# Supplementary material for: Coconut oil derived medium-chain triglycerides ameliorated memory deficits via promoting neurite outgrowth and maintaining gut homeostasis in 5×FAD mice
Source: Front Nutr. 2025 Jun 2;12:1585640. doi: 10.3389/fnut.2025.1585640 (PMC12171442; doi:10.3389/fnut.2025.1585640)
Supplement: Supplementary file 2 [file Data_Sheet_1.zip]

Archive with 16 entries (16 files):
- 16S.xlsx
- Aβ.xlsx
- CCK8.xlsx
- Elisa.xlsx
- GC-MS.xlsx
- GFAP-Iba1 .xlsx
- ICC.xlsx
- Immunofluorescence pictures.pptx
- NeuN.xlsx
- Object location test.xlsx
- Object recognition test.xlsx
- Rranscriptome.xlsx
- Supplementary materials.xlsx
- Table.xlsx
- Water maze.xlsx
- qPCR.xlsx
