# Supplementary material for: Coconut oil derived medium-chain triglycerides ameliorated memory deficits via promoting neurite outgrowth and maintaining gut homeostasis in 5×FAD mice
Source: Front Nutr. 2025 Jun 2;12:1585640. doi: 10.3389/fnut.2025.1585640 (PMC12171442; doi:10.3389/fnut.2025.1585640)
Supplement: Supplementary file 2 [file Data_Sheet_1.zip › 16S.xlsx]

## Sheet: Alpha
Chao1							ACE
Cont-1	886.508		RBDCO-1	730.507			Cont-1	933.528		RBDCO-1	783.916
Cont-2	976.162		RBDCO-2	828.318			Cont-2	1047.06		RBDCO-2	882.963
Cont-3	940.046		RBDCO-3	910.353			Cont-3	986.944		RBDCO-3	962.916
Cont-4	979.929		RBDCO-4	864.145			Cont-4	1034.53		RBDCO-4	917.239
Cont-5	789.959		RBDCO-5	765.952			Cont-5	834.856		RBDCO-5	801.48
Veh-1	790.925		MCT-1	777.333			Veh-1	823.05		MCT-1	815.324
Veh-2	839.5		MCT-2	780.04			Veh-2	897.494		MCT-2	808.52
Veh-3	876.809		MCT-3	817.542			Veh-3	933.505		MCT-3	860.169
Veh-4	746.152		MCT-4	728.21			Veh-4	792.952		MCT-4	763.986
Veh-5	817.58		MCT-5	783.54			Veh-5	872.076		MCT-5	828.622
Shannon							Simpson
Cont-1	4.53266		RBDCO-1	4.19652			Cont-1	0.818207		RBDCO-1	0.814344
Cont-2	5.88457		RBDCO-2	5.10984			Cont-2	0.94431		RBDCO-2	0.896126
Cont-3	5.6777		RBDCO-3	5.62192			Cont-3	0.935158		RBDCO-3	0.910699
Cont-4	5.69205		RBDCO-4	5.3945			Cont-4	0.945434		RBDCO-4	0.90006
Cont-5	5.54275		RBDCO-5	5.52242			Cont-5	0.927294		RBDCO-5	0.920671
Veh-1	6.13941		MCT-1	5.12466			Veh-1	0.961557		MCT-1	0.881329
Veh-2	5.52564		MCT-2	4.9464			Veh-2	0.943741		MCT-2	0.860824
Veh-3	5.70425		MCT-3	5.05686			Veh-3	0.933313		MCT-3	0.856044
Veh-4	5.32931		MCT-4	4.59086			Veh-4	0.920204		MCT-4	0.802749
Veh-5	6.04003		MCT-5	5.64507			Veh-5	0.960821		MCT-5	0.926131

## Sheet: Beta
Samples	PCO1	PCO2	PCO3
Cont-1	-0.130846	-0.127912	0.383004
Cont-2	-0.0286051	-0.150549	0.000512919
Cont-3	-0.0332443	-0.212336	0.000730059
Cont-4	-0.100393	-0.232023	0.0225921
Cont-5	-0.251569	-0.197092	0.0200273
Veh-1	-0.327933	0.319364	0.0538872
Veh-2	-0.275568	0.00556326	-0.0263939
Veh-3	-0.106016	0.195909	-0.082284
Veh-4	-0.362606	0.012412	-0.146837
Veh-5	-0.303131	0.250855	0.0568626
RBDCO-1	0.106689	-0.122996	-0.129165
RBDCO-2	0.0308934	-0.0535194	-0.162165
RBDCO-3	0.040631	-0.0652195	-0.0704164
RBDCO-4	0.0483162	-0.047427	-0.121542
RBDCO-5	0.200063	0.0736507	0.0400486
MCT-1	0.34386	0.0901786	-0.015302
MCT-2	0.284198	0.0683363	0.0834792
MCT-3	0.286424	0.099706	-0.0017034
MCT-4	0.363511	0.0846588	0.028887
MCT-5	0.215325	0.00844006	0.0657764

## Sheet: Species distribution
Phylum	Cont	Veh	RBDCO	MCT	Domain
Firmicutes	42.6896	40.0051	29.5934	17.0158	Bacteria
Bacteroidota	25.8829	36.8801	27.9548	28.9654	Bacteria
Verrucomicrobiota	13.0227	8.82206	29.7094	35.1377	Bacteria
Proteobacteria	9.39716	2.90923	3.43245	9.10848	Bacteria
Actinobacteriota	3.00077	2.67552	4.33385	5.25699	Bacteria
Desulfobacterota	2.44027	3.89963	1.12324	1.30237	Bacteria
Patescibacteria	1.67275	2.03931	1.9275	0.979972	Bacteria
Campilobacterota	0.488403	1.37583	0.588462	1.0178	Bacteria
Deferribacterota	0.348382	0.790803	0.577442	0.415959	Bacteria
Cyanobacteria	0.0232126	0.0250576	0.0821732	0.0128726	Bacteria
Other	0.0157892	0.0249772	0.0367336	0.0400344
Unclassified	1.01806	0.552356	0.640607	0.746616
Genus	Cont	Veh	RBDCO	MCT	Domain	Phylum	Class	Order	Family
Akkermansia	13.0223	8.82206	29.7079	35.1361	Bacteria	Verrucomicrobiota	Verrucomicrobiae	Verrucomicrobiales	Akkermansiaceae
Dubosiella	11.9742	7.664	10.7004	3.31639	Bacteria	Firmicutes	Bacilli	Erysipelotrichales	Erysipelotrichaceae
Lactobacillus	8.30017	14.0415	7.546	3.25662	Bacteria	Firmicutes	Bacilli	Lactobacillales	Lactobacillaceae
Bacteroides	1.11417	1.82598	2.79075	7.23322	Bacteria	Bacteroidota	Bacteroidia	Bacteroidales	Bacteroidaceae
Escherichia-Shigella	0.14924	1.22638	2.27143	5.94561	Bacteria	Proteobacteria	Gammaproteobacteria	Enterobacterales	Enterobacteriaceae
Psychrobacter	8.51874	0.271283	0.142461	0.334075	Bacteria	Proteobacteria	Gammaproteobacteria	Pseudomonadales	Moraxellaceae
Bifidobacterium	1.19024	1.49547	2.47323	2.84357	Bacteria	Actinobacteriota	Actinobacteria	Bifidobacteriales	Bifidobacteriaceae
Aerococcus	3.55872	1.86943	1.08254	1.05586	Bacteria	Firmicutes	Bacilli	Lactobacillales	Aerococcaceae
Candidatus_Saccharimonas	1.67185	2.03261	1.92482	0.974819	Bacteria	Patescibacteria	Saccharimonadia	Saccharimonadales	Saccharimonadaceae
Lachnospiraceae_NK4A136_group	1.72197	2.75465	1.431	0.497756	Bacteria	Firmicutes	Clostridia	Lachnospirales	Lachnospiraceae
Other	13.7234	19.9873	15.2241	16.6839
Unclassified	35.055	38.0093	24.7054	22.7221

## Sheet: Heat
Genus	Cont	Veh	RBDCO	MCT	Domain	Phylum	Class	Order	Family
Akkermansia	21.4283	14.7071	39.541	45.2496	Bacteria	Verrucomicrobiota	Verrucomicrobiae	Verrucomicrobiales	Akkermansiaceae
Dubosiella	18.8369	11.5133	14.3281	4.30787	Bacteria	Firmicutes	Bacilli	Erysipelotrichales	Erysipelotrichaceae
Lactobacillus	12.9933	22.0297	10.2581	4.20634	Bacteria	Firmicutes	Bacilli	Lactobacillales	Lactobacillaceae
Bacteroides	1.85243	3.22985	3.58569	9.38222	Bacteria	Bacteroidota	Bacteroidia	Bacteroidales	Bacteroidaceae
Psychrobacter	10.4004	0.435491	0.197816	0.414825	Bacteria	Proteobacteria	Gammaproteobacteria	Pseudomonadales	Moraxellaceae
Escherichia-Shigella	0.236563	2.07258	2.74204	7.68712	Bacteria	Proteobacteria	Gammaproteobacteria	Enterobacterales	Enterobacteriaceae
Bifidobacterium	1.88818	2.23429	3.15252	3.7303	Bacteria	Actinobacteriota	Actinobacteria	Bifidobacteriales	Bifidobacteriaceae
Aerococcus	5.14485	3.10823	1.39901	1.36419	Bacteria	Firmicutes	Bacilli	Lactobacillales	Aerococcaceae
Candidatus_Saccharimonas	2.80739	3.1291	2.4786	1.26976	Bacteria	Patescibacteria	Saccharimonadia	Saccharimonadales	Saccharimonadaceae
Lachnospiraceae_NK4A136_group	2.81769	4.71172	1.90908	0.640473	Bacteria	Firmicutes	Clostridia	Lachnospirales	Lachnospiraceae
Alistipes	1.675	2.36068	2.79792	1.76806	Bacteria	Bacteroidota	Bacteroidia	Bacteroidales	Rikenellaceae
Desulfovibrio	2.94967	3.26636	0.665551	0.472574	Bacteria	Desulfobacterota	Desulfovibrionia	Desulfovibrionales	Desulfovibrionaceae
Staphylococcus	0.909334	5.56893	0.371467	0.0429352	Bacteria	Firmicutes	Bacilli	Staphylococcales	Staphylococcaceae
Odoribacter	1.07033	2.4272	1.49106	0.791061	Bacteria	Bacteroidota	Bacteroidia	Bacteroidales	Marinifilaceae
Rikenellaceae_RC9_gut_group	1.51903	1.38047	1.97144	0.30284	Bacteria	Bacteroidota	Bacteroidia	Bacteroidales	Rikenellaceae
Helicobacter	0.850929	2.40731	0.831629	1.35354	Bacteria	Campilobacterota	Campylobacteria	Campylobacterales	Helicobacteraceae
Parabacteroides	0.590761	1.1599	1.50553	1.6349	Bacteria	Bacteroidota	Bacteroidia	Bacteroidales	Tannerellaceae
Dialister	0.0006656	0.001365	0.625687	2.94434	Bacteria	Firmicutes	Negativicutes	Veillonellales-Selenomonadales	Veillonellaceae
Muribaculum	0.894147	1.36583	0.716065	1.23084	Bacteria	Bacteroidota	Bacteroidia	Bacteroidales	Muribaculaceae
Mucispirillum	0.606502	1.38581	0.81225	0.550737	Bacteria	Deferribacterota	Deferribacteres	Deferribacterales	Deferribacteraceae
Faecalibaculum	1.93795	0.154862	0.43064	0.290457	Bacteria	Firmicutes	Bacilli	Erysipelotrichales	Erysipelotrichaceae
Enterorhabdus	0.725872	0.833834	0.555475	0.389551	Bacteria	Actinobacteriota	Coriobacteriia	Coriobacteriales	Eggerthellaceae
Parasutterella	0.608512	0.617442	0.299935	0.598247	Bacteria	Proteobacteria	Gammaproteobacteria	Burkholderiales	Sutterellaceae
Romboutsia	0.585878	0.0455412	0.545192	0.517416	Bacteria	Firmicutes	Clostridia	Peptostreptococcales-Tissierellales	Peptostreptococcaceae
Colidextribacter	0.448855	0.9448	0.38457	0.185761	Bacteria	Firmicutes	Clostridia	Oscillospirales	Oscillospiraceae
Enterococcus	0.229049	1.24311	0.248058	0.239299	Bacteria	Firmicutes	Bacilli	Lactobacillales	Enterococcaceae
Klebsiella	0.0023888	0.0110404	0.25222	1.06645	Bacteria	Proteobacteria	Gammaproteobacteria	Enterobacterales	Enterobacteriaceae
Jeotgalicoccus	0.759067	0.386806	0.0203134	0.0484818	Bacteria	Firmicutes	Bacilli	Staphylococcales	Staphylococcaceae
Rikenella	0.361716	0.467568	0.567295	0.085142	Bacteria	Bacteroidota	Bacteroidia	Bacteroidales	Rikenellaceae
Sutterella	0	0	0.147845	1.08046	Bacteria	Proteobacteria	Gammaproteobacteria	Burkholderiales	Sutterellaceae
Parvibacter	0.368905	0.3328	0.458079	0.208152	Bacteria	Actinobacteriota	Coriobacteriia	Coriobacteriales	Eggerthellaceae
Turicibacter	0.67661	0.055543	0.521673	0.0440088	Bacteria	Firmicutes	Bacilli	Erysipelotrichales	Erysipelotrichaceae
Coriobacteriaceae_UCG-002	0.243262	0.010264	0.048545	0.771654	Bacteria	Actinobacteriota	Coriobacteriia	Coriobacteriales	Atopobiaceae
Prevotellaceae_UCG-001	0.193385	0.34688	0.50287	0.226684	Bacteria	Bacteroidota	Bacteroidia	Bacteroidales	Prevotellaceae
Weissella	0.379737	0.547095	0.315206	0.0032894	Bacteria	Firmicutes	Bacilli	Lactobacillales	Leuconostocaceae
Acinetobacter	0.233724	0.586272	0.0117226	0.0303944	Bacteria	Proteobacteria	Gammaproteobacteria	Pseudomonadales	Moraxellaceae
Gordonibacter	0.0999192	0.136681	0.42628	0.231029	Bacteria	Actinobacteriota	Coriobacteriia	Coriobacteriales	Eggerthellaceae
Blautia	0.068385	0.593049	0.171351	0.135793	Bacteria	Firmicutes	Clostridia	Lachnospirales	Lachnospiraceae
Olsenella	0	0	0.186034	0.483997	Bacteria	Actinobacteriota	Coriobacteriia	Coriobacteriales	Atopobiaceae
Monoglobus	0.277501	0.218495	0.137438	0.0598238	Bacteria	Firmicutes	Clostridia	Monoglobales	Monoglobaceae
Lactococcus	0.0471666	0.573028	0.0506268	0.0319962	Bacteria	Firmicutes	Bacilli	Lactobacillales	Streptococcaceae
Lachnoclostridium	0.21182	0.142723	0.115774	0.146826	Bacteria	Firmicutes	Clostridia	Lachnospirales	Lachnospiraceae
Erysipelatoclostridium	0.0650688	0.310256	0.184176	0.0606384	Bacteria	Firmicutes	Bacilli	Erysipelotrichales	Erysipelatoclostridiaceae
Phascolarctobacterium	0.0025162	0.001906	0.0787666	0.380147	Bacteria	Firmicutes	Negativicutes	Acidaminococcales	Acidaminococcaceae
Ruminococcus	0.124483	0.0194946	0.159954	0.183921	Bacteria	Firmicutes	Clostridia	Oscillospirales	Ruminococcaceae
Oscillibacter	0.103774	0.217184	0.109804	0.0848444	Bacteria	Firmicutes	Clostridia	Oscillospirales	Oscillospiraceae
Alloprevotella	0.128562	0.105513	0.251107	0.0242038	Bacteria	Bacteroidota	Bacteroidia	Bacteroidales	Prevotellaceae
Eubacterium_xylanophilum_group	0.178704	0.127834	0.0548478	0.128047	Bacteria	Firmicutes	Clostridia	Lachnospirales	Lachnospiraceae
Megamonas	0	0.0040418	0.0447354	0.322297	Bacteria	Firmicutes	Negativicutes	Veillonellales-Selenomonadales	Selenomonadaceae
Incertae_Sedis	0.108457	0.19997	0.0879122	0.0638982	Bacteria	Firmicutes	Clostridia	Oscillospirales	Ruminococcaceae
Anaerotruncus	0.117152	0.225551	0.0614222	0.0318878	Bacteria	Firmicutes	Clostridia	Oscillospirales	Ruminococcaceae
Solibacillus	0.0622974	0.345255	0.024122	0.0030154	Bacteria	Firmicutes	Bacilli	Bacillales	Planococcaceae
Clostridium_sensu_stricto_1	0.0199898	0.021177	0.0539726	0.199214	Bacteria	Firmicutes	Clostridia	Clostridiales	Clostridiaceae
Eubacterium_fissicatena_group	0.0435996	0.0006344	0.0131784	0.193167	Bacteria	Firmicutes	Clostridia	Lachnospirales	Lachnospiraceae
GCA-900066575	0.0725896	0.160826	0.036232	0.0396394	Bacteria	Firmicutes	Clostridia	Lachnospirales	Lachnospiraceae
Anaeroplasma	0.0507482	0.185136	0.0442096	0.017543	Bacteria	Firmicutes	Bacilli	Acholeplasmatales	Acholeplasmataceae
Eubacterium_siraeum_group	0.115814	0.0406688	0.0764678	0.0377676	Bacteria	Firmicutes	Clostridia	Oscillospirales	Ruminococcaceae
Ralstonia	0.0122928	0.027612	0.0559756	0.143999	Bacteria	Proteobacteria	Gammaproteobacteria	Burkholderiales	Burkholderiaceae
Marvinbryantia	0.0578366	0.12279	0.0346446	0.038085	Bacteria	Firmicutes	Clostridia	Lachnospirales	Lachnospiraceae
Bacillus	0.02807	0.0078348	0.006298	0.132136	Bacteria	Firmicutes	Bacilli	Bacillales	Bacillaceae
Holdemanella	0	0.0008084	0.0611562	0.132321	Bacteria	Firmicutes	Bacilli	Erysipelotrichales	Erysipelotrichaceae
Intestinibacter	0	0.001365	0.0261866	0.149984	Bacteria	Firmicutes	Clostridia	Peptostreptococcales-Tissierellales	Peptostreptococcaceae
Christensenellaceae_R-7_group	0.0289938	0.119084	0.0151892	0.0447286	Bacteria	Firmicutes	Clostridia	Christensenellales	Christensenellaceae
Lachnospiraceae_UCG-006	0.055904	0.0954204	0.043963	0.0110624	Bacteria	Firmicutes	Clostridia	Lachnospirales	Lachnospiraceae
Collinsella	0	0.0008084	0.0338244	0.134116	Bacteria	Actinobacteriota	Coriobacteriia	Coriobacteriales	Coriobacteriaceae
Streptococcus	0.0082002	0.0426234	0.0290198	0.0975388	Bacteria	Firmicutes	Bacilli	Lactobacillales	Streptococcaceae
Pelomonas	0.0029808	0.0147864	0.03143	0.115227	Bacteria	Proteobacteria	Gammaproteobacteria	Burkholderiales	Comamonadaceae
Ruminococcus_torques_group	0.0089688	0.0493238	0.0403652	0.0715278	Bacteria	Firmicutes	Clostridia	Lachnospirales	Lachnospiraceae
Butyricimonas	0.022385	0.0448742	0.0461698	0.0439602	Bacteria	Bacteroidota	Bacteroidia	Bacteroidales	Marinifilaceae
Eggerthella	0.0006656	0	0.024072	0.100496	Bacteria	Actinobacteriota	Coriobacteriia	Coriobacteriales	Eggerthellaceae
Butyricicoccus	0.0238568	0.0891404	0.0191602	0.0304452	Bacteria	Firmicutes	Clostridia	Oscillospirales	Butyricicoccaceae
Harryflintia	0.0289426	0.0595394	0.0301028	0.0142448	Bacteria	Firmicutes	Clostridia	Oscillospirales	Ruminococcaceae
Eubacterium_nodatum_group	0.0293588	0.0479516	0.031143	0.0207358	Bacteria	Firmicutes	Clostridia	Peptostreptococcales-Tissierellales	Anaerovoracaceae
Faecalibacterium	0.001925	0.000793	0.0181474	0.0822316	Bacteria	Firmicutes	Clostridia	Oscillospirales	Ruminococcaceae
Tuzzerella	0.0077106	0.0544964	0.028725	0.029621	Bacteria	Firmicutes	Clostridia	Lachnospirales	Lachnospiraceae
Bilophila	0.0218734	0.0244336	0.0139488	0.0463018	Bacteria	Desulfobacterota	Desulfovibrionia	Desulfovibrionales	Desulfovibrionaceae
Gemella	0.014	0.0683164	0.0295694	0.002428	Bacteria	Firmicutes	Bacilli	Staphylococcales	Gemellaceae
Eubacterium_brachy_group	0.0525808	0.037384	0.0161452	0.0138052	Bacteria	Firmicutes	Clostridia	Peptostreptococcales-Tissierellales	Anaerovoracaceae
Erysipelotrichaceae_UCG-003	0.0006656	0.0008084	0.0234588	0.0670502	Bacteria	Firmicutes	Bacilli	Erysipelotrichales	Erysipelatoclostridiaceae
Family_XIII_AD3011_group	0.030016	0.037847	0.0271494	0.016061	Bacteria	Firmicutes	Clostridia	Peptostreptococcales-Tissierellales	Anaerovoracaceae
Subdoligranulum	0	0	0.0180884	0.06938	Bacteria	Firmicutes	Clostridia	Oscillospirales	Ruminococcaceae
Shewanella	0.0425608	0.0541004	0.011603	0.0009226	Bacteria	Proteobacteria	Gammaproteobacteria	Alteromonadales	Shewanellaceae
Kurthia	0.0532746	0.0463718	0.0190746	0	Bacteria	Firmicutes	Bacilli	Bacillales	Planococcaceae
Christensenella	0.0116554	0	0.0126078	0.0469102	Bacteria	Firmicutes	Clostridia	Christensenellales	Christensenellaceae
Corynebacterium	0.0511714	0.009045	0.0023524	0.0030154	Bacteria	Actinobacteriota	Actinobacteria	Corynebacteriales	Corynebacteriaceae
Veillonella	0	0	0.0070922	0.0521772	Bacteria	Firmicutes	Negativicutes	Veillonellales-Selenomonadales	Veillonellaceae
Negativibacillus	0.021655	0.037078	0.0055804	0.0088852	Bacteria	Firmicutes	Clostridia	Oscillospirales	Ruminococcaceae
Psychrobacillus	0.0480348	0.0030136	0.0018744	0.0070874	Bacteria	Firmicutes	Bacilli	Bacillales	Planococcaceae
Photobacterium	0	0	0.0016366	0.0368132	Bacteria	Proteobacteria	Gammaproteobacteria	Vibrionales	Vibrionaceae
Paludicola	0.0149108	0.0263258	0.0057286	0.0069368	Bacteria	Firmicutes	Clostridia	Oscillospirales	Ruminococcaceae
UCG-005	0.0178038	0.0097246	0.0174094	0.0045058	Bacteria	Firmicutes	Clostridia	Oscillospirales	Oscillospiraceae
Roseburia	0.013084	0.012231	0.005091	0.0143444	Bacteria	Firmicutes	Clostridia	Lachnospirales	Lachnospiraceae
Christensenella_sp_Marseille-P2437	0.0204032	0.0080134	0.0061436	0.006459	Bacteria	Firmicutes	Clostridia	Christensenellales	Christensenellaceae
Proteus	0.016721	0.0098114	0.0132358	0	Bacteria	Proteobacteria	Gammaproteobacteria	Enterobacterales	Morganellaceae
Candidatus_Stoquefichus	0.0053124	0.004998	0.0105022	0.010122	Bacteria	Firmicutes	Bacilli	Erysipelotrichales	Erysipelatoclostridiaceae
A2	0.0023966	0.0237082	0.0058086	0.0004328	Bacteria	Firmicutes	Clostridia	Lachnospirales	Lachnospiraceae
Fusobacterium	0	0.0027918	0.0085424	0.0117156	Bacteria	Fusobacteriota	Fusobacteriia	Fusobacteriales	Fusobacteriaceae
Fusicatenibacter	0	0	0.0027278	0.01931	Bacteria	Firmicutes	Clostridia	Lachnospirales	Lachnospiraceae
Allisonella	0	0	0.0054556	0.0146536	Bacteria	Firmicutes	Negativicutes	Veillonellales-Selenomonadales	Veillonellaceae
Pseudomonas	0.0098728	0.0027144	0.0004822	0.0075926	Bacteria	Proteobacteria	Gammaproteobacteria	Pseudomonadales	Pseudomonadaceae
Prevotellaceae_NK3B31_group	0.0086356	0.004297	0.00362	0.0062594	Bacteria	Bacteroidota	Bacteroidia	Bacteroidales	Prevotellaceae
Aeromonas	0.0129044	0.005584	0.0013568	0.0027632	Bacteria	Proteobacteria	Gammaproteobacteria	Aeromonadales	Aeromonadaceae
Paenibacillus	0.002821	0	0	0.0122016	Bacteria	Firmicutes	Bacilli	Paenibacillales	Paenibacillaceae
Lachnospiraceae_FCS020_group	0.0031242	0.0080564	0.0079784	0.0020928	Bacteria	Firmicutes	Clostridia	Lachnospirales	Lachnospiraceae
Eubacterium_ventriosum_group	0.002258	0.0165082	0.0006306	0.0028098	Bacteria	Firmicutes	Clostridia	Lachnospirales	Lachnospiraceae
Methanosaeta	0.007971	0.001906	0.0037238	0.0038456	Archaea	Halobacterota	Methanosarcinia	Methanosarciniales	Methanosaetaceae
Candidatus_Arthromitus	0.0024472	0.0029504	0.003678	0.0035718	Bacteria	Firmicutes	Clostridia	Clostridiales	Clostridiaceae
Eubacterium_hallii_group	0	0	0.0018174	0.0089558	Bacteria	Firmicutes	Clostridia	Lachnospirales	Lachnospiraceae
ASF356	0.010749	0.0015862	0.0007262	0	Bacteria	Firmicutes	Clostridia	Lachnospirales	Lachnospiraceae
Brevundimonas	0	0	0.0005456	0.0083212	Bacteria	Proteobacteria	Alphaproteobacteria	Caulobacterales	Caulobacteraceae
UCG-007	0.0021274	0	0.001641	0.0055366	Bacteria	Firmicutes	Clostridia	Oscillospirales	Oscillospiraceae
Ileibacterium	0.0073668	0.003591	0	0	Bacteria	Firmicutes	Bacilli	Erysipelotrichales	Erysipelotrichaceae
RBG-16-58-14	0.0006656	0.0086438	0	0.001578	Bacteria	Chloroflexi	Anaerolineae	Anaerolineales	Anaerolineaceae
Asticcacaulis	0	0.0008084	0	0.0071758	Bacteria	Proteobacteria	Alphaproteobacteria	Caulobacterales	Caulobacteraceae
Facklamia	0.0059046	0	0	0	Bacteria	Firmicutes	Bacilli	Lactobacillales	Aerococcaceae
Peptococcus	0.0014604	0.0050932	0.0029306	0.0004328	Bacteria	Firmicutes	Clostridia	Peptococcales	Peptococcaceae
Morganella	0.0011876	0	0.0021822	0.0042482	Bacteria	Proteobacteria	Gammaproteobacteria	Enterobacterales	Morganellaceae
Anaerofustis	0.003183	0	0.0035608	0.0015826	Bacteria	Firmicutes	Clostridia	Eubacteriales	Anaerofustaceae
Lachnospira	0	0	0.0021822	0.004774	Bacteria	Firmicutes	Clostridia	Lachnospirales	Lachnospiraceae
Family_XIII_UCG-001	0.00278	0.0044414	0.0006306	0.0006136	Bacteria	Firmicutes	Clostridia	Peptostreptococcales-Tissierellales	Anaerovoracaceae
Dielma	0	0	0.0038188	0.0021498	Bacteria	Firmicutes	Bacilli	Erysipelotrichales	Erysipelotrichaceae
Candidatus_Soleaferrea	0	0.0016354	0.0011128	0.0039856	Bacteria	Firmicutes	Clostridia	Oscillospirales	Ruminococcaceae
Intestinimonas	0.0017316	0.0016168	0.0012612	0.0015462	Bacteria	Firmicutes	Clostridia	Oscillospirales	Oscillospiraceae
UCG-002	0	0	0	0.0052422	Bacteria	Firmicutes	Clostridia	Oscillospirales	Oscillospiraceae
Ureaplasma	0.0017342	0.003203	0.0006306	0.0009996	Bacteria	Firmicutes	Bacilli	Mycoplasmatales	Mycoplasmataceae
Nitrospira	0	0	0.003344	0.0024542	Bacteria	Nitrospirota	Nitrospiria	Nitrospirales	Nitrospiraceae
Lachnospiraceae_UCG-001	0.0019928	0.001191	0.0005456	0.0013554	Bacteria	Firmicutes	Clostridia	Lachnospirales	Lachnospiraceae
Curtobacterium	0	0	0.0032734	0.0011396	Bacteria	Actinobacteriota	Actinobacteria	Micrococcales	Microbacteriaceae
Methylobacterium-Methylorubrum	0	0	0.0021822	0.0019176	Bacteria	Proteobacteria	Alphaproteobacteria	Rhizobiales	Beijerinckiaceae
Haemophilus	0.0006656	0	0.0005456	0.002654	Bacteria	Proteobacteria	Gammaproteobacteria	Pasteurellales	Pasteurellaceae
Actinomyces	0	0	0.0022672	0.0014122	Bacteria	Actinobacteriota	Actinobacteria	Actinomycetales	Actinomycetaceae
Stenotrophomonas	0	0	0.0036788	0	Bacteria	Proteobacteria	Gammaproteobacteria	Xanthomonadales	Xanthomonadaceae
UCG-009	0.0013298	0	0.0018918	0.0006136	Bacteria	Firmicutes	Clostridia	Oscillospirales	Butyricicoccaceae
Levilinea	0	0.0042664	0.0005456	0	Bacteria	Chloroflexi	Anaerolineae	Anaerolineales	Anaerolineaceae
Smithella	0.0013312	0.0008084	0.0014522	0.0004898	Bacteria	Desulfobacterota	Syntrophia	Syntrophales	Smithellaceae
NK4A214_group	0	0	0.0005456	0.0028928	Bacteria	Firmicutes	Clostridia	Oscillospirales	Oscillospiraceae
SD04E11	0	0	0.0005456	0.0030678	Bacteria	Proteobacteria	Alphaproteobacteria	Sphingomonadales	Sphingomonadaceae
Candidatus_Methanoperedens	0	0.0027484	0.0005456	0	Archaea	Halobacterota	Methanosarcinia	Methanosarciniales	Methanoperedenaceae
Gemmobacter	0.0017816	0	0.0010912	0	Bacteria	Proteobacteria	Alphaproteobacteria	Rhodobacterales	Rhodobacteraceae
Piscinibacter	0	0.0010788	0.0015102	0.000526	Bacteria	Proteobacteria	Gammaproteobacteria	Burkholderiales	Comamonadaceae
Enhydrobacter	0	0	0	0.0028052	Bacteria	Proteobacteria	Gammaproteobacteria	Pseudomonadales	Moraxellaceae
Vibrio	0	0	0	0.00263	Bacteria	Proteobacteria	Gammaproteobacteria	Vibrionales	Vibrionaceae
Providencia	0.000403	0	0	0.0015666	Bacteria	Proteobacteria	Gammaproteobacteria	Enterobacterales	Morganellaceae
Nocardioides	0.0013286	0	0.0009646	0	Bacteria	Actinobacteriota	Actinobacteria	Propionibacteriales	Nocardioidaceae
Thermicanus	0	0	0	0.0022736	Bacteria	Firmicutes	Bacilli	Thermicanales	Thermicanaceae
Rhodobacter	0	0	0.0021822	0	Bacteria	Proteobacteria	Alphaproteobacteria	Rhodobacterales	Rhodobacteraceae
BD1-7_clade	0	0	0.0024346	0	Bacteria	Proteobacteria	Gammaproteobacteria	Cellvibrionales	Spongiibacteraceae
Pseudolabrys	0	0	0.0007262	0.0016188	Bacteria	Proteobacteria	Alphaproteobacteria	Rhizobiales	Xanthobacteraceae
Gemmatimonas	0	0	0.0021822	0	Bacteria	Gemmatimonadota	Gemmatimonadetes	Gemmatimonadales	Gemmatimonadaceae
Lysobacter	0.003185	0	0	0	Bacteria	Proteobacteria	Gammaproteobacteria	Xanthomonadales	Xanthomonadaceae
Luteitalea	0	0	0.0018394	0	Bacteria	Acidobacteriota	Vicinamibacteria	Vicinamibacterales	Vicinamibacteraceae
Elizabethkingia	0	0	0	0.0017474	Bacteria	Bacteroidota	Bacteroidia	Flavobacteriales	Weeksellaceae
Lachnospiraceae_UCG-010	0	0	0	0.0016188	Bacteria	Firmicutes	Clostridia	Lachnospirales	Lachnospiraceae
Iamia	0.001997	0	0	0	Bacteria	Actinobacteriota	Acidimicrobiia	Microtrichales	Iamiaceae
Sellimonas	0	0	0	0.0016598	Bacteria	Firmicutes	Clostridia	Lachnospirales	Lachnospiraceae
Cloacibacillus	0	0	0	0.0017006	Bacteria	Synergistota	Synergistia	Synergistales	Synergistaceae
Pir4_lineage	0	0	0	0.0017006	Bacteria	Planctomycetota	Planctomycetes	Pirellulales	Pirellulaceae
Syntrophobacter	0	0	0	0.0014692	Bacteria	Desulfobacterota	Syntrophobacteria	Syntrophobacterales	Syntrophobacteraceae
BIyi10	0	0.001113	0	0.0005668	Bacteria	Proteobacteria	Gammaproteobacteria	Oceanospirillales	Pseudohongiellaceae
Thiobacillus	0.0017816	0	0	0	Bacteria	Proteobacteria	Gammaproteobacteria	Burkholderiales	Hydrogenophilaceae
Desulfatiglans	0	0	0	0.001578	Bacteria	Desulfobacterota	Desulfobacteria	Desulfatiglandales	Desulfatiglandaceae
Gaiella	0	0.001269	0	0.0006136	Bacteria	Actinobacteriota	Thermoleophilia	Gaiellales	Gaiellaceae
Coprobacter	0	0	0.0005456	0.0012272	Bacteria	Bacteroidota	Bacteroidia	Bacteroidales	Barnesiellaceae
Truepera	0	0	0.0016366	0	Bacteria	Deinococcota	Deinococci	Deinococcales	Trueperaceae
Anaerostipes	0	0	0.0016366	0	Bacteria	Firmicutes	Clostridia	Lachnospirales	Lachnospiraceae
Treponema	0	0	0.0021784	0	Bacteria	Spirochaetota	Spirochaetia	Spirochaetales	Spirochaetaceae
Chryseobacterium	0	0	0.0021784	0	Bacteria	Bacteroidota	Bacteroidia	Flavobacteriales	Weeksellaceae
Lysinibacillus	0	0.0032362	0	0	Bacteria	Firmicutes	Bacilli	Bacillales	Planococcaceae
Sulfurifustis	0	0.0015862	0.0006132	0	Bacteria	Proteobacteria	Gammaproteobacteria	Acidiferrobacterales	Acidiferrobacteraceae
Methanobacterium	0	0	0	0.0009794	Archaea	Euryarchaeota	Methanobacteria	Methanobacteriales	Methanobacteriaceae
Eisenbergiella	0	0	0	0.0011338	Bacteria	Firmicutes	Clostridia	Lachnospirales	Lachnospiraceae
GCA-900066755	0	0	0	0.0011338	Bacteria	Firmicutes	Clostridia	Lachnospirales	Lachnospiraceae
Aurantisolimonas	0.0013286	0	0	0	Bacteria	Bacteroidota	Bacteroidia	Chitinophagales	Chitinophagaceae
Bdellovibrio	0.0013286	0	0	0	Bacteria	Bdellovibrionota	Bdellovibrionia	Bdellovibrionales	Bdellovibrionaceae
Leuconostoc	0.0013286	0	0	0	Bacteria	Firmicutes	Bacilli	Lactobacillales	Leuconostocaceae
Syntrophomonas	0.0013286	0	0	0	Bacteria	Firmicutes	Syntrophomonadia	Syntrophomonadales	Syntrophomonadaceae
Anaerolinea	0.0015924	0	0	0	Bacteria	Chloroflexi	Anaerolineae	Anaerolineales	Anaerolineaceae
Methylomicrobium	0.0013312	0	0	0	Bacteria	Proteobacteria	Gammaproteobacteria	Methylococcales	Methylomonadaceae
Pir2_lineage	0.0013312	0	0	0	Bacteria	Planctomycetota	Planctomycetes	Pirellulales	Pirellulaceae
Sphingomonas	0	0	0	0.0009794	Bacteria	Proteobacteria	Alphaproteobacteria	Sphingomonadales	Sphingomonadaceae
Acidaminococcus	0	0	0	0.0011338	Bacteria	Firmicutes	Negativicutes	Acidaminococcales	Acidaminococcaceae
UBA1819	0.0015924	0	0	0	Bacteria	Firmicutes	Clostridia	Oscillospirales	Ruminococcaceae
Erysipelothrix	0.000806	0	0	0	Bacteria	Firmicutes	Bacilli	Erysipelotrichales	Erysipelotrichaceae
Candidatus_Brocadia	0	0	0	0.0008656	Bacteria	Planctomycetota	Brocadiae	Brocadiales	Brocadiaceae
Coprobacillus	0	0	0	0.0008656	Bacteria	Firmicutes	Bacilli	Erysipelotrichales	Erysipelatoclostridiaceae
Cutibacterium	0	0	0	0.0011338	Bacteria	Actinobacteriota	Actinobacteria	Propionibacteriales	Propionibacteriaceae
Angelakisella	0	0	0	0.001052	Bacteria	Firmicutes	Clostridia	Oscillospirales	Ruminococcaceae
Holdemania	0	0	0	0.001052	Bacteria	Firmicutes	Bacilli	Erysipelotrichales	Erysipelotrichaceae
Cyanothece_PCC_7425	0	0.001269	0	0	Bacteria	Cyanobacteria	Cyanobacteriia	Thermosynechococcales	Thermosynechococcaceae
Curvibacter	0	0	0.0014522	0	Bacteria	Proteobacteria	Gammaproteobacteria	Burkholderiales	Comamonadaceae
Lachnospiraceae_ND3007_group	0	0	0.0010912	0	Bacteria	Firmicutes	Clostridia	Lachnospirales	Lachnospiraceae
Myroides	0	0	0.0010912	0	Bacteria	Bacteroidota	Bacteroidia	Flavobacteriales	Flavobacteriaceae
Rikenella_sp_Marseille-P3215	0.0011876	0	0	0	Bacteria	Bacteroidota	Bacteroidia	Bacteroidales	Rikenellaceae
Acidaminobacter	0	0.001269	0	0	Bacteria	Firmicutes	Clostridia	Peptostreptococcales-Tissierellales	Acidaminobacteraceae
Candidatus_Methanomethylicus	0	0.001269	0	0	Archaea	Crenarchaeota	Methanomethylicia	Methanomethyliales	Methanomethyliaceae
Chitinivorax	0	0.001269	0	0	Bacteria	Proteobacteria	Gammaproteobacteria	Burkholderiales	Chitinimonadaceae
Haliangium	0	0	0	0.0012272	Bacteria	Myxococcota	Polyangia	Haliangiales	Haliangiaceae
Cloacibacterium	0	0	0	0.001052	Bacteria	Bacteroidota	Bacteroidia	Flavobacteriales	Weeksellaceae
Ignavibacterium	0	0	0.0012612	0	Bacteria	Bacteroidota	Ignavibacteria	Ignavibacteriales	Ignavibacteriaceae
Lawsonella	0	0	0	0.0012272	Bacteria	Actinobacteriota	Actinobacteria	Corynebacteriales	Corynebacteriaceae
Legionella	0	0.001269	0	0	Bacteria	Proteobacteria	Gammaproteobacteria	Legionellales	Legionellaceae
Pedobacter	0	0	0.0012612	0	Bacteria	Bacteroidota	Bacteroidia	Sphingobacteriales	Sphingobacteriaceae
Spirochaeta	0	0	0	0.0012272	Bacteria	Spirochaetota	Spirochaetia	Spirochaetales	Spirochaetaceae
Bordetella	0	0	0	0.001052	Bacteria	Proteobacteria	Gammaproteobacteria	Burkholderiales	Alcaligenaceae
Chishuiella	0	0	0.0012262	0	Bacteria	Bacteroidota	Bacteroidia	Flavobacteriales	Weeksellaceae
SM1A02	0	0	0	0.0008656	Bacteria	Planctomycetota	Phycisphaerae	Phycisphaerales	Phycisphaeraceae

## Sheet: Lesfe
feature	level	log_hm	class_hm	LDA score	p value
Bacteria.Verrucomicrobiota.Verrucomicrobiae.Verrucomicrobiales.Akkermansiaceae.Akkermansia	Genus	5.54575	MCT	5.11983	0.00752142
Bacteria.Firmicutes.Bacilli.Lactobacillales.Lactobacillaceae.Lactobacillus	Genus	5.14741	Veh	4.74147	0.00591656
Bacteria.Desulfobacterota.Desulfovibrionia	Class	4.59097	Veh	4.1336	0.0208584
Bacteria.Firmicutes.Bacilli	Class	5.48001	Veh	5.0383	0.00918669
Bacteria.Verrucomicrobiota	Phylum	5.54577	MCT	5.11985	0.00752142
Bacteria.Firmicutes.Bacilli.Lactobacillales	Order	5.23988	Veh	4.81082	0.00814786
Bacteria.Firmicutes.Negativicutes.Veillonellales_Selenomonadales.Veillonellaceae.Dialister	Genus	4.35149	MCT	4.05177	0.0047746
Bacteria.Desulfobacterota.Desulfovibrionia.Desulfovibrionales.Desulfovibrionaceae	Family	4.59097	Veh	4.1336	0.0208584
Bacteria.Verrucomicrobiota.Verrucomicrobiae.Verrucomicrobiales	Order	5.54576	MCT	5.11984	0.00752142
Bacteria.Proteobacteria.Gammaproteobacteria.Pseudomonadales.Moraxellaceae.Psychrobacter	Genus	4.93038	Cont	4.64692	0.0437178
Bacteria.Proteobacteria	Phylum	4.973	Cont	4.60849	0.0492917
Bacteria.Firmicutes.Negativicutes.Veillonellales_Selenomonadales.Veillonellaceae	Family	4.36177	MCT	4.06183	0.0047746
Bacteria.Bacteroidota.Bacteroidia.Bacteroidales.Bacteroidaceae	Family	4.85933	MCT	4.49149	0.00752142
Bacteria.Firmicutes	Phylum	5.63032	Cont	5.0933	0.0086517
Bacteria.Firmicutes.Clostridia.Oscillospirales	Order	4.99633	Cont	4.56705	0.0270518
Bacteria.Firmicutes.Negativicutes	Class	4.45606	MCT	4.15595	0.00793586
Bacteria.Verrucomicrobiota.Verrucomicrobiae	Class	5.54577	MCT	5.11985	0.00752142
Bacteria.Proteobacteria.Gammaproteobacteria.Enterobacterales.Enterobacteriaceae.Escherichia_Shigella	Genus	4.7742	MCT	4.45827	0.00603608
Bacteria.Bacteroidota.Bacteroidia.Bacteroidales.Bacteroidaceae.Bacteroides	Genus	4.85933	MCT	4.49149	0.00752142
Bacteria.Firmicutes.Clostridia.Oscillospirales.Ruminococcaceae	Family	4.92352	Cont	4.57092	0.00975476
Bacteria.Firmicutes.Clostridia.Lachnospirales.Lachnospiraceae	Family	4.68326	Veh	4.19753	0.0107807
Bacteria.Proteobacteria.Gammaproteobacteria	Class	4.96878	Cont	4.61915	0.045502
Bacteria.Verrucomicrobiota.Verrucomicrobiae.Verrucomicrobiales.Akkermansiaceae	Family	5.54575	MCT	5.11983	0.00752142
Bacteria.Firmicutes.Clostridia.Lachnospirales.Lachnospiraceae.Lachnospiraceae_NK4A136_group	Genus	4.44007	Veh	4.03548	0.00701293
Bacteria.Desulfobacterota	Phylum	4.59102	Veh	4.1331	0.0208584
Bacteria.Firmicutes.Bacilli.Staphylococcales.Staphylococcaceae	Family	4.59475	Veh	4.29637	0.0298969
Bacteria.Firmicutes.Bacilli.Erysipelotrichales	Order	5.14062	Cont	4.66946	0.0464212
Bacteria.Firmicutes.Bacilli.Staphylococcales	Order	4.59947	Veh	4.30096	0.0270518
Bacteria.Firmicutes.Negativicutes.Veillonellales_Selenomonadales	Order	4.40868	MCT	4.10851	0.0047746
Bacteria.Firmicutes.Clostridia.Lachnospirales	Order	4.68326	Veh	4.19753	0.0107807
Bacteria.Firmicutes.Bacilli.Staphylococcales.Staphylococcaceae.Staphylococcus	Genus	4.56674	Veh	4.27161	0.0113334
Bacteria.Proteobacteria.Gammaproteobacteria.Enterobacterales.Enterobacteriaceae	Family	4.83558	MCT	4.52153	0.00603608
Bacteria.Firmicutes.Bacilli.Lactobacillales.Lactobacillaceae	Family	5.14741	Veh	4.74147	0.00591656
Bacteria.Firmicutes.Clostridia	Class	5.15968	Cont	4.66777	0.0167392
Bacteria.Firmicutes.Bacilli.Erysipelotrichales.Erysipelotrichaceae	Family	5.13923	Cont	4.67234	0.0464212
Bacteria.Desulfobacterota.Desulfovibrionia.Desulfovibrionales	Order	4.59097	Veh	4.1336	0.0208584
Bacteria.Proteobacteria.Gammaproteobacteria.Enterobacterales	Order	4.83602	MCT	4.52125	0.00603608
