# Supplementary material for: Coconut oil derived medium-chain triglycerides ameliorated memory deficits via promoting neurite outgrowth and maintaining gut homeostasis in 5×FAD mice
Source: Front Nutr. 2025 Jun 2;12:1585640. doi: 10.3389/fnut.2025.1585640 (PMC12171442; doi:10.3389/fnut.2025.1585640)
Supplement: Supplementary file 2 [file Data_Sheet_1.zip › Aβ.xlsx]

## Sheet: Plaque area (μm2)_x0009__x0009__x0009__x0009_
Plaque area (μm2)
Cont-1	0		RBDCO-1	13858
Cont-2	0		RBDCO-2	9175.75
Cont-3	0		RBDCO-3	15679
Cont-4	0		RBDCO-4	24426.8
Cont-5	0		RBDCO-5	13138.2
Veh-1	28209.5		MCT-1	18089.3
Veh-2	23259.5		MCT-2	17995
Veh-3	18677.8		MCT-3	14393.5
Veh-4	18903.2		MCT-4	13876.3
Veh-5	24322.5		MCT-5	10326.2

## Sheet: Aβ plaques mm2_x0009__x0009__x0009__x0009_
Aβ plaques/mm2
Cont-1	0		RBDCO-1	78
Cont-2	0		RBDCO-2	110
Cont-3	0		RBDCO-3	87.75
Cont-4	0		RBDCO-4	83.3333
Cont-5	0		RBDCO-5	92.3333
Veh-1	99		MCT-1	79.75
Veh-2	127.5		MCT-2	82.25
Veh-3	151.25		MCT-3	98.5
Veh-4	139		MCT-4	88
Veh-5	108.5		MCT-5	98.25
