# Supplementary material for: Coconut oil derived medium-chain triglycerides ameliorated memory deficits via promoting neurite outgrowth and maintaining gut homeostasis in 5×FAD mice
Source: Front Nutr. 2025 Jun 2;12:1585640. doi: 10.3389/fnut.2025.1585640 (PMC12171442; doi:10.3389/fnut.2025.1585640)
Supplement: Supplementary file 2 [file Data_Sheet_1.zip › CCK8.xlsx]

## Sheet: CCK8
	CCK8
	OD	Cont	Veh	MCT-1μg/ml	MCT-10μg/ml	MCT-100μg/ml	MCT-1000μg/ml	RBDCO-1μg/ml	RBDCO-10μg/ml	RBDCO-100μg/ml	RBDCO-1000μg/ml
		0.32	0.231	0.247	0.268	0.253	0.267	0.237	0.251	0.257	0.261
		0.299	0.238	0.266	0.26	0.28	0.271	0.267	0.255	0.247	0.256
		0.289	0.253	0.25	0.267	0.284	0.297	0.268	0.256	0.244	0.259
		0.303	0.239	0.245	0.246	0.286	0.292	0.266	0.261	0.247	0.27
	average value	0.30275
		1.05698	0.763006	0.815855	0.885219	0.835673	0.881916	0.782824	0.829067	0.848885	0.862097
		0.987614	0.786127	0.878613	0.858794	0.924855	0.895128	0.881916	0.842279	0.815855	0.845582
		0.954583	0.835673	0.825764	0.881916	0.938068	0.981007	0.885219	0.845582	0.805945	0.855491
		1.00083	0.78943	0.809249	0.812552	0.944674	0.964492	0.878613	0.862097	0.815855	0.891825
		105.698	76.3006	81.5855	88.5219	83.5673	88.1916	78.2824	82.9067	84.8885	86.2097
		98.7614	78.6127	87.8613	85.8794	92.4855	89.5128	88.1916	84.2279	81.5855	84.5582
		95.4583	83.5673	82.5764	88.1916	93.8068	98.1007	88.5219	84.5582	80.5945	85.5491
		100.083	78.943	80.9249	81.2552	94.4674	96.4492	87.8613	86.2097	81.5855	89.1825
