# Supplementary material for: Coconut oil derived medium-chain triglycerides ameliorated memory deficits via promoting neurite outgrowth and maintaining gut homeostasis in 5×FAD mice
Source: Front Nutr. 2025 Jun 2;12:1585640. doi: 10.3389/fnut.2025.1585640 (PMC12171442; doi:10.3389/fnut.2025.1585640)
Supplement: Supplementary file 2 [file Data_Sheet_1.zip › Elisa.xlsx]

## Sheet: IL-1β
Cont-1	0.28		RBDCO-1	0.267		Cont-1	17.2699		RBDCO-1	16.2403
Cont-2	0.276		RBDCO-2	0.267		Cont-2	16.9531		RBDCO-2	16.2403
Cont-3	0.28		RBDCO-3	0.286		Cont-3	17.2699		RBDCO-3	17.7451
Cont-4	0.28		RBDCO-4	0.292		Cont-4	17.2699		RBDCO-4	18.2204
Veh-1	0.301		MCT-1	0.28		Veh-1	18.9335		MCT-1	17.2699
Veh-2	0.284		MCT-2	0.268		Veh-2	17.5867		MCT-2	16.3195
Veh-3	0.308		MCT-3	0.283		Veh-3	19.4882		MCT-3	17.5075
Veh-4	0.281		MCT-4	0.279		Veh-4	17.3491		MCT-4	17.1907

## Sheet: IL-4
Cont-1	0.983		RBDCO-1	0.91		Cont-1	11.0261		RBDCO-1	10.1285
Cont-2	1.001		RBDCO-2	1.009		Cont-2	11.2522		RBDCO-2	11.3534
Cont-3	1.021		RBDCO-3	0.945		Cont-3	11.506		RBDCO-3	10.5551
Cont-4	1.052		RBDCO-4	0.924		Cont-4	11.9045		RBDCO-4	10.2983
Veh-1	1.017		MCT-1	0.901		Veh-1	11.455		MCT-1	10.0199
Veh-2	1		MCT-2	0.97		Veh-2	11.2396		MCT-2	10.864
Veh-3	1.03		MCT-3	0.987		Veh-3	11.621		MCT-3	11.0761
Veh-4	0.847		MCT-4	0.979		Veh-4	9.37674		MCT-4	10.9761

## Sheet: IL-6
Cont-1	1.28		RBDCO-1	1.212		Cont-1	31.294		RBDCO-1	29.2434
Cont-2	1.227		RBDCO-2	1.27		Cont-2	29.6876		RBDCO-2	30.9863
Cont-3	1.135		RBDCO-3	1.071		Cont-3	27.0299		RBDCO-3	25.2674
Cont-4	1.254		RBDCO-4	1.026		Cont-4	30.4985		RBDCO-4	24.0654
Veh-1	1.416		MCT-1	1.122		Veh-1	35.7151		MCT-1	26.6665
Veh-2	1.109		MCT-2	1.057		Veh-2	26.3059		MCT-2	24.8903
Veh-3	1.054		MCT-3	1.147		Veh-3	24.8099		MCT-3	27.3679
Veh-4	1.07		MCT-4	1.126		Veh-4	25.2403		MCT-4	26.778

## Sheet: IL-10
Cont-1	1.165		RBDCO-1	1.297		Cont-1	9.03		RBDCO-1	11.1995
Cont-2	1.189		RBDCO-2	1.288		Cont-2	9.41806		RBDCO-2	11.0486
Cont-3	1.245		RBDCO-3	1.38		Cont-3	10.334		RBDCO-3	12.6153
Cont-4	1.201		RBDCO-4	1.282		Cont-4	9.61305		RBDCO-4	10.9482
Veh-1	0.975		MCT-1	1.305		Veh-1	6.02383		MCT-1	11.334
Veh-2	1.106		MCT-2	1.289		Veh-2	8.08583		MCT-2	11.0653
Veh-3	1.121		MCT-3	1.441		Veh-3	8.32467		MCT-3	13.6867
Veh-4	1.147		MCT-4	1.403		Veh-4	8.74056		MCT-4	13.016
