# Supplementary material for: Coconut oil derived medium-chain triglycerides ameliorated memory deficits via promoting neurite outgrowth and maintaining gut homeostasis in 5×FAD mice
Source: Front Nutr. 2025 Jun 2;12:1585640. doi: 10.3389/fnut.2025.1585640 (PMC12171442; doi:10.3389/fnut.2025.1585640)
Supplement: Supplementary file 2 [file Data_Sheet_1.zip › GC-MS.xlsx]

## Sheet: Sheet1
	peak area
			Acetic acid							Butyric acid
		Cont	Veh	RBDCO	MCT				Cont	Veh	RBDCO	MCT
	1	190653	148178	242308	188636			1	1101533	938848	987400	1053417
	2	197861	157260	215968	255944			2	1101051	919844	1100780	1038664
	3	202195	157519	174062	186029			3	1059450	983150	1040846	1107197
	4	196602	142231	186862	213944			4	1043007	922529	1062377	1185863
	5	192057	168667	174674	228121			5	1001116	948722	1053679	1259622
	acetic acid	y=1422.3x+31191						butyric acid		y=8614.2x+27885
	concentration
		Cont	Veh	RBDCO	MCT				Cont	Veh	RBDCO	MCT
	1	112.116	82.252	148.434	110.697			1	100.325	84.9093	89.5101	95.7658
	2	117.183	88.6374	129.914	158.021			2	100.28	83.1085	100.254	94.3679
	3	120.231	88.8195	100.451	108.865			3	96.3375	89.1074	94.5746	100.862
	4	116.298	78.0707	109.45	128.491			4	94.7794	83.3629	96.6149	108.316
	5	113.103	96.6575	100.881	138.459			5	90.8098	85.845	95.7907	115.306
				sample size (statistics)
					Cont	Veh	RBDCO	MCT	mg
				1	49.6	50.6	50.1	50
				2	49.6	49.6	50.2	50.5
				3	50.1	49.8	50.1	49.7
				4	50.4	49.7	50.1	50.6
				5	50	50.1	50.4	49.7
	Short-chain fatty acid content ug/ml
		Cont	Veh	RBDCO	MCT				Cont	Veh	RBDCO	MCT
	1	2.26039	1.62553	2.96274	2.21395			1	2.02269	1.67805	1.78663	1.91532
	2	2.36257	1.78704	2.58793	3.12912			2	2.02177	1.67557	1.99709	1.86867
	3	2.39981	1.78352	2.005	2.19043			3	1.9229	1.7893	1.88772	2.02942
	4	2.3075	1.57084	2.18463	2.53935			4	1.88054	1.67732	1.92844	2.14064
	5	2.26205	1.92929	2.00161	2.78589			5	1.8162	1.71347	1.90061	2.32004
