# Supplementary material for: Coconut oil derived medium-chain triglycerides ameliorated memory deficits via promoting neurite outgrowth and maintaining gut homeostasis in 5×FAD mice
Source: Front Nutr. 2025 Jun 2;12:1585640. doi: 10.3389/fnut.2025.1585640 (PMC12171442; doi:10.3389/fnut.2025.1585640)
Supplement: Supplementary file 2 [file Data_Sheet_1.zip › GFAP-Iba1 .xlsx]

## Sheet: Iba1+ area (μm2) 
Iba1+ area (μm2)
Cont-1	358.667		RBDCO-1	18049.8
Cont-2	710		RBDCO-2	9940.6
Cont-3	1795.67		RBDCO-3	11630
Cont-4	602.5		RBDCO-4	11689.6
Cont-5	377.75		RBDCO-5	11192
Cont-6	2349.25		RBDCO-6	11722.4
Veh-1	14370.5		MCT-1	8983.4
Veh-2	10769		MCT-2	6529.25
Veh-3	12189.5		MCT-3	8483.33
Veh-4	15875		MCT-4	13058.4
Veh-5	12385.5		MCT-5	7396
Veh-6	16442.2		MCT-6	16347.7

## Sheet: Iba1+ microglia mm2
Iba1+ microglia/mm2
Cont-1	2.66667		RBDCO-1	48.6667
Cont-2	4		RBDCO-2	58.4
Cont-3	13		RBDCO-3	72
Cont-4	6		RBDCO-4	65.6
Cont-5	4.75		RBDCO-5	90.8
Cont-6	18		RBDCO-6	51.6
Veh-1	90.25		MCT-1	48.2
Veh-2	76.5		MCT-2	48.2
Veh-3	77.75		MCT-3	48.2
Veh-4	51.25		MCT-4	39.3333
Veh-5	57		MCT-5	30.6667
Veh-6	70.25		MCT-6	61.75

## Sheet: GFAP+ area (μm2)_x0009__x0009__x0009__x0009_
GFAP+ area (μm2)
Cont-1	2349.25		RBDCO-1	18049.8
Cont-2	710		RBDCO-2	11689.6
Cont-3	602.5		RBDCO-3	11630
Cont-4	481.667		RBDCO-4	11722.4
Cont-5	1795.67		RBDCO-5	11192
Cont-6	358.667		RBDCO-6	11457.5
Veh-1	16442.2		MCT-1	8983.4
Veh-2	12385.5		MCT-2	7396
Veh-3	15875		MCT-3	9189
Veh-4	14120		MCT-4	6529.25
Veh-5	14370.5		MCT-5	14252.7
Veh-6	10014.8		MCT-6	8483.33

## Sheet: GFAP+ astrocytes mm2
GFAP+ astrocytes/mm2
Cont-1	18		RBDCO-1	90.8
Cont-2	6		RBDCO-2	65.6
Cont-3	13		RBDCO-3	72
Cont-4	6		RBDCO-4	56.75
Cont-5	4		RBDCO-5	58.4
Cont-6	2.66667		RBDCO-6	51
Veh-1	77.75		MCT-1	36.6667
Veh-2	75		MCT-2	39.6
Veh-3	76.5		MCT-3	39.3333
Veh-4	90.25		MCT-4	30.6667
Veh-5	62		MCT-5	48.2
Veh-6	57		MCT-6	61.75
