# Supplementary material for: Coconut oil derived medium-chain triglycerides ameliorated memory deficits via promoting neurite outgrowth and maintaining gut homeostasis in 5×FAD mice
Source: Front Nutr. 2025 Jun 2;12:1585640. doi: 10.3389/fnut.2025.1585640 (PMC12171442; doi:10.3389/fnut.2025.1585640)
Supplement: Supplementary file 2 [file Data_Sheet_1.zip › ICC.xlsx]

## Sheet: Axonal density (μm neuron)     
Axonal density (μm/neuron)
	Cont	Veh	MCT-10μg/ml	MCT-100μg/ml	MCT-1000μg/ml
1	2193.31	1271.88	1551.92	1822.16	2120.2
2	2578.85	1495.7	1760.92	1627.46	1766.11
3	2116.67	1624.06	2068.88	2111.65	1525.09
4	2187.38	1567.2	1723.99	1988.73	1732.88
5	2627.3	1604.18	1513.21	1574.44	1832.63
6	2219	1795	1426.61	1733.53	1651.54
7	2651.62	1509	2041.07	2282.67	2100.93
8	2442.03	1378.87	2246.26	1942.8	1769.55
9	2364.57	1550.31	1667.86	1975.67	2140.03
10	1880.54	1658.86	1855.85	1736.12	2000

## Sheet: Dendrite density (μm neuron)
Dendrite density (μm/neuron)
	Cont	Veh	MCT-10μg/ml	MCT-100μg/ml	MCT-1000μg/ml
1	652.364	364.882	415.176	391.065	526.022
2	635.051	398.224	341.502	360.716	430.464
3	611.333	376.347	365.603	330.166	473.254
4	605.945	394.847	410.644	462.28	550.941
5	578.829	462.225	399.568	303.203	392.877
6	564.316	448.651	307.676	325.345	445.08
7	554.708	421.853	346.584	403.027	446.105
8	524.296	326.867	463.079	424.384	604.986
9	517.363	304.022	418.194	440.104	505.338
10	511.235	375.064	409.209	419.711	485.814

## Sheet: Neuronal number
Neuronal number
1	Cont	Veh	MCT-10μg/ml	MCT-100μg/ml	MCT-1000μg/ml
2	62	30	37	44	35
3	69	48	45	55	55
4	54	29	48	33	42
5	66	33	45	43	55
6	68	27	59	48	51
7	49	31	57	64	52
8	51	51	31	42	39
9	51	34	40	35	38
10		37	36	38	61
11		41	38	41	42
12		46		43	59
13		36			41
