# Supplementary material for: Coconut oil derived medium-chain triglycerides ameliorated memory deficits via promoting neurite outgrowth and maintaining gut homeostasis in 5×FAD mice
Source: Front Nutr. 2025 Jun 2;12:1585640. doi: 10.3389/fnut.2025.1585640 (PMC12171442; doi:10.3389/fnut.2025.1585640)
Supplement: Supplementary file 2 [file Data_Sheet_1.zip › NeuN.xlsx]

## Sheet: NeuN+ number
		NeuN+ number
Cont-1	517		RBDCO-1	525.5
Cont-2	512		RBDCO-2	528.25
Cont-3	572		RBDCO-3	440.5
Cont-4	584		RBDCO-4	390.75
Cont-5	613		RBDCO-5	494.2
Cont-6	524		RBDCO-6	503.75
Veh-1	390		MCT-1	447.25
Veh-2	390.2		MCT-2	465
Veh-3	370.75		MCT-3	479.6
Veh-4	442.333		MCT-4	566
Veh-5	445.667		MCT-5	513.333
Veh-6	253		MCT-6	475.25
