# Supplementary material for: Coconut oil derived medium-chain triglycerides ameliorated memory deficits via promoting neurite outgrowth and maintaining gut homeostasis in 5×FAD mice
Source: Front Nutr. 2025 Jun 2;12:1585640. doi: 10.3389/fnut.2025.1585640 (PMC12171442; doi:10.3389/fnut.2025.1585640)
Supplement: Supplementary file 2 [file Data_Sheet_1.zip › Object location test.xlsx]

## Sheet: Sheet1
	Left	Right			Left	Right
Cont-Training-1	4	3		Cont-Test-1	4	5
Cont-Training-2	1	1		Cont-Test-2	2	1
Cont-Training-3	2	2		Cont-Test-3	2	1
Cont-Training-4	3	6		Cont-Test-4	2	1
Cont-Training-5	2	4		Cont-Test-5	3	2
Cont-Training-6	4	7		Cont-Test-6	7	5
Veh-Training-1	3	2		Veh-Test-1	5	5
Veh-Training-2	3	6		Veh-Test-2	4	2
Veh-Training-3	1	2		Veh-Test-3	4	5
Veh-Training-4	4	7		Veh-Test-4	5	8
Veh-Training-5	2	2		Veh-Test-5	4	4
Veh-Training-6	4	5		Veh-Test-6	2	1
VCO-Training-1	5	6		VCO-Test-1	7	6
VCO-Training-2	3	1		VCO-Test-2	4	3
VCO-Training-3	1	4		VCO-Test-3	9	8
VCO-Training-4	1	2		VCO-Test-4	1	2
VCO-Training-5	2	3		VCO-Test-5	5	4
VCO-Training-6	1	2		VCO-Test-6	3	1
RBDCO-Training-1	1	1		RBDCO-Test-1	4	6
RBDCO-Training-2	1	1		RBDCO-Test-2	5	5
RBDCO-Training-3	3	4		RBDCO-Test-3	4	4
RBDCO-Training-4	3	4		RBDCO-Test-4	8	7
RBDCO-Training-5	3	4		RBDCO-Test-5	5	7
RBDCO-Training-6	6	7		RBDCO-Test-6	4	3
MCT-Training-1	2	2		MCT-Test-1	3	4
MCT-Training-2	7	8		MCT-Test-2	6	6
MCT-Training-3	2	4		MCT-Test-3	7	4
MCT-Training-4	4	4		MCT-Test-4	5	3
MCT-Training-5	2	3		MCT-Test-5	3	2
MCT-Training-6	3	4		MCT-Test-6	3	4
