# Supplementary material for: Coconut oil derived medium-chain triglycerides ameliorated memory deficits via promoting neurite outgrowth and maintaining gut homeostasis in 5×FAD mice
Source: Front Nutr. 2025 Jun 2;12:1585640. doi: 10.3389/fnut.2025.1585640 (PMC12171442; doi:10.3389/fnut.2025.1585640)
Supplement: Supplementary file 2 [file Data_Sheet_1.zip › Object recognition test.xlsx]

## Sheet: Sheet1
	Left	Right			Left	Right
Cont-Training-1	3	4		Cont-Test-1	4	4
Cont-Training-2	1	2		Cont-Test-2	4	2
Cont-Training-3	5	4		Cont-Test-3	5	3
Cont-Training-4	6	6		Cont-Test-4	7	7
Cont-Training-5	5	7		Cont-Test-5	7	5
Cont-Training-6	4	5		Cont-Test-6	2	1
Veh-Training-1	1	1		Veh-Test-1	5	4
Veh-Training-2	4	6		Veh-Test-2	2	3
Veh-Training-3	3	5		Veh-Test-3	7	5
Veh-Training-4	3	6		Veh-Test-4	4	5
Veh-Training-5	3	4		Veh-Test-5	3	3
Veh-Training-6	1	2		Veh-Test-6	1	1
VCO-Training-1	3	6		VCO-Test-1	1	1
VCO-Training-2	1	2		VCO-Test-2	1	1
VCO-Training-3	3	6		VCO-Test-3	4	4
VCO-Training-4	6	5		VCO-Test-4	4	4
VCO-Training-5	2	3		VCO-Test-5	1	2
VCO-Training-6	3	3		VCO-Test-6	4	3
RBDCO-Training-1	5	7		RBDCO-Test-1	1	1
RBDCO-Training-2	6	4		RBDCO-Test-2	2	4
RBDCO-Training-3	4	5		RBDCO-Test-3	6	8
RBDCO-Training-4	2	3		RBDCO-Test-4	2	4
RBDCO-Training-5	6	4		RBDCO-Test-5	6	7
RBDCO-Training-6	3	2		RBDCO-Test-6	1	3
MCT-Training-1	2	2		MCT-Test-1	4	1
MCT-Training-2	1	1		MCT-Test-2	5	2
MCT-Training-3	2	3		MCT-Test-3	3	2
MCT-Training-4	2	3		MCT-Test-4	5	2
MCT-Training-5	3	3		MCT-Test-5	2	2
MCT-Training-6	3	4		MCT-Test-6	3	1
