# Supplementary material for: Coconut oil derived medium-chain triglycerides ameliorated memory deficits via promoting neurite outgrowth and maintaining gut homeostasis in 5×FAD mice
Source: Front Nutr. 2025 Jun 2;12:1585640. doi: 10.3389/fnut.2025.1585640 (PMC12171442; doi:10.3389/fnut.2025.1585640)
Supplement: Supplementary file 2 [file Data_Sheet_1.zip › Rranscriptome.xlsx]

## Sheet: Veh vs MCT DEGs
GeneID	baseMean	log2FoldChange	lfcSE	stat	pvalue	padj	Up_Down	Sig
ENSMUSG00000102628	0.177134	-0.93093	4.08047	-0.228143	0.819535	0.999917	Not_Sig	no
ENSMUSG00000086053	1.01736	-0.951955	2.23866	-0.425235	0.670665	0.999917	Not_Sig	no
ENSMUSG00000102135	0.658365	1.50071	2.64511	0.567355	0.570473	0.999917	Not_Sig	no
ENSMUSG00000100764	1.97862	0.522778	1.4098	0.370818	0.710773	0.999917	Not_Sig	no
ENSMUSG00000102534	0.320462	1.83026	4.01165	0.456237	0.64822	0.999917	Not_Sig	no
ENSMUSG00000100831	0.159562	-0.93093	4.08047	-0.228143	0.819535	0.999917	Not_Sig	no
ENSMUSG00000100635	4.57706	-0.1563	0.970749	-0.16101	0.872086	0.999917	Not_Sig	no
ENSMUSG00000100480	1.98964	-0.448018	1.42428	-0.314559	0.753097	0.999917	Not_Sig	no
ENSMUSG00000100025	0.174494	0.992624	4.08047	0.243262	0.807802	0.999917	Not_Sig	no
ENSMUSG00000051285	775.561	0.00587962	0.0786602	0.074747	0.940416	0.999917	Not_Sig	no
ENSMUSG00000098201	0.648292	-2.80947	2.79613	-1.00477	0.315006	0.999917	Not_Sig	no
ENSMUSG00000103509	100.287	-0.166815	0.210577	-0.792179	0.428256	0.999917	Not_Sig	no
ENSMUSG00000048538	2.31713	1.31044	1.4428	0.90826	0.363741	0.999917	Not_Sig	no
ENSMUSG00000102768	0.160231	0.992624	4.08047	0.243262	0.807802	0.999917	Not_Sig	no
ENSMUSG00000097797	31.4328	0.234742	0.367789	0.638252	0.52331	0.999917	Not_Sig	no
ENSMUSG00000103498	0.677837	1.5438	2.62189	0.588812	0.555987	0.999917	Not_Sig	no
ENSMUSG00000103903	0.698048	-0.0214566	2.61162	-0.00821581	0.993445	0.999917	Not_Sig	no
ENSMUSG00000026312	87.999	-0.304034	0.22483	-1.35228	0.176286	0.999917	Not_Sig	no
ENSMUSG00000100758	0.496927	-0.890658	2.94261	-0.302676	0.762136	0.999917	Not_Sig	no
ENSMUSG00000039748	65.2428	-0.0727395	0.263126	-0.276443	0.782208	0.999917	Not_Sig	no
ENSMUSG00000104158	0.331547	0.0308535	3.66994	0.00840709	0.993292	0.999917	Not_Sig	no
ENSMUSG00000057363	246.662	0.1086	0.136387	0.796262	0.425879	0.999917	Not_Sig	no
ENSMUSG00000047216	1.66911	1.29972	1.75763	0.739469	0.459622	0.999917	Not_Sig	no
ENSMUSG00000102788	0.531402	-2.50563	3.28181	-0.763491	0.44517	0.999917	Not_Sig	no
ENSMUSG00000102160	1.35785	-0.791807	1.90285	-0.416116	0.677325	0.999917	Not_Sig	no
ENSMUSG00000101253	0.51383	-2.4617	3.05024	-0.807051	0.419637	0.999917	Not_Sig	no
ENSMUSG00000101846	0.505982	-0.890546	2.92548	-0.304411	0.760815	0.999917	Not_Sig	no
ENSMUSG00000090243	0.174494	0.992624	4.08047	0.243262	0.807802	0.999917	Not_Sig	no
ENSMUSG00000100701	1.49786	0.312404	1.69355	0.184467	0.853647	0.999917	Not_Sig	no
ENSMUSG00000100555	0.657885	0.100728	2.664	0.0378107	0.969839	0.999917	Not_Sig	no
ENSMUSG00000102728	0.326339	0.0308534	3.69156	0.00835782	0.993332	0.999917	Not_Sig	no
ENSMUSG00000038702	237.608	-0.0420897	0.142135	-0.296124	0.767135	0.999917	Not_Sig	no
ENSMUSG00000099732	0.34378	1.91688	3.57639	0.53598	0.591972	0.999917	Not_Sig	no
ENSMUSG00000101220	0.177134	-0.93093	4.08047	-0.228143	0.819535	0.999917	Not_Sig	no
ENSMUSG00000101054	1.15408	-0.456876	2.10943	-0.216588	0.82853	0.999917	Not_Sig	no
ENSMUSG00000097648	0.528762	-0.949502	3.08922	-0.307359	0.75857	0.999917	Not_Sig	no
ENSMUSG00000100515	6.60009	0.773163	0.799611	0.966924	0.333582	0.999917	Not_Sig	no
ENSMUSG00000033021	320.371	0.00705356	0.126951	0.0555615	0.955691	0.999917	Not_Sig	no
ENSMUSG00000055214	4.98	-1.18035	1.06336	-1.11002	0.266991	0.999917	Not_Sig	no
ENSMUSG00000078184	0.334725	1.88443	3.61278	0.521602	0.601947	0.999917	Not_Sig	no
ENSMUSG00000104157	1.04062	-0.0367327	2.22205	-0.016531	0.986811	0.999917	Not_Sig	no
ENSMUSG00000104021	0.174494	0.992624	4.08047	0.243262	0.807802	0.999917	Not_Sig	no
ENSMUSG00000033007	18.0048	0.174295	0.485279	0.359165	0.719471	0.999917	Not_Sig	no
ENSMUSG00000102605	10.087	0.0605838	0.703515	0.0861158	0.931374	0.999917	Not_Sig	no
ENSMUSG00000070695	178.128	0.0143832	0.199097	0.0722421	0.942409	0.999917	Not_Sig	no
ENSMUSG00000025909	47.5645	-0.0700069	0.30626	-0.228587	0.81919	0.999917	Not_Sig	no
ENSMUSG00000102647	0.334187	-1.84639	3.61503	-0.510753	0.609524	0.999917	Not_Sig	no
ENSMUSG00000102253	0.523483	2.52173	3.29902	0.764385	0.444638	0.999917	Not_Sig	no
ENSMUSG00000084353	6.26745	-0.584461	0.840064	-0.695734	0.486595	0.999917	Not_Sig	no
ENSMUSG00002076328	0.828343	0.655392	2.42747	0.269989	0.787168	0.999917	Not_Sig	no
ENSMUSG00000086195	0.174494	0.992624	4.08047	0.243262	0.807802	0.999917	Not_Sig	no
ENSMUSG00000102316	0.498134	0.936193	3.15447	0.296783	0.766632	0.999917	Not_Sig	no
ENSMUSG00000103819	0.177134	-0.93093	4.08047	-0.228143	0.819535	0.999917	Not_Sig	no
ENSMUSG00000101571	0.319124	-1.79011	4.01848	-0.445468	0.655981	0.999917	Not_Sig	no
ENSMUSG00000104428	0.174494	0.992624	4.08047	0.243262	0.807802	0.999917	Not_Sig	no
ENSMUSG00000103411	0.160231	0.992624	4.08047	0.243262	0.807802	0.999917	Not_Sig	no
ENSMUSG00000061024	387.39	0.0306095	0.117225	0.261118	0.794002	0.999917	Not_Sig	no
ENSMUSG00000102030	2.50223	-0.130088	1.34393	-0.0967972	0.922887	0.999917	Not_Sig	no
ENSMUSG00000026374	1648.81	-0.113378	0.0593895	-1.90906	0.0562539	0.999917	Not_Sig	no
ENSMUSG00000026377	396.475	-0.0621359	0.106914	-0.581177	0.561121	0.999917	Not_Sig	no
ENSMUSG00000099936	0.169286	0.992624	4.08047	0.243262	0.807802	0.999917	Not_Sig	no
ENSMUSG00000025911	20.4441	-0.185919	0.47044	-0.395203	0.692693	0.999917	Not_Sig	no
ENSMUSG00000081441	2.28284	0.900024	1.41606	0.635581	0.52505	0.999917	Not_Sig	no
ENSMUSG00000067879	725.934	0.0163404	0.0791766	0.206379	0.836495	0.999917	Not_Sig	no
ENSMUSG00000099827	0.319124	-1.79011	4.01848	-0.445468	0.655981	0.999917	Not_Sig	no
ENSMUSG00000057335	5054.99	0.0383328	0.0404963	0.946573	0.343856	0.999917	Not_Sig	no
ENSMUSG00000103634	1.3362	1.64874	1.92773	0.855276	0.392399	0.999917	Not_Sig	no
ENSMUSG00000104154	102.501	0.187815	0.246965	0.760493	0.44696	0.999917	Not_Sig	no
ENSMUSG00000103435	222.666	-0.0759599	0.141853	-0.535483	0.592316	0.999917	Not_Sig	no
ENSMUSG00000065573	0.34378	1.91688	3.57639	0.53598	0.591972	0.999917	Not_Sig	no
ENSMUSG00002076271	0.174494	0.992624	4.08047	0.243262	0.807802	0.999917	Not_Sig	no
ENSMUSG00000025912	67.0625	0.10386	0.263302	0.394452	0.693247	0.999917	Not_Sig	no
ENSMUSG00000045210	891.766	-0.0431501	0.0758328	-0.569017	0.569345	0.999917	Not_Sig	no
ENSMUSG00000041763	944.545	0.0555737	0.0709852	0.782892	0.433691	0.999917	Not_Sig	no
ENSMUSG00000026504	402.533	0.151853	0.107875	1.40767	0.159228	0.999917	Not_Sig	no
ENSMUSG00000103367	1.47007	0.338158	1.70139	0.198754	0.842456	0.999917	Not_Sig	no
ENSMUSG00000102475	0.488599	-0.814017	3.17662	-0.256253	0.797756	0.999917	Not_Sig	no
ENSMUSG00000047343	6.06758	-0.463309	0.866188	-0.534883	0.592731	0.999917	Not_Sig	no
ENSMUSG00000102211	0.998429	1.0071	2.04152	0.493307	0.621796	0.999917	Not_Sig	no
ENSMUSG00000087082	6.8122	0.103006	0.773648	0.133144	0.89408	0.999917	Not_Sig	no
ENSMUSG00000090106	0.34378	1.91688	3.57639	0.53598	0.591972	0.999917	Not_Sig	no
ENSMUSG00000103251	1.03277	0.977783	2.1142	0.462484	0.643735	0.999917	Not_Sig	no
ENSMUSG00000091844	2.68613	1.62661	1.34753	1.2071	0.227393	0.999917	Not_Sig	no
ENSMUSG00000026483	19.7381	0.205817	0.55867	0.368406	0.71257	0.999917	Not_Sig	no
ENSMUSG00000100827	3.14869	1.15893	1.235	0.938406	0.348036	0.999917	Not_Sig	no
ENSMUSG00000100553	0.474336	-0.813715	3.20994	-0.253499	0.799883	0.999917	Not_Sig	no
ENSMUSG00000019699	3414.75	-0.027707	0.0475906	-0.582194	0.560436	0.999917	Not_Sig	no
ENSMUSG00000104391	11.2185	0.148204	0.618956	0.239442	0.810763	0.999917	Not_Sig	no
ENSMUSG00000102133	1.65625	0.0110917	1.60702	0.00690204	0.994493	0.999917	Not_Sig	no
ENSMUSG00000102749	0.872472	3.25919	2.74119	1.18897	0.234452	0.999917	Not_Sig	no
ENSMUSG00000103163	0.831782	-0.637566	2.42557	-0.262852	0.792665	0.999917	Not_Sig	no
ENSMUSG00000103646	0.664242	2.87538	2.57414	1.11702	0.263984	0.999917	Not_Sig	no
ENSMUSG00000102427	0.177134	-0.93093	4.08047	-0.228143	0.819535	0.999917	Not_Sig	no
ENSMUSG00000103633	0.67473	-0.0992079	2.81924	-0.0351896	0.971929	0.999917	Not_Sig	no
ENSMUSG00000097892	92.3038	-0.0543029	0.225978	-0.240302	0.810096	0.999917	Not_Sig	no
ENSMUSG00000063659	10713.2	-0.00740508	0.0348364	-0.212568	0.831664	0.999917	Not_Sig	no
ENSMUSG00000102432	12.3677	0.0935588	0.615354	0.152041	0.879155	0.999917	Not_Sig	no
ENSMUSG00000103043	0.665544	-1.45697	2.63654	-0.552607	0.580533	0.999917	Not_Sig	no
ENSMUSG00000102885	0.159562	-0.93093	4.08047	-0.228143	0.819535	0.999917	Not_Sig	no
ENSMUSG00000026049	60.8183	-0.199277	0.285959	-0.696872	0.485883	0.999917	Not_Sig	no
ENSMUSG00000103767	1.00215	2.25276	2.17525	1.03563	0.300373	0.999917	Not_Sig	no
ENSMUSG00000043019	1077.83	-0.0174573	0.0694991	-0.251187	0.80167	0.999917	Not_Sig	no
ENSMUSG00000015962	1.93992	0.0700958	1.74836	0.0400922	0.96802	0.999917	Not_Sig	no
ENSMUSG00000032666	794.071	0.0141226	0.0823984	0.171394	0.863914	0.999917	Not_Sig	no
ENSMUSG00000084557	0.656489	-1.45699	2.64794	-0.550237	0.582157	0.999917	Not_Sig	no
ENSMUSG00000100685	45.1239	-0.0309484	0.311618	-0.0993151	0.920888	0.999917	Not_Sig	no
ENSMUSG00000015961	946.658	-0.0308969	0.0729793	-0.423365	0.672029	0.999917	Not_Sig	no
ENSMUSG00000089657	0.331547	0.0308535	3.66994	0.00840709	0.993292	0.999917	Not_Sig	no
ENSMUSG00000102483	0.319124	-1.79011	4.01848	-0.445468	0.655981	0.999917	Not_Sig	no
ENSMUSG00000014980	75.5121	-0.079442	0.251867	-0.315413	0.752448	0.999917	Not_Sig	no
ENSMUSG00000026235	3050.64	0.0180671	0.0548732	0.329252	0.741965	0.999917	Not_Sig	no
ENSMUSG00000032649	55.2036	-0.0741967	0.296436	-0.250296	0.802358	0.999917	Not_Sig	no
ENSMUSG00000101849	6.58814	-0.249016	0.788509	-0.315807	0.752149	0.999917	Not_Sig	no
ENSMUSG00000026047	134.97	0.157963	0.182699	0.864604	0.387256	0.999917	Not_Sig	no
ENSMUSG00000091476	6.91289	-0.115628	0.790836	-0.14621	0.883755	0.999917	Not_Sig	no
ENSMUSG00000104097	6.34318	-0.738135	0.853002	-0.865338	0.386853	0.999917	Not_Sig	no
ENSMUSG00000119789	0.174494	0.992624	4.08047	0.243262	0.807802	0.999917	Not_Sig	no
ENSMUSG00000102493	0.489748	2.43933	3.10151	0.786498	0.431576	0.999917	Not_Sig	no
ENSMUSG00000004872	0.160231	0.992624	4.08047	0.243262	0.807802	0.999917	Not_Sig	no
ENSMUSG00000118426	0.831652	0.576225	2.29206	0.251401	0.801504	0.999917	Not_Sig	no
ENSMUSG00000041684	313.407	0.0439118	0.124701	0.352135	0.724737	0.999917	Not_Sig	no
ENSMUSG00000032908	8.64701	0.142939	0.691398	0.20674	0.836213	0.999917	Not_Sig	no
ENSMUSG00000099561	0.62821	-2.76962	3.0761	-0.900367	0.367925	0.999917	Not_Sig	no
ENSMUSG00000026502	471.235	0.0310198	0.103601	0.299417	0.764622	0.999917	Not_Sig	no
ENSMUSG00000103958	0.174494	0.992624	4.08047	0.243262	0.807802	0.999917	Not_Sig	no
ENSMUSG00000070489	0.984704	1.05734	2.16754	0.487806	0.625687	0.999917	Not_Sig	no
ENSMUSG00000104126	12.9835	-0.563734	0.605795	-0.930569	0.352077	0.999917	Not_Sig	no
ENSMUSG00000026500	458.503	-0.085844	0.113246	-0.75803	0.448433	0.999917	Not_Sig	no
ENSMUSG00000026048	478.436	-0.0400209	0.0976455	-0.409859	0.681909	0.999917	Not_Sig	no
ENSMUSG00000046828	1.32848	3.87533	2.01562	1.92265	0.0545239	0.999917	Not_Sig	no
ENSMUSG00000089703	0.317283	0.0308532	3.73045	0.00827063	0.993401	0.999917	Not_Sig	no
ENSMUSG00000100966	0.338572	1.89887	3.9242	0.483886	0.628467	0.999917	Not_Sig	no
ENSMUSG00000101567	0.160231	0.992624	4.08047	0.243262	0.807802	0.999917	Not_Sig	no
ENSMUSG00000026245	731.688	0.0309526	0.0850979	0.363729	0.716061	0.999917	Not_Sig	no
ENSMUSG00000101798	0.497596	0.874258	3.1563	0.276988	0.781789	0.999917	Not_Sig	no
ENSMUSG00000104018	7.9028	-0.827941	0.745107	-1.11117	0.266495	0.999917	Not_Sig	no
ENSMUSG00000090486	4.24046	-1.07691	1.0718	-1.00477	0.315009	0.999917	Not_Sig	no
ENSMUSG00000026482	383.687	0.102573	0.106887	0.959639	0.337237	0.999917	Not_Sig	no
ENSMUSG00000080950	4.05249	0.251464	1.04568	0.24048	0.809959	0.999917	Not_Sig	no
ENSMUSG00000099868	0.159562	-0.93093	4.08047	-0.228143	0.819535	0.999917	Not_Sig	no
ENSMUSG00000055547	0.680536	1.55689	2.81432	0.553203	0.580125	0.999917	Not_Sig	no
ENSMUSG00000012187	0.836168	1.90517	2.42198	0.78662	0.431505	0.999917	Not_Sig	no
ENSMUSG00000008475	2219.92	0.0153573	0.056312	0.272718	0.78507	0.999917	Not_Sig	no
ENSMUSG00000099364	0.160231	0.992624	4.08047	0.243262	0.807802	0.999917	Not_Sig	no
ENSMUSG00000100562	0.169286	0.992624	4.08047	0.243262	0.807802	0.999917	Not_Sig	no
ENSMUSG00000056870	14.7714	0.658858	0.539849	1.22045	0.222295	0.999917	Not_Sig	no
ENSMUSG00000103071	0.319124	-1.79011	4.01848	-0.445468	0.655981	0.999917	Not_Sig	no
ENSMUSG00000039630	9291.29	0.0162954	0.0391119	0.416636	0.676945	0.999917	Not_Sig	no
ENSMUSG00000104279	14.9109	-0.225336	0.566757	-0.397589	0.690933	0.999917	Not_Sig	no
ENSMUSG00000026495	62.7689	0.00937096	0.266861	0.0351155	0.971988	0.999917	Not_Sig	no
ENSMUSG00000032883	971.264	-0.102671	0.0708604	-1.44892	0.147361	0.999917	Not_Sig	no
ENSMUSG00000026480	14.9338	-0.340262	0.54928	-0.619468	0.535608	0.999917	Not_Sig	no
ENSMUSG00000026494	1576.19	0.0229819	0.0610503	0.376441	0.706589	0.999917	Not_Sig	no
ENSMUSG00000102922	0.320462	1.83026	4.01165	0.456237	0.64822	0.999917	Not_Sig	no
ENSMUSG00000025915	89.4315	-0.152457	0.221804	-0.68735	0.491862	0.999917	Not_Sig	no
ENSMUSG00000089713	149.9	-0.284737	0.172406	-1.65155	0.0986269	0.999917	Not_Sig	no
ENSMUSG00000079470	280.295	-0.0913176	0.153013	-0.596797	0.550643	0.999917	Not_Sig	no
ENSMUSG00000099377	8.08153	0.323618	0.744442	0.434713	0.663771	0.999917	Not_Sig	no
ENSMUSG00000099706	0.169286	0.992624	4.08047	0.243262	0.807802	0.999917	Not_Sig	no
ENSMUSG00000047330	1.85137	1.41078	1.56913	0.899086	0.368607	0.999917	Not_Sig	no
ENSMUSG00000072978	0.868098	-3.21604	2.53647	-1.26792	0.204826	0.999917	Not_Sig	no
ENSMUSG00000046334	2.13059	0.674419	1.50025	0.449536	0.653045	0.999917	Not_Sig	no
ENSMUSG00000050711	1377.42	-0.0359286	0.0707849	-0.507575	0.611752	0.999917	Not_Sig	no
ENSMUSG00000055067	186.346	0.0565666	0.15322	0.369184	0.71199	0.999917	Not_Sig	no
ENSMUSG00000054702	14.2837	0.305258	0.535257	0.570302	0.568473	0.999917	Not_Sig	no
ENSMUSG00000096474	0.506651	0.906391	2.92503	0.309874	0.756657	0.999917	Not_Sig	no
ENSMUSG00000102235	0.159562	-0.93093	4.08047	-0.228143	0.819535	0.999917	Not_Sig	no
ENSMUSG00000026492	224.318	0.163848	0.137481	1.19179	0.233345	0.999917	Not_Sig	no
ENSMUSG00000082395	1.00951	0.0636553	2.10432	0.0302498	0.975868	0.999917	Not_Sig	no
ENSMUSG00000038949	490.064	0.0805618	0.0985762	0.817254	0.413784	0.999917	Not_Sig	no
ENSMUSG00000026043	6.9584	0.2172	0.909786	0.238737	0.811309	0.999917	Not_Sig	no
ENSMUSG00000046101	28.8871	-0.055141	0.394698	-0.139704	0.888894	0.999917	Not_Sig	no
ENSMUSG00000099032	4.37787	0.245017	1.01552	0.241271	0.809345	0.999917	Not_Sig	no
ENSMUSG00000104025	0.985396	0.0757019	2.11926	0.035721	0.971505	0.999917	Not_Sig	no
ENSMUSG00000038936	369.178	0.0614922	0.11175	0.550264	0.582138	0.999917	Not_Sig	no
ENSMUSG00000042772	1120.61	-0.0373939	0.0694999	-0.538042	0.590548	0.999917	Not_Sig	no
ENSMUSG00000100394	1.32737	-2.68843	1.98181	-1.35656	0.174922	0.999917	Not_Sig	no
ENSMUSG00000103840	0.169286	0.992624	4.08047	0.243262	0.807802	0.999917	Not_Sig	no
ENSMUSG00000087236	1.6263	3.06298	1.98205	1.54536	0.122259	0.999917	Not_Sig	no
ENSMUSG00000100702	0.169286	0.992624	4.08047	0.243262	0.807802	0.999917	Not_Sig	no
ENSMUSG00000026042	70.3155	-0.127913	0.287196	-0.445386	0.656041	0.999917	Not_Sig	no
ENSMUSG00000104476	0.993759	1.0747	2.30698	0.465849	0.641324	0.999917	Not_Sig	no
ENSMUSG00000073643	861.514	-0.0305111	0.0805369	-0.378847	0.704802	0.999917	Not_Sig	no
ENSMUSG00000104497	0.338572	1.89887	3.9242	0.483886	0.628467	0.999917	Not_Sig	no
ENSMUSG00000025916	2.28287	0.0650963	1.40235	0.0464194	0.962976	0.999917	Not_Sig	no
ENSMUSG00000087199	0.328848	0.0308535	3.68108	0.00838163	0.993313	0.999917	Not_Sig	no
ENSMUSG00000026248	122.175	-0.125051	0.205354	-0.608955	0.542554	0.999917	Not_Sig	no
ENSMUSG00000119658	0.160231	0.992624	4.08047	0.243262	0.807802	0.999917	Not_Sig	no
ENSMUSG00000026249	242.533	-0.0809767	0.166957	-0.485015	0.627666	0.999917	Not_Sig	no
ENSMUSG00000042751	1401.79	0.0300272	0.0623657	0.48147	0.630183	0.999917	Not_Sig	no
ENSMUSG00000067106	26.9611	-0.0896766	0.430017	-0.208542	0.834806	0.999917	Not_Sig	no
ENSMUSG00000100397	1.18313	1.34174	2.18644	0.613664	0.539437	0.999917	Not_Sig	no
ENSMUSG00000043230	0.334056	0.0308536	3.65971	0.0084306	0.993273	0.999917	Not_Sig	no
ENSMUSG00000103404	0.177134	-0.93093	4.08047	-0.228143	0.819535	0.999917	Not_Sig	no
ENSMUSG00000026491	956.435	-0.0419918	0.0733277	-0.572659	0.566875	0.999917	Not_Sig	no
ENSMUSG00000073486	25.6333	-0.267859	0.40586	-0.659979	0.509267	0.999917	Not_Sig	no
ENSMUSG00000025917	669.711	0.058608	0.0898308	0.652427	0.514126	0.999917	Not_Sig	no
ENSMUSG00000104418	0.160231	0.992624	4.08047	0.243262	0.807802	0.999917	Not_Sig	no
ENSMUSG00000026479	35.9756	0.116281	0.349028	0.333157	0.739016	0.999917	Not_Sig	no
ENSMUSG00000004364	1733.44	0.0707435	0.0659529	1.07264	0.283434	0.999917	Not_Sig	no
ENSMUSG00000103076	6.11561	-1.18612	0.88485	-1.34047	0.180092	0.999917	Not_Sig	no
ENSMUSG00000103525	0.157053	-0.93093	4.08047	-0.228143	0.819535	0.999917	Not_Sig	no
ENSMUSG00000101722	1.21458	-1.3167	2.13915	-0.615524	0.538209	0.999917	Not_Sig	no
ENSMUSG00000090637	1.04272	-3.48059	2.39448	-1.45359	0.146061	0.999917	Not_Sig	no
ENSMUSG00000026478	755.965	-0.0625916	0.0811209	-0.771585	0.440361	0.999917	Not_Sig	no
ENSMUSG00000103818	0.331547	0.0308535	3.66994	0.00840709	0.993292	0.999917	Not_Sig	no
ENSMUSG00000042708	15.8187	0.571062	0.561687	1.01669	0.309301	0.999917	Not_Sig	no
ENSMUSG00000064435	0.329517	1.8657	3.63441	0.513344	0.607711	0.999917	Not_Sig	no
ENSMUSG00000103543	1.9714	0.0361234	1.44774	0.0249516	0.980094	0.999917	Not_Sig	no
ENSMUSG00000041144	28.3042	-0.656145	0.441727	-1.48541	0.137436	0.999917	Not_Sig	no
ENSMUSG00000042699	3545.72	-0.00530185	0.0499769	-0.106086	0.915514	0.999917	Not_Sig	no
ENSMUSG00000042684	20.5488	-0.392567	0.461974	-0.849761	0.395458	0.999917	Not_Sig	no
ENSMUSG00000099858	0.974441	-0.016728	2.14604	-0.00779483	0.993781	0.999917	Not_Sig	no
ENSMUSG00000101337	9.38384	0.393867	0.694387	0.567216	0.570568	0.999917	Not_Sig	no
ENSMUSG00000025986	1058.47	0.0768204	0.0725304	1.05915	0.289532	0.999917	Not_Sig	no
ENSMUSG00000100213	16.7891	-0.349282	0.498826	-0.700207	0.483798	0.999917	Not_Sig	no
ENSMUSG00000100160	1.32473	-1.56085	1.85434	-0.841726	0.399941	0.999917	Not_Sig	no
ENSMUSG00000101447	1.36019	2.75936	2.08183	1.32545	0.185022	0.999917	Not_Sig	no
ENSMUSG00000081185	0.818596	1.90509	2.43776	0.781492	0.434513	0.999917	Not_Sig	no
ENSMUSG00000104067	0.491239	-2.40695	3.09894	-0.776701	0.437335	0.999917	Not_Sig	no
ENSMUSG00000100033	0.157053	-0.93093	4.08047	-0.228143	0.819535	0.999917	Not_Sig	no
ENSMUSG00000064943	0.174494	0.992624	4.08047	0.243262	0.807802	0.999917	Not_Sig	no
ENSMUSG00000097883	0.169286	0.992624	4.08047	0.243262	0.807802	0.999917	Not_Sig	no
ENSMUSG00000056763	693.521	0.00187686	0.0820075	0.0228865	0.981741	0.999917	Not_Sig	no
ENSMUSG00000099627	0.478686	-2.37485	3.4117	-0.696088	0.486374	0.999917	Not_Sig	no
ENSMUSG00002075839	0.174494	0.992624	4.08047	0.243262	0.807802	0.999917	Not_Sig	no
ENSMUSG00000100816	1.16571	0.436544	1.97427	0.221116	0.825002	0.999917	Not_Sig	no
ENSMUSG00000042671	251.265	0.0109839	0.133566	0.0822359	0.934459	0.999917	Not_Sig	no
ENSMUSG00000100945	13.265	-1.10468	0.653015	-1.69166	0.0907112	0.999917	Not_Sig	no
ENSMUSG00000102404	0.159562	-0.93093	4.08047	-0.228143	0.819535	0.999917	Not_Sig	no
ENSMUSG00000100334	1.81188	2.22007	1.72726	1.28531	0.198683	0.999917	Not_Sig	no
ENSMUSG00000026109	261.932	0.0924764	0.137069	0.674668	0.499886	0.999917	Not_Sig	no
ENSMUSG00000026475	222.274	0.0903269	0.151103	0.597782	0.549985	0.999917	Not_Sig	no
ENSMUSG00000099568	65.7707	-0.115125	0.265229	-0.434057	0.664247	0.999917	Not_Sig	no
ENSMUSG00002075527	0.319124	-1.79011	4.01848	-0.445468	0.655981	0.999917	Not_Sig	no
ENSMUSG00000101242	0.511859	0.922959	2.91508	0.316616	0.751535	0.999917	Not_Sig	no
ENSMUSG00000099924	1.02749	3.49699	2.23987	1.56125	0.118465	0.999917	Not_Sig	no
ENSMUSG00000099625	0.348989	1.93646	3.87759	0.499397	0.6175	0.999917	Not_Sig	no
ENSMUSG00000101799	0.169286	0.992624	4.08047	0.243262	0.807802	0.999917	Not_Sig	no
ENSMUSG00000045954	2.47519	-0.559356	1.31017	-0.426935	0.669427	0.999917	Not_Sig	no
ENSMUSG00000101702	0.34642	0.0308539	3.61099	0.00854442	0.993183	0.999917	Not_Sig	no
ENSMUSG00000066800	306.543	0.015269	0.13516	0.11297	0.910054	0.999917	Not_Sig	no
ENSMUSG00000100183	38.9394	-0.102847	0.343532	-0.299381	0.76465	0.999917	Not_Sig	no
ENSMUSG00000067851	1186.09	-0.0383554	0.0641267	-0.598118	0.549761	0.999917	Not_Sig	no
ENSMUSG00002076532	2.30042	0.881016	1.36773	0.644143	0.519483	0.999917	Not_Sig	no
ENSMUSG00000102556	1.86128	-3.22819	1.91649	-1.68443	0.0920985	0.999917	Not_Sig	no
ENSMUSG00000038608	72.0305	-0.14169	0.240913	-0.588139	0.556439	0.999917	Not_Sig	no
ENSMUSG00000042501	0.496258	-2.41947	3.08781	-0.783556	0.433301	0.999917	Not_Sig	no
ENSMUSG00000103810	0.169286	0.992624	4.08047	0.243262	0.807802	0.999917	Not_Sig	no
ENSMUSG00000083422	0.159562	-0.93093	4.08047	-0.228143	0.819535	0.999917	Not_Sig	no
ENSMUSG00000042641	9.95624	-0.0519473	0.643888	-0.0806776	0.935698	0.999917	Not_Sig	no
ENSMUSG00000100648	1.02093	3.49005	2.40646	1.45028	0.14698	0.999917	Not_Sig	no
ENSMUSG00000045968	145.154	-0.021558	0.187838	-0.114769	0.908628	0.999917	Not_Sig	no
ENSMUSG00000043282	0.494417	-0.882323	2.94759	-0.299337	0.764683	0.999917	Not_Sig	no
ENSMUSG00000102459	1.96939	-1.50982	1.61602	-0.934279	0.35016	0.999917	Not_Sig	no
ENSMUSG00000047053	0.157053	-0.93093	4.08047	-0.228143	0.819535	0.999917	Not_Sig	no
ENSMUSG00000099227	0.160231	0.992624	4.08047	0.243262	0.807802	0.999917	Not_Sig	no
ENSMUSG00000026107	95.0118	0.0907985	0.222764	0.4076	0.683567	0.999917	Not_Sig	no
ENSMUSG00000099413	1.36609	1.68904	2.21906	0.761151	0.446567	0.999917	Not_Sig	no
ENSMUSG00000103424	0.348989	1.93646	3.87759	0.499397	0.6175	0.999917	Not_Sig	no
ENSMUSG00000054976	188.193	0.00266694	0.153725	0.0173488	0.986158	0.999917	Not_Sig	no
ENSMUSG00000087008	0.177134	-0.93093	4.08047	-0.228143	0.819535	0.999917	Not_Sig	no
ENSMUSG00000026473	1447.89	0.059502	0.0611585	0.972915	0.330596	0.999917	Not_Sig	no
ENSMUSG00000101903	0.157053	-0.93093	4.08047	-0.228143	0.819535	0.999917	Not_Sig	no
ENSMUSG00000055980	411.775	0.053087	0.10564	0.502526	0.615298	0.999917	Not_Sig	no
ENSMUSG00000022591	177.063	0.0274766	0.15981	0.171933	0.86349	0.999917	Not_Sig	no
ENSMUSG00000066797	2.92779	-0.940414	1.2204	-0.770579	0.440956	0.999917	Not_Sig	no
ENSMUSG00000048960	27.1559	-0.106874	0.39017	-0.273917	0.784148	0.999917	Not_Sig	no
ENSMUSG00000100221	0.328848	0.0308535	3.68108	0.00838163	0.993313	0.999917	Not_Sig	no
ENSMUSG00000100031	0.348989	1.93646	3.87759	0.499397	0.6175	0.999917	Not_Sig	no
ENSMUSG00000101827	0.159562	-0.93093	4.08047	-0.228143	0.819535	0.999917	Not_Sig	no
ENSMUSG00000103494	0.319124	-1.79011	4.01848	-0.445468	0.655981	0.999917	Not_Sig	no
ENSMUSG00000026142	43.0224	0.232255	0.335803	0.691641	0.489163	0.999917	Not_Sig	no
ENSMUSG00002075724	0.319124	-1.79011	4.01848	-0.445468	0.655981	0.999917	Not_Sig	no
ENSMUSG00000067158	12.7136	0.0860424	0.616765	0.139506	0.88905	0.999917	Not_Sig	no
ENSMUSG00000079465	2.4676	-0.995305	1.48334	-0.670991	0.502226	0.999917	Not_Sig	no
ENSMUSG00000004110	1651.9	0.0283326	0.0580992	0.48766	0.625791	0.999917	Not_Sig	no
ENSMUSG00000097564	78.1457	-0.160811	0.232339	-0.692138	0.488851	0.999917	Not_Sig	no
ENSMUSG00000101880	0.334725	1.88443	3.61278	0.521602	0.601947	0.999917	Not_Sig	no
ENSMUSG00000096950	4.2563	-0.602785	1.10754	-0.544257	0.586265	0.999917	Not_Sig	no
ENSMUSG00000056708	785.402	0.0168836	0.101009	0.16715	0.867252	0.999917	Not_Sig	no
ENSMUSG00000026471	3.57411	-0.21277	1.19219	-0.17847	0.858354	0.999917	Not_Sig	no
ENSMUSG00000057715	165.077	-0.222489	0.161837	-1.37477	0.169203	0.999917	Not_Sig	no
ENSMUSG00000026470	1138.77	-0.0180125	0.0653733	-0.275533	0.782907	0.999917	Not_Sig	no
ENSMUSG00000103561	0.174494	0.992624	4.08047	0.243262	0.807802	0.999917	Not_Sig	no
ENSMUSG00000101610	0.336696	-1.85558	3.60478	-0.514756	0.606724	0.999917	Not_Sig	no
ENSMUSG00000104181	2.29488	-0.80146	1.37414	-0.583244	0.559729	0.999917	Not_Sig	no
ENSMUSG00000097628	0.160231	0.992624	4.08047	0.243262	0.807802	0.999917	Not_Sig	no
ENSMUSG00000033722	36.311	-0.103849	0.348069	-0.298358	0.76543	0.999917	Not_Sig	no
ENSMUSG00000026150	1430.68	-0.0458451	0.064545	-0.710281	0.47753	0.999917	Not_Sig	no
ENSMUSG00000101450	30.1059	-0.160774	0.378233	-0.425066	0.670789	0.999917	Not_Sig	no
ENSMUSG00000026149	1.83224	-1.37294	1.60007	-0.858048	0.390866	0.999917	Not_Sig	no
ENSMUSG00000114299	0.160231	0.992624	4.08047	0.243262	0.807802	0.999917	Not_Sig	no
ENSMUSG00000099771	0.157053	-0.93093	4.08047	-0.228143	0.819535	0.999917	Not_Sig	no
ENSMUSG00000102280	0.174494	0.992624	4.08047	0.243262	0.807802	0.999917	Not_Sig	no
ENSMUSG00000026469	3786.14	-0.00940186	0.0468625	-0.200627	0.84099	0.999917	Not_Sig	no
ENSMUSG00000018417	692.096	0.0418766	0.0896602	0.467059	0.640458	0.999917	Not_Sig	no
ENSMUSG00000101724	0.177134	-0.93093	4.08047	-0.228143	0.819535	0.999917	Not_Sig	no
ENSMUSG00000100313	0.160231	0.992624	4.08047	0.243262	0.807802	0.999917	Not_Sig	no
ENSMUSG00000026490	2077.51	0.0795033	0.0552446	1.43911	0.150118	0.999917	Not_Sig	no
ENSMUSG00000033701	506.528	0.0454217	0.097469	0.466011	0.641208	0.999917	Not_Sig	no
ENSMUSG00000102194	0.337365	0.0308537	3.6464	0.00846139	0.993249	0.999917	Not_Sig	no
ENSMUSG00000103636	96.2219	-0.159913	0.226368	-0.706431	0.47992	0.999917	Not_Sig	no
ENSMUSG00000026468	0.337365	0.0308537	3.6464	0.00846139	0.993249	0.999917	Not_Sig	no
ENSMUSG00000062939	2.52021	1.0621	1.3203	0.804437	0.421145	0.999917	Not_Sig	no
ENSMUSG00000109599	1.14293	0.462255	2.00555	0.230488	0.817713	0.999917	Not_Sig	no
ENSMUSG00000033684	255.749	0.0184692	0.134108	0.137719	0.890463	0.999917	Not_Sig	no
ENSMUSG00000102299	24.7775	-0.36174	0.41694	-0.867609	0.385609	0.999917	Not_Sig	no
ENSMUSG00000102558	0.825426	-3.15383	2.54565	-1.23891	0.215379	0.999917	Not_Sig	no
ENSMUSG00000016918	106.627	-0.0200505	0.203417	-0.0985684	0.921481	0.999917	Not_Sig	no
ENSMUSG00000033671	799.664	0.0229892	0.0810457	0.283657	0.776673	0.999917	Not_Sig	no
ENSMUSG00000103717	1.16657	-0.341539	1.99329	-0.171345	0.863953	0.999917	Not_Sig	no
ENSMUSG00000103771	1.13521	0.45909	1.98942	0.230766	0.817496	0.999917	Not_Sig	no
ENSMUSG00000102837	0.494287	0.922939	2.94814	0.313058	0.754236	0.999917	Not_Sig	no
ENSMUSG00000077419	0.169286	0.992624	4.08047	0.243262	0.807802	0.999917	Not_Sig	no
ENSMUSG00000102833	0.829681	3.19588	2.53981	1.25832	0.208277	0.999917	Not_Sig	no
ENSMUSG00000026489	81.2666	0.0667679	0.232823	0.286775	0.774284	0.999917	Not_Sig	no
ENSMUSG00000025938	977.227	0.00572185	0.0710327	0.0805524	0.935798	0.999917	Not_Sig	no
ENSMUSG00000026159	1814.31	0.00636619	0.0595261	0.106948	0.91483	0.999917	Not_Sig	no
ENSMUSG00000099498	1.33579	0.717907	1.79769	0.399349	0.689636	0.999917	Not_Sig	no
ENSMUSG00000113880	7.87681	-0.800649	0.788849	-1.01496	0.310126	0.999917	Not_Sig	no
ENSMUSG00000113973	1.02	-2.21952	2.27445	-0.975848	0.32914	0.999917	Not_Sig	no
ENSMUSG00000042414	2.7633	3.8662	1.75145	2.20743	0.0272842	0.999917	UP	yes
ENSMUSG00000101784	2.5199	-0.985557	1.35439	-0.727674	0.466813	0.999917	Not_Sig	no
ENSMUSG00000038496	0.990006	-3.41621	2.23449	-1.52886	0.1263	0.999917	Not_Sig	no
ENSMUSG00000100432	0.157053	-0.93093	4.08047	-0.228143	0.819535	0.999917	Not_Sig	no
ENSMUSG00000100190	0.174494	0.992624	4.08047	0.243262	0.807802	0.999917	Not_Sig	no
ENSMUSG00000113267	0.160231	0.992624	4.08047	0.243262	0.807802	0.999917	Not_Sig	no
ENSMUSG00000064302	2940.68	0.00994752	0.0475078	0.209387	0.834146	0.999917	Not_Sig	no
ENSMUSG00000107722	0.159562	-0.93093	4.08047	-0.228143	0.819535	0.999917	Not_Sig	no
ENSMUSG00000026466	283.919	0.0810465	0.126045	0.642996	0.520227	0.999917	Not_Sig	no
ENSMUSG00000102964	5.4253	0.723209	0.963655	0.750485	0.452962	0.999917	Not_Sig	no
ENSMUSG00000026380	22.9918	0.30201	0.483854	0.624177	0.532511	0.999917	Not_Sig	no
ENSMUSG00000101624	0.159562	-0.93093	4.08047	-0.228143	0.819535	0.999917	Not_Sig	no
ENSMUSG00000100040	0.174494	0.992624	4.08047	0.243262	0.807802	0.999917	Not_Sig	no
ENSMUSG00000010609	86.918	-0.162839	0.221721	-0.734431	0.462686	0.999917	Not_Sig	no
ENSMUSG00000055676	7.74228	-0.389041	0.774353	-0.502408	0.61538	0.999917	Not_Sig	no
ENSMUSG00000026163	1190.76	-0.0117326	0.0798244	-0.14698	0.883147	0.999917	Not_Sig	no
ENSMUSG00000079140	0.846584	1.92281	2.41365	0.79664	0.42566	0.999917	Not_Sig	no
ENSMUSG00000104374	0.640254	1.457	2.87058	0.507562	0.61176	0.999917	Not_Sig	no
ENSMUSG00000100580	1.01269	1.02908	2.03466	0.505775	0.613014	0.999917	Not_Sig	no
ENSMUSG00000038855	131.766	0.0667902	0.178372	0.374444	0.708074	0.999917	Not_Sig	no
ENSMUSG00000104388	0.326339	0.0308534	3.69156	0.00835782	0.993332	0.999917	Not_Sig	no
ENSMUSG00000103772	0.354268	-1.92007	3.85486	-0.498092	0.618419	0.999917	Not_Sig	no
ENSMUSG00000053963	682.288	-0.0302539	0.08998	-0.336229	0.736698	0.999917	Not_Sig	no
ENSMUSG00000104210	0.473667	-2.36308	3.13918	-0.75277	0.451588	0.999917	Not_Sig	no
ENSMUSG00000102608	0.314105	-1.77023	4.04304	-0.437845	0.661498	0.999917	Not_Sig	no
ENSMUSG00000045658	230.668	-0.065932	0.155903	-0.422905	0.672365	0.999917	Not_Sig	no
ENSMUSG00000050565	738.939	-0.0592102	0.0798347	-0.74166	0.458293	0.999917	Not_Sig	no
ENSMUSG00000102750	0.351628	0.030854	3.59127	0.00859138	0.993145	0.999917	Not_Sig	no
ENSMUSG00000101934	0.317283	0.0308532	3.73045	0.00827063	0.993401	0.999917	Not_Sig	no
ENSMUSG00000015484	35.9482	-0.462802	0.348806	-1.32682	0.18457	0.999917	Not_Sig	no
ENSMUSG00000048402	271.56	0.0133282	0.127774	0.104311	0.916923	0.999917	Not_Sig	no
ENSMUSG00000097408	1.03744	-0.985203	2.24732	-0.438391	0.661103	0.999917	Not_Sig	no
ENSMUSG00000101179	3.56042	-0.11177	1.13829	-0.0981907	0.921781	0.999917	Not_Sig	no
ENSMUSG00000037035	407.299	-0.0906286	0.104692	-0.865673	0.38667	0.999917	Not_Sig	no
ENSMUSG00000036766	2429.38	-0.0109038	0.0546039	-0.199689	0.841724	0.999917	Not_Sig	no
ENSMUSG00000104396	1.66728	-0.023726	1.62283	-0.0146201	0.988335	0.999917	Not_Sig	no
ENSMUSG00000102481	1.71182	2.04185	1.81082	1.12758	0.259495	0.999917	Not_Sig	no
ENSMUSG00000005886	1046.17	-0.0345203	0.0737165	-0.468284	0.639582	0.999917	Not_Sig	no
ENSMUSG00000093254	29.8376	-0.0864151	0.38012	-0.227336	0.820162	0.999917	Not_Sig	no
ENSMUSG00000004451	215.667	0.0278943	0.157914	0.176642	0.85979	0.999917	Not_Sig	no
ENSMUSG00000103506	1.15866	1.32193	1.94807	0.678586	0.4974	0.999917	Not_Sig	no
ENSMUSG00000098447	25.7987	-0.148385	0.420678	-0.352728	0.724292	0.999917	Not_Sig	no
ENSMUSG00000103495	0.518275	2.50812	3.04021	0.824984	0.409381	0.999917	Not_Sig	no
ENSMUSG00000098923	140.022	0.0991602	0.194161	0.510711	0.609554	0.999917	Not_Sig	no
ENSMUSG00000087782	0.160231	0.992624	4.08047	0.243262	0.807802	0.999917	Not_Sig	no
ENSMUSG00000101731	3.04428	2.33839	1.35332	1.72789	0.0840073	0.999917	Not_Sig	no
ENSMUSG00000103085	0.480693	2.41489	3.40552	0.709112	0.478255	0.999917	Not_Sig	no
ENSMUSG00000102664	2.03425	1.02513	1.5019	0.682561	0.494884	0.999917	Not_Sig	no
ENSMUSG00000101476	0.177134	-0.93093	4.08047	-0.228143	0.819535	0.999917	Not_Sig	no
ENSMUSG00000026496	1916.32	-0.0298779	0.0561417	-0.532187	0.594596	0.999917	Not_Sig	no
ENSMUSG00000025935	362.811	-0.0155879	0.112779	-0.138216	0.890069	0.999917	Not_Sig	no
ENSMUSG00000025937	50.3836	0.0172414	0.288065	0.0598524	0.952273	0.999917	Not_Sig	no
ENSMUSG00000102982	1.52306	1.83307	1.78481	1.02704	0.304404	0.999917	Not_Sig	no
ENSMUSG00000102166	0.348989	1.93646	3.87759	0.499397	0.6175	0.999917	Not_Sig	no
ENSMUSG00000101523	188.709	-0.1328	0.153742	-0.863789	0.387704	0.999917	Not_Sig	no
ENSMUSG00000026596	1109.1	-0.0389529	0.0700397	-0.556154	0.578106	0.999917	Not_Sig	no
ENSMUSG00000104293	2.40094	0.849397	1.42817	0.594744	0.552014	0.999917	Not_Sig	no
ENSMUSG00000026219	3195.62	0.0225896	0.0485158	0.465613	0.641493	0.999917	Not_Sig	no
ENSMUSG00000103505	1.34932	1.67337	1.98299	0.843863	0.398746	0.999917	Not_Sig	no
ENSMUSG00000104503	3.73933	0.554845	1.13577	0.488519	0.625182	0.999917	Not_Sig	no
ENSMUSG00000073633	15.0027	-0.0427217	0.527685	-0.0809606	0.935473	0.999917	Not_Sig	no
ENSMUSG00000026220	196.742	-0.187553	0.161013	-1.16483	0.244088	0.999917	Not_Sig	no
ENSMUSG00000118590	0.169286	0.992624	4.08047	0.243262	0.807802	0.999917	Not_Sig	no
ENSMUSG00000026104	26.5226	0.176477	0.398901	0.442409	0.658193	0.999917	Not_Sig	no
ENSMUSG00000026383	239.179	0.0319728	0.134107	0.238412	0.811561	0.999917	Not_Sig	no
ENSMUSG00000060519	34.0834	0.264115	0.354964	0.744059	0.456841	0.999917	Not_Sig	no
ENSMUSG00000060743	3741.52	-0.0145529	0.0559619	-0.26005	0.794825	0.999917	Not_Sig	no
ENSMUSG00000073485	16.5047	0.266752	0.533122	0.500359	0.616822	0.999917	Not_Sig	no
ENSMUSG00000038806	423.635	-0.0616799	0.101668	-0.606677	0.544065	0.999917	Not_Sig	no
ENSMUSG00000052477	0.811701	-0.594382	2.44343	-0.243257	0.807806	0.999917	Not_Sig	no
ENSMUSG00000103979	1.66771	-0.510791	1.75901	-0.290386	0.771521	0.999917	Not_Sig	no
ENSMUSG00000064281	1.84565	-0.782382	1.49679	-0.522705	0.601179	0.999917	Not_Sig	no
ENSMUSG00000089976	0.160231	0.992624	4.08047	0.243262	0.807802	0.999917	Not_Sig	no
ENSMUSG00000033557	818.719	-0.0249448	0.0776735	-0.32115	0.748097	0.999917	Not_Sig	no
ENSMUSG00000102961	89.7805	0.321386	0.21496	1.4951	0.134889	0.999917	Not_Sig	no
ENSMUSG00000046057	0.654648	-0.0326439	2.66842	-0.0122334	0.990239	0.999917	Not_Sig	no
ENSMUSG00000101279	1.3696	-0.760125	1.81589	-0.418596	0.675511	0.999917	Not_Sig	no
ENSMUSG00000066652	22.2054	0.0533823	0.453679	0.117665	0.906333	0.999917	Not_Sig	no
ENSMUSG00000025932	127.844	-0.0631784	0.202767	-0.311582	0.755358	0.999917	Not_Sig	no
ENSMUSG00002075819	0.34642	0.0308539	3.61099	0.00854442	0.993183	0.999917	Not_Sig	no
ENSMUSG00000054493	3.56081	0.818789	1.27336	0.643012	0.520216	0.999917	Not_Sig	no
ENSMUSG00000089844	1.7115	-1.23085	1.67837	-0.733363	0.463337	0.999917	Not_Sig	no
ENSMUSG00000026520	274.134	-0.260925	0.136126	-1.91679	0.0552648	0.999917	Not_Sig	no
ENSMUSG00000025930	8.26565	-0.430434	0.701627	-0.61348	0.539559	0.999917	Not_Sig	no
ENSMUSG00000103492	1.0112	2.26555	2.30717	0.981964	0.326118	0.999917	Not_Sig	no
ENSMUSG00000081201	6.79158	0.373308	0.807941	0.462048	0.644047	0.999917	Not_Sig	no
ENSMUSG00000038793	0.66742	1.52147	2.83191	0.537261	0.591087	0.999917	Not_Sig	no
ENSMUSG00000082193	6.52158	0.261982	0.826814	0.316858	0.751351	0.999917	Not_Sig	no
ENSMUSG00000089716	0.825834	0.660535	2.29976	0.287219	0.773945	0.999917	Not_Sig	no
ENSMUSG00000090252	0.169286	0.992624	4.08047	0.243262	0.807802	0.999917	Not_Sig	no
ENSMUSG00000026384	1131.68	0.0193229	0.0782073	0.247073	0.804852	0.999917	Not_Sig	no
ENSMUSG00000091876	0.635738	-2.78596	2.81428	-0.98994	0.322203	0.999917	Not_Sig	no
ENSMUSG00000103146	2.55847	0.990459	1.37364	0.721048	0.47088	0.999917	Not_Sig	no
ENSMUSG00000100436	0.316614	-1.78164	3.69035	-0.482783	0.62925	0.999917	Not_Sig	no
ENSMUSG00000100042	0.169286	0.992624	4.08047	0.243262	0.807802	0.999917	Not_Sig	no
ENSMUSG00000089652	0.174494	0.992624	4.08047	0.243262	0.807802	0.999917	Not_Sig	no
ENSMUSG00000100636	3.49024	0.723639	1.1016	0.656899	0.511246	0.999917	Not_Sig	no
ENSMUSG00000089937	0.177134	-0.93093	4.08047	-0.228143	0.819535	0.999917	Not_Sig	no
ENSMUSG00000101224	5.38366	0.023028	0.966077	0.0238366	0.980983	0.999917	Not_Sig	no
ENSMUSG00000036975	107.526	0.304815	0.232066	1.31348	0.18902	0.999917	Not_Sig	no
ENSMUSG00000101751	3.5446	-0.218527	1.30207	-0.167831	0.866716	0.999917	Not_Sig	no
ENSMUSG00000089714	2.29812	0.063211	1.53562	0.0411631	0.967166	0.999917	Not_Sig	no
ENSMUSG00000094127	0.177134	-0.93093	4.08047	-0.228143	0.819535	0.999917	Not_Sig	no
ENSMUSG00000032769	1.0179	1.03674	2.14544	0.483229	0.628933	0.999917	Not_Sig	no
ENSMUSG00000073737	1.35831	0.79102	1.87255	0.422429	0.672712	0.999917	Not_Sig	no
ENSMUSG00000092083	151.483	0.0421063	0.188268	0.223651	0.823029	0.999917	Not_Sig	no
ENSMUSG00000104149	0.338572	1.89887	3.9242	0.483886	0.628467	0.999917	Not_Sig	no
ENSMUSG00000026519	8.15046	0.202772	0.799378	0.253662	0.799756	0.999917	Not_Sig	no
ENSMUSG00000101652	0.338572	1.89887	3.9242	0.483886	0.628467	0.999917	Not_Sig	no
ENSMUSG00000085563	1.9646	0.0944319	1.63446	0.0577755	0.953927	0.999917	Not_Sig	no
ENSMUSG00000036962	0.6468	1.48006	2.65956	0.556504	0.577866	0.999917	Not_Sig	no
ENSMUSG00000070034	0.34378	1.91688	3.57639	0.53598	0.591972	0.999917	Not_Sig	no
ENSMUSG00000025925	71.7289	0.0473606	0.271127	0.174681	0.861331	0.999917	Not_Sig	no
ENSMUSG00000104379	5.48605	0.635014	0.90416	0.702325	0.482476	0.999917	Not_Sig	no
ENSMUSG00000026387	3.49746	-1.3255	1.17745	-1.12573	0.26028	0.999917	Not_Sig	no
ENSMUSG00000038776	35.1403	0.138839	0.363476	0.381976	0.70248	0.999917	Not_Sig	no
ENSMUSG00000050777	1.83786	0.326474	1.49685	0.218108	0.827345	0.999917	Not_Sig	no
ENSMUSG00000103516	0.317283	0.0308532	3.73045	0.00827063	0.993401	0.999917	Not_Sig	no
ENSMUSG00000032719	5.38097	0.939791	0.920238	1.02125	0.307137	0.999917	Not_Sig	no
ENSMUSG00000038768	0.316614	-1.78164	3.69035	-0.482783	0.62925	0.999917	Not_Sig	no
ENSMUSG00000104390	0.159562	-0.93093	4.08047	-0.228143	0.819535	0.999917	Not_Sig	no
ENSMUSG00000103328	0.160231	0.992624	4.08047	0.243262	0.807802	0.999917	Not_Sig	no
ENSMUSG00000102219	0.812908	0.648605	2.44212	0.265591	0.790555	0.999917	Not_Sig	no
ENSMUSG00000070031	1.16441	1.3911	1.93262	0.719801	0.471648	0.999917	Not_Sig	no
ENSMUSG00000067795	5.97339	0.0471878	0.838249	0.0562933	0.955108	0.999917	Not_Sig	no
ENSMUSG00000073628	0.177134	-0.93093	4.08047	-0.228143	0.819535	0.999917	Not_Sig	no
ENSMUSG00000090246	0.471158	-2.35485	3.43213	-0.68612	0.492637	0.999917	Not_Sig	no
ENSMUSG00000043716	3053.23	-0.0128364	0.0486219	-0.264005	0.791776	0.999917	Not_Sig	no
ENSMUSG00000026516	1053.66	-0.0189365	0.0691536	-0.273832	0.784213	0.999917	Not_Sig	no
ENSMUSG00000103178	120.592	-0.160479	0.208319	-0.770352	0.441091	0.999917	Not_Sig	no
ENSMUSG00000025921	96.2378	0.292249	0.210864	1.38596	0.165758	0.999917	Not_Sig	no
ENSMUSG00000104165	1.68608	-0.566408	1.5488	-0.365707	0.714584	0.999917	Not_Sig	no
ENSMUSG00000100868	4.30102	-1.15321	1.03988	-1.10898	0.26744	0.999917	Not_Sig	no
ENSMUSG00000062169	345.825	-0.0316093	0.115395	-0.273923	0.784144	0.999917	Not_Sig	no
ENSMUSG00000026103	2386.78	-0.0737501	0.0525253	-1.40409	0.160293	0.999917	Not_Sig	no
ENSMUSG00000099648	0.338572	1.89887	3.9242	0.483886	0.628467	0.999917	Not_Sig	no
ENSMUSG00000002881	437.072	-0.0406275	0.115394	-0.352076	0.724781	0.999917	Not_Sig	no
ENSMUSG00000097833	1.96032	-0.450262	1.53602	-0.293135	0.769419	0.999917	Not_Sig	no
ENSMUSG00000101501	1.14563	0.475075	1.98458	0.239383	0.810809	0.999917	Not_Sig	no
ENSMUSG00000100120	0.698048	-0.0214566	2.61162	-0.00821581	0.993445	0.999917	Not_Sig	no
ENSMUSG00000100007	15.8537	0.301602	0.576618	0.523053	0.600937	0.999917	Not_Sig	no
ENSMUSG00000058665	0.680476	0.030995	2.48745	0.0124605	0.990058	0.999917	Not_Sig	no
ENSMUSG00000101700	0.334725	1.88443	3.61278	0.521602	0.601947	0.999917	Not_Sig	no
ENSMUSG00000043015	194.632	-0.0891679	0.160651	-0.555042	0.578866	0.999917	Not_Sig	no
ENSMUSG00000103630	4.48234	-0.06399	0.963264	-0.0664303	0.947035	0.999917	Not_Sig	no
ENSMUSG00000038733	2245.78	0.0179847	0.0523134	0.343788	0.731006	0.999917	Not_Sig	no
ENSMUSG00000003721	225.168	0.0145192	0.143271	0.101341	0.91928	0.999917	Not_Sig	no
ENSMUSG00000104253	22.2063	-0.192163	0.439632	-0.437099	0.66204	0.999917	Not_Sig	no
ENSMUSG00000054135	12.1597	-0.254656	0.619248	-0.411233	0.680901	0.999917	Not_Sig	no
ENSMUSG00000101791	0.975169	0.076509	2.14556	0.0356592	0.971554	0.999917	Not_Sig	no
ENSMUSG00000081214	59.4871	-0.187614	0.263546	-0.711884	0.476537	0.999917	Not_Sig	no
ENSMUSG00000103260	1.33446	-0.715767	1.71515	-0.417321	0.676444	0.999917	Not_Sig	no
ENSMUSG00000041439	534.217	0.0728642	0.0941109	0.774238	0.43879	0.999917	Not_Sig	no
ENSMUSG00000100302	0.685685	0.0462276	2.62714	0.0175962	0.985961	0.999917	Not_Sig	no
ENSMUSG00000100230	0.159562	-0.93093	4.08047	-0.228143	0.819535	0.999917	Not_Sig	no
ENSMUSG00000026514	377.314	-0.0252189	0.113003	-0.223169	0.823404	0.999917	Not_Sig	no
ENSMUSG00000102276	0.337365	0.0308537	3.6464	0.00846139	0.993249	0.999917	Not_Sig	no
ENSMUSG00000089888	0.354268	-1.92007	3.85486	-0.498092	0.618419	0.999917	Not_Sig	no
ENSMUSG00000089927	0.664911	1.52148	2.83552	0.536579	0.591558	0.999917	Not_Sig	no
ENSMUSG00000026102	243.752	-0.133984	0.136101	-0.984449	0.324895	0.999917	Not_Sig	no
ENSMUSG00000050625	0.81157	0.631177	2.3111	0.273107	0.784771	0.999917	Not_Sig	no
ENSMUSG00000041426	83.594	-0.0729607	0.233099	-0.313003	0.754278	0.999917	Not_Sig	no
ENSMUSG00000089802	0.500833	0.952248	2.93505	0.32444	0.745605	0.999917	Not_Sig	no
ENSMUSG00000026339	601.503	0.0624473	0.0867058	0.720221	0.471389	0.999917	Not_Sig	no
ENSMUSG00000085857	19.9986	-0.134784	0.516143	-0.261136	0.793988	0.999917	Not_Sig	no
ENSMUSG00000050534	1.2812	-2.63216	2.12417	-1.23914	0.215292	0.999917	Not_Sig	no
ENSMUSG00000043629	33.9135	-0.233649	0.398542	-0.586261	0.5577	0.999917	Not_Sig	no
ENSMUSG00000026100	4.97821	1.01207	1.07056	0.945369	0.34447	0.999917	Not_Sig	no
ENSMUSG00000089334	0.169286	0.992624	4.08047	0.243262	0.807802	0.999917	Not_Sig	no
ENSMUSG00000047369	61.3194	0.171262	0.267407	0.640456	0.521876	0.999917	Not_Sig	no
ENSMUSG00000001674	335.893	-0.0882989	0.115826	-0.76234	0.445857	0.999917	Not_Sig	no
ENSMUSG00000103100	0.320462	1.83026	4.01165	0.456237	0.64822	0.999917	Not_Sig	no
ENSMUSG00000064970	1.57621	-2.98195	2.05206	-1.45315	0.146181	0.999917	Not_Sig	no
ENSMUSG00000102488	0.826982	0.655107	2.60667	0.25132	0.801567	0.999917	Not_Sig	no
ENSMUSG00000060715	1.47007	0.338158	1.70139	0.198754	0.842456	0.999917	Not_Sig	no
ENSMUSG00000104180	0.319124	-1.79011	4.01848	-0.445468	0.655981	0.999917	Not_Sig	no
ENSMUSG00000026222	0.177134	-0.93093	4.08047	-0.228143	0.819535	0.999917	Not_Sig	no
ENSMUSG00000004880	391.025	-0.0235122	0.111642	-0.210603	0.833197	0.999917	Not_Sig	no
ENSMUSG00002075457	0.169286	0.992624	4.08047	0.243262	0.807802	0.999917	Not_Sig	no
ENSMUSG00000056699	0.157053	-0.93093	4.08047	-0.228143	0.819535	0.999917	Not_Sig	no
ENSMUSG00000052760	3.27555	-0.250234	1.11113	-0.225206	0.821819	0.999917	Not_Sig	no
ENSMUSG00000100217	0.354268	-1.92007	3.85486	-0.498092	0.618419	0.999917	Not_Sig	no
ENSMUSG00000026098	50.8881	0.0656879	0.291439	0.225392	0.821674	0.999917	Not_Sig	no
ENSMUSG00000100763	10.5847	0.117022	0.629926	0.185772	0.852624	0.999917	Not_Sig	no
ENSMUSG00000026097	79.5017	0.0359094	0.229859	0.156223	0.875857	0.999917	Not_Sig	no
ENSMUSG00000100679	0.177134	-0.93093	4.08047	-0.228143	0.819535	0.999917	Not_Sig	no
ENSMUSG00000036707	1808.34	0.00370225	0.0551119	0.0671769	0.946441	0.999917	Not_Sig	no
ENSMUSG00000026223	497.322	-0.157785	0.0974146	-1.61973	0.105291	0.999917	Not_Sig	no
ENSMUSG00000026224	4.4169	-0.301767	1.01122	-0.298417	0.765385	0.999917	Not_Sig	no
ENSMUSG00000099767	1.03798	0.982114	2.24417	0.43763	0.661655	0.999917	Not_Sig	no
ENSMUSG00000049608	2.17158	-1.18706	1.49053	-0.796401	0.425799	0.999917	Not_Sig	no
ENSMUSG00000026096	97.3818	-0.0371562	0.208971	-0.177805	0.858876	0.999917	Not_Sig	no
ENSMUSG00000099913	12.8133	0.526901	0.580629	0.907467	0.36416	0.999917	Not_Sig	no
ENSMUSG00000101838	3.53164	-0.0912029	1.15929	-0.0786712	0.937294	0.999917	Not_Sig	no
ENSMUSG00000036815	176.37	-0.0175011	0.167408	-0.104542	0.916739	0.999917	Not_Sig	no
ENSMUSG00000102801	2.97113	-1.32657	1.29602	-1.02357	0.306037	0.999917	Not_Sig	no
ENSMUSG00000102681	0.326339	0.0308534	3.69156	0.00835782	0.993332	0.999917	Not_Sig	no
ENSMUSG00000104410	0.65582	-2.82375	2.78553	-1.01372	0.310716	0.999917	Not_Sig	no
ENSMUSG00000104205	0.177134	-0.93093	4.08047	-0.228143	0.819535	0.999917	Not_Sig	no
ENSMUSG00000101985	0.174494	0.992624	4.08047	0.243262	0.807802	0.999917	Not_Sig	no
ENSMUSG00000101994	0.160231	0.992624	4.08047	0.243262	0.807802	0.999917	Not_Sig	no
ENSMUSG00000102940	1.15922	-0.308387	2.12545	-0.145093	0.884638	0.999917	Not_Sig	no
ENSMUSG00000103914	0.664242	2.87538	2.57414	1.11702	0.263984	0.999917	Not_Sig	no
ENSMUSG00000026095	34.2285	-0.0961585	0.355257	-0.270673	0.786643	0.999917	Not_Sig	no
ENSMUSG00000100069	0.174494	0.992624	4.08047	0.243262	0.807802	0.999917	Not_Sig	no
ENSMUSG00000025920	825.963	0.0122717	0.0797736	0.153831	0.877743	0.999917	Not_Sig	no
ENSMUSG00000089982	1.67309	0.63966	1.55132	0.412334	0.680095	0.999917	Not_Sig	no
ENSMUSG00000025939	532.909	-0.0488999	0.0961847	-0.508396	0.611176	0.999917	Not_Sig	no
ENSMUSG00000102457	19.7242	0.252178	0.486919	0.517904	0.604525	0.999917	Not_Sig	no
ENSMUSG00000096141	17.2798	-0.625094	0.543051	-1.15108	0.2497	0.999917	Not_Sig	no
ENSMUSG00000026094	58.8179	-0.249199	0.282908	-0.880849	0.3784	0.999917	Not_Sig	no
ENSMUSG00000026341	2383.02	0.0611752	0.0520254	1.17587	0.239646	0.999917	Not_Sig	no
ENSMUSG00000102063	0.174494	0.992624	4.08047	0.243262	0.807802	0.999917	Not_Sig	no
ENSMUSG00000079658	749.459	-0.0299577	0.0829221	-0.361275	0.717894	0.999917	Not_Sig	no
ENSMUSG00000097744	0.314105	-1.77023	4.04304	-0.437845	0.661498	0.999917	Not_Sig	no
ENSMUSG00000026342	188.959	-0.231594	0.154342	-1.50052	0.133479	0.999917	Not_Sig	no
ENSMUSG00000025940	186.367	-0.0066565	0.166159	-0.040061	0.968045	0.999917	Not_Sig	no
ENSMUSG00000026343	80.7425	-0.249345	0.229231	-1.08774	0.276708	0.999917	Not_Sig	no
ENSMUSG00000025779	6.32965	-0.92758	0.878058	-1.0564	0.290786	0.999917	Not_Sig	no
ENSMUSG00000091020	1.36871	2.74967	1.96658	1.3982	0.162053	0.999917	Not_Sig	no
ENSMUSG00000026344	102.981	0.0275936	0.209055	0.131992	0.89499	0.999917	Not_Sig	no
ENSMUSG00000101640	4.05363	-0.474592	1.07295	-0.442325	0.658254	0.999917	Not_Sig	no
ENSMUSG00000042686	61.318	-0.0915478	0.282197	-0.324411	0.745627	0.999917	Not_Sig	no
ENSMUSG00000100110	0.34378	1.91688	3.57639	0.53598	0.591972	0.999917	Not_Sig	no
ENSMUSG00000025777	1178.24	-0.0508002	0.0666233	-0.762499	0.445762	0.999917	Not_Sig	no
ENSMUSG00000099899	1.31186	-0.688414	1.73815	-0.396062	0.692059	0.999917	Not_Sig	no
ENSMUSG00000100398	0.177134	-0.93093	4.08047	-0.228143	0.819535	0.999917	Not_Sig	no
ENSMUSG00000101589	14.5032	0.0130711	0.567073	0.02305	0.98161	0.999917	Not_Sig	no
ENSMUSG00000042807	369.028	0.00747422	0.132781	0.0562898	0.955111	0.999917	Not_Sig	no
ENSMUSG00000067780	3.59086	0.118905	1.19789	0.0992624	0.92093	0.999917	Not_Sig	no
ENSMUSG00000100053	2.29415	-1.84243	1.45911	-1.26271	0.206694	0.999917	Not_Sig	no
ENSMUSG00000102868	0.174494	0.992624	4.08047	0.243262	0.807802	0.999917	Not_Sig	no
ENSMUSG00000085125	1.69432	0.607685	1.73315	0.350624	0.725871	0.999917	Not_Sig	no
ENSMUSG00000025776	3.3857	-1.19652	1.24294	-0.962653	0.335722	0.999917	Not_Sig	no
ENSMUSG00000099895	0.334056	0.0308536	3.65971	0.0084306	0.993273	0.999917	Not_Sig	no
ENSMUSG00000100554	3.80626	0.122479	1.07989	0.113418	0.909699	0.999917	Not_Sig	no
ENSMUSG00000099473	2.34334	0.463821	1.40562	0.329975	0.741419	0.999917	Not_Sig	no
ENSMUSG00000099591	23.2505	-0.416659	0.448588	-0.928823	0.352981	0.999917	Not_Sig	no
ENSMUSG00000109887	70.1802	0.232404	0.254644	0.912664	0.361419	0.999917	Not_Sig	no
ENSMUSG00000102001	0.159562	-0.93093	4.08047	-0.228143	0.819535	0.999917	Not_Sig	no
ENSMUSG00000025983	2.16344	2.4203	1.65939	1.45855	0.144688	0.999917	Not_Sig	no
ENSMUSG00000025774	0.177134	-0.93093	4.08047	-0.228143	0.819535	0.999917	Not_Sig	no
ENSMUSG00000041303	326.033	0.0383404	0.121928	0.314451	0.753178	0.999917	Not_Sig	no
ENSMUSG00000109809	0.630719	-2.77621	2.82169	-0.983882	0.325174	0.999917	Not_Sig	no
ENSMUSG00000049690	329.949	0.112656	0.125206	0.899763	0.368246	0.999917	Not_Sig	no
ENSMUSG00000101306	0.354268	-1.92007	3.85486	-0.498092	0.618419	0.999917	Not_Sig	no
ENSMUSG00000104519	15.3045	0.366864	0.561503	0.653362	0.513523	0.999917	Not_Sig	no
ENSMUSG00000101644	0.177134	-0.93093	4.08047	-0.228143	0.819535	0.999917	Not_Sig	no
ENSMUSG00000089787	12.8032	-0.15145	0.603966	-0.25076	0.802	0.999917	Not_Sig	no
ENSMUSG00000022995	3291.78	0.0515621	0.0481849	1.07009	0.28458	0.999917	Not_Sig	no
ENSMUSG00000101385	1.01972	2.25274	2.16518	1.04044	0.298134	0.999917	Not_Sig	no
ENSMUSG00000103722	3.1605	0.148695	1.25321	0.118651	0.905552	0.999917	Not_Sig	no
ENSMUSG00000103317	4.68394	-0.893525	1.02855	-0.86872	0.385001	0.999917	Not_Sig	no
ENSMUSG00000102950	3.20704	1.51751	1.232	1.23174	0.218046	0.999917	Not_Sig	no
ENSMUSG00000042596	59.6536	0.2565	0.266118	0.963858	0.335117	0.999917	Not_Sig	no
ENSMUSG00000102760	0.50922	2.48653	3.05906	0.812841	0.416309	0.999917	Not_Sig	no
ENSMUSG00000100720	4.17039	-0.771665	1.08908	-0.708548	0.478605	0.999917	Not_Sig	no
ENSMUSG00000073678	1218.65	-0.0368194	0.0637667	-0.577407	0.563664	0.999917	Not_Sig	no
ENSMUSG00000104136	3.62008	-0.446357	1.14615	-0.389442	0.696949	0.999917	Not_Sig	no
ENSMUSG00000026511	193.461	-0.11649	0.149716	-0.778075	0.436525	0.999917	Not_Sig	no
ENSMUSG00000103018	3.4143	-0.961027	1.18584	-0.810419	0.4177	0.999917	Not_Sig	no
ENSMUSG00000036155	1018.79	-0.0245846	0.0691264	-0.355647	0.722105	0.999917	Not_Sig	no
ENSMUSG00000038633	288.498	-0.0436472	0.128308	-0.340176	0.733724	0.999917	Not_Sig	no
ENSMUSG00000104378	0.348989	1.93646	3.87759	0.499397	0.6175	0.999917	Not_Sig	no
ENSMUSG00000099471	13.3156	-0.168524	0.588609	-0.286309	0.774642	0.999917	Not_Sig	no
ENSMUSG00000026594	1099.89	-0.0620402	0.072146	-0.859926	0.38983	0.999917	Not_Sig	no
ENSMUSG00000025927	1.61206	0.0422641	1.70728	0.0247552	0.98025	0.999917	Not_Sig	no
ENSMUSG00000101117	0.664911	1.52148	2.83552	0.536579	0.591558	0.999917	Not_Sig	no
ENSMUSG00000100204	0.637745	1.45696	2.87442	0.506871	0.612246	0.999917	Not_Sig	no
ENSMUSG00000101964	1.38901	-1.60158	1.96652	-0.814422	0.415403	0.999917	Not_Sig	no
ENSMUSG00000047539	807.501	0.0317414	0.0793825	0.399854	0.689264	0.999917	Not_Sig	no
ENSMUSG00000097260	0.169286	0.992624	4.08047	0.243262	0.807802	0.999917	Not_Sig	no
ENSMUSG00000073482	2.50135	1.98884	1.43223	1.38863	0.164944	0.999917	Not_Sig	no
ENSMUSG00000033544	3.26634	1.24513	1.18836	1.04777	0.294745	0.999917	Not_Sig	no
ENSMUSG00000103303	3.63495	0.0528464	1.09361	0.048323	0.961459	0.999917	Not_Sig	no
ENSMUSG00000102960	1.1488	1.36447	2.14513	0.636077	0.524726	0.999917	Not_Sig	no
ENSMUSG00000101905	2.01945	0.0149954	1.44131	0.0104041	0.991699	0.999917	Not_Sig	no
ENSMUSG00000103325	0.160231	0.992624	4.08047	0.243262	0.807802	0.999917	Not_Sig	no
ENSMUSG00000026347	135.831	-0.00374864	0.180597	-0.0207569	0.98344	0.999917	Not_Sig	no
ENSMUSG00000026348	17.3649	0.452645	0.500419	0.904532	0.365713	0.999917	Not_Sig	no
ENSMUSG00000102014	14.1631	0.654261	0.585693	1.11707	0.263963	0.999917	Not_Sig	no
ENSMUSG00000026510	655.67	-0.0184957	0.0851716	-0.217158	0.828085	0.999917	Not_Sig	no
ENSMUSG00000043760	1.69845	-0.590814	1.57118	-0.376031	0.706894	0.999917	Not_Sig	no
ENSMUSG00000099906	0.159562	-0.93093	4.08047	-0.228143	0.819535	0.999917	Not_Sig	no
ENSMUSG00000026349	1486.5	0.0156093	0.0610307	0.255761	0.798135	0.999917	Not_Sig	no
ENSMUSG00000041872	0.473667	-2.36308	3.13918	-0.75277	0.451588	0.999917	Not_Sig	no
ENSMUSG00000052331	457.618	-0.0117714	0.10683	-0.110188	0.91226	0.999917	Not_Sig	no
ENSMUSG00000026234	4516.82	0.0107743	0.0453398	0.237634	0.812165	0.999917	Not_Sig	no
ENSMUSG00000101674	35.1868	-0.171447	0.355726	-0.481965	0.629831	0.999917	Not_Sig	no
ENSMUSG00000102503	2.2803	-1.25515	1.53966	-0.815212	0.414951	0.999917	Not_Sig	no
ENSMUSG00002075552	0.174494	0.992624	4.08047	0.243262	0.807802	0.999917	Not_Sig	no
ENSMUSG00000102642	0.177134	-0.93093	4.08047	-0.228143	0.819535	0.999917	Not_Sig	no
ENSMUSG00000064823	0.174494	0.992624	4.08047	0.243262	0.807802	0.999917	Not_Sig	no
ENSMUSG00000073627	24.3349	-0.18238	0.474428	-0.384422	0.700666	0.999917	Not_Sig	no
ENSMUSG00000026509	850.37	-0.0450509	0.0783834	-0.57475	0.56546	0.999917	Not_Sig	no
ENSMUSG00000110510	0.177134	-0.93093	4.08047	-0.228143	0.819535	0.999917	Not_Sig	no
ENSMUSG00000102234	274.646	0.0674688	0.136001	0.496089	0.619831	0.999917	Not_Sig	no
ENSMUSG00000104415	1.70358	0.623799	1.6591	0.375986	0.706927	0.999917	Not_Sig	no
ENSMUSG00000026237	1.57844	-0.342212	1.92019	-0.178218	0.858552	0.999917	Not_Sig	no
ENSMUSG00000101328	0.159562	-0.93093	4.08047	-0.228143	0.819535	0.999917	Not_Sig	no
ENSMUSG00000051590	3.97423	-0.713021	1.01819	-0.700284	0.48375	0.999917	Not_Sig	no
ENSMUSG00000041859	372.62	-0.170374	0.120577	-1.41298	0.157661	0.999917	Not_Sig	no
ENSMUSG00000097934	2.26374	-2.49608	1.65033	-1.51248	0.130412	0.999917	Not_Sig	no
ENSMUSG00000026592	3.48234	1.32075	1.15084	1.14764	0.251119	0.999917	Not_Sig	no
ENSMUSG00000109913	4.04299	-0.560149	1.1153	-0.502239	0.615499	0.999917	Not_Sig	no
ENSMUSG00000025982	5037.86	-0.035446	0.0396102	-0.89487	0.370856	0.999917	Not_Sig	no
ENSMUSG00000103030	42.1755	0.463399	0.327179	1.41635	0.156674	0.999917	Not_Sig	no
ENSMUSG00000026238	8287.73	0.09868	0.0460642	2.14223	0.0321753	0.999917	Not_Sig	no
ENSMUSG00000025931	576.732	0.0676191	0.117129	0.577307	0.563732	0.999917	Not_Sig	no
ENSMUSG00000100929	0.837588	0.705392	2.59689	0.271629	0.785907	0.999917	Not_Sig	no
ENSMUSG00000041809	5.65088	0.719517	0.857982	0.838615	0.401685	0.999917	Not_Sig	no
ENSMUSG00000026239	303.172	-0.0103176	0.127812	-0.0807253	0.93566	0.999917	Not_Sig	no
ENSMUSG00000102927	1.86353	2.24822	1.84554	1.21819	0.223152	0.999917	Not_Sig	no
ENSMUSG00000025981	205.621	0.0326238	0.155453	0.209863	0.833775	0.999917	Not_Sig	no
ENSMUSG00000101122	4.69096	0.441746	0.937243	0.471325	0.637409	0.999917	Not_Sig	no
ENSMUSG00000041779	44.3135	0.134379	0.306927	0.437822	0.661515	0.999917	Not_Sig	no
ENSMUSG00000100819	0.329517	1.8657	3.63441	0.513344	0.607711	0.999917	Not_Sig	no
ENSMUSG00000036104	338.283	-0.0121226	0.117167	-0.103464	0.917595	0.999917	Not_Sig	no
ENSMUSG00000025933	30.5157	-0.296782	0.388456	-0.764003	0.444866	0.999917	Not_Sig	no
ENSMUSG00000102633	0.160231	0.992624	4.08047	0.243262	0.807802	0.999917	Not_Sig	no
ENSMUSG00000026240	432.297	-0.0727935	0.103404	-0.703971	0.481451	0.999917	Not_Sig	no
ENSMUSG00000103609	0.945493	-2.13201	2.52156	-0.845513	0.397825	0.999917	Not_Sig	no
ENSMUSG00000070565	749.14	-0.0524932	0.0837921	-0.62647	0.531007	0.999917	Not_Sig	no
ENSMUSG00000026241	6.5155	0.88734	0.82481	1.07581	0.282012	0.999917	Not_Sig	no
ENSMUSG00000102326	0.483391	-0.813907	3.18861	-0.255255	0.798526	0.999917	Not_Sig	no
ENSMUSG00000102391	0.169286	0.992624	4.08047	0.243262	0.807802	0.999917	Not_Sig	no
ENSMUSG00000103808	0.319124	-1.79011	4.01848	-0.445468	0.655981	0.999917	Not_Sig	no
ENSMUSG00000025980	2150.55	0.0244479	0.0515608	0.474157	0.635388	0.999917	Not_Sig	no
ENSMUSG00000073676	545.042	-0.0517343	0.0944159	-0.547941	0.583732	0.999917	Not_Sig	no
ENSMUSG00000100736	0.319124	-1.79011	4.01848	-0.445468	0.655981	0.999917	Not_Sig	no
ENSMUSG00000089670	2.31741	-1.31518	1.39979	-0.939555	0.347446	0.999917	Not_Sig	no
ENSMUSG00000025934	3.28559	-0.255787	1.17116	-0.218405	0.827113	0.999917	Not_Sig	no
ENSMUSG00000036086	78.0597	0.251944	0.243635	1.0341	0.301087	0.999917	Not_Sig	no
ENSMUSG00000099760	22.3139	0.259431	0.454681	0.570577	0.568286	0.999917	Not_Sig	no
ENSMUSG00000104164	9.35122	-0.587597	0.687927	-0.854157	0.393018	0.999917	Not_Sig	no
ENSMUSG00000058603	106.15	0.0587086	0.20643	0.2844	0.776104	0.999917	Not_Sig	no
ENSMUSG00000102782	1.17145	0.509679	2.12068	0.240337	0.810069	0.999917	Not_Sig	no
ENSMUSG00000103999	0.159562	-0.93093	4.08047	-0.228143	0.819535	0.999917	Not_Sig	no
ENSMUSG00000033488	15.1643	-0.268093	0.551987	-0.485687	0.627189	0.999917	Not_Sig	no
ENSMUSG00000087093	0.177134	-0.93093	4.08047	-0.228143	0.819535	0.999917	Not_Sig	no
ENSMUSG00000067750	0.653849	0.0569897	2.6694	0.0213493	0.982967	0.999917	Not_Sig	no
ENSMUSG00000041722	0.177134	-0.93093	4.08047	-0.228143	0.819535	0.999917	Not_Sig	no
ENSMUSG00000025979	669.664	-0.102328	0.0885959	-1.155	0.248091	0.999917	Not_Sig	no
ENSMUSG00000085507	1.16314	-0.4355	1.97668	-0.220318	0.825623	0.999917	Not_Sig	no
ENSMUSG00000094926	0.690964	-2.88749	2.73905	-1.05419	0.291794	0.999917	Not_Sig	no
ENSMUSG00000053333	311.952	-0.0417559	0.125508	-0.332695	0.739365	0.999917	Not_Sig	no
ENSMUSG00000100225	0.174494	0.992624	4.08047	0.243262	0.807802	0.999917	Not_Sig	no
ENSMUSG00000100768	0.174494	0.992624	4.08047	0.243262	0.807802	0.999917	Not_Sig	no
ENSMUSG00000104121	0.498134	0.936193	3.15447	0.296783	0.766632	0.999917	Not_Sig	no
ENSMUSG00000102383	0.518275	2.50812	3.04021	0.824984	0.409381	0.999917	Not_Sig	no
ENSMUSG00000104400	0.169286	0.992624	4.08047	0.243262	0.807802	0.999917	Not_Sig	no
ENSMUSG00000102293	1.34688	0.0253992	1.76593	0.0143829	0.988524	0.999917	Not_Sig	no
ENSMUSG00000102649	2.56301	0.594359	1.36502	0.435423	0.663255	0.999917	Not_Sig	no
ENSMUSG00000084106	290.581	0.140849	0.123456	1.14088	0.253918	0.999917	Not_Sig	no
ENSMUSG00000102571	0.643622	0.0575124	2.68368	0.0214305	0.982902	0.999917	Not_Sig	no
ENSMUSG00000099401	0.65147	-1.44534	2.65413	-0.544564	0.586053	0.999917	Not_Sig	no
ENSMUSG00000103984	11.1236	-0.536026	0.704856	-0.760476	0.44697	0.999917	Not_Sig	no
ENSMUSG00000025978	113.654	-0.0811353	0.208717	-0.388734	0.697473	0.999917	Not_Sig	no
ENSMUSG00000046994	588.185	0.00787518	0.0945454	0.0832953	0.933617	0.999917	Not_Sig	no
ENSMUSG00000101940	2.32881	1.39257	1.40638	0.990178	0.322087	0.999917	Not_Sig	no
ENSMUSG00000101625	0.177134	-0.93093	4.08047	-0.228143	0.819535	0.999917	Not_Sig	no
ENSMUSG00000079440	0.329517	1.8657	3.63441	0.513344	0.607711	0.999917	Not_Sig	no
ENSMUSG00000028033	583.565	0.0378402	0.101175	0.374008	0.708398	0.999917	Not_Sig	no
ENSMUSG00000036500	1.80663	-0.748049	1.67737	-0.445965	0.655623	0.999917	Not_Sig	no
ENSMUSG00000099839	1.69845	0.518701	1.83254	0.28305	0.777139	0.999917	Not_Sig	no
ENSMUSG00000104138	2.38943	-1.94692	1.56023	-1.24784	0.212091	0.999917	Not_Sig	no
ENSMUSG00000082935	21.4944	0.322179	0.459723	0.70081	0.483421	0.999917	Not_Sig	no
ENSMUSG00000103748	1.37338	0.763847	1.86639	0.409265	0.682345	0.999917	Not_Sig	no
ENSMUSG00000025977	0.633229	-2.78123	2.79727	-0.994268	0.320093	0.999917	Not_Sig	no
ENSMUSG00000100215	6.26622	0.0966901	0.861135	0.112282	0.9106	0.999917	Not_Sig	no
ENSMUSG00000038349	313.251	-0.0205944	0.134635	-0.152965	0.878426	0.999917	Not_Sig	no
ENSMUSG00000102145	5.64001	0.210014	0.847861	0.247698	0.804368	0.999917	Not_Sig	no
ENSMUSG00000100309	3.17242	0.170848	1.15649	0.147729	0.882556	0.999917	Not_Sig	no
ENSMUSG00000056211	2618.93	0.0299642	0.0593658	0.504738	0.613743	0.999917	Not_Sig	no
ENSMUSG00000102831	0.334725	1.88443	3.61278	0.521602	0.601947	0.999917	Not_Sig	no
ENSMUSG00000101535	0.637076	0.021244	2.69297	0.00788868	0.993706	0.999917	Not_Sig	no
ENSMUSG00000099950	5.7161	0.378804	0.874512	0.43316	0.664898	0.999917	Not_Sig	no
ENSMUSG00000104239	0.515706	0.936129	3.11658	0.300371	0.763894	0.999917	Not_Sig	no
ENSMUSG00000102491	0.496927	-0.890658	2.94261	-0.302676	0.762136	0.999917	Not_Sig	no
ENSMUSG00000102179	1.54863	-0.977053	1.81675	-0.537803	0.590713	0.999917	Not_Sig	no
ENSMUSG00000103497	3.17499	0.492807	1.14393	0.430804	0.666611	0.999917	Not_Sig	no
ENSMUSG00000065520	1.66991	0.0743709	1.6222	0.0458456	0.963433	0.999917	Not_Sig	no
ENSMUSG00000100944	0.177134	-0.93093	4.08047	-0.228143	0.819535	0.999917	Not_Sig	no
ENSMUSG00000045336	0.169286	0.992624	4.08047	0.243262	0.807802	0.999917	Not_Sig	no
ENSMUSG00000026247	61.8795	0.0973748	0.270784	0.359603	0.719144	0.999917	Not_Sig	no
ENSMUSG00000026353	1015.32	-0.0145128	0.0689954	-0.210344	0.833399	0.999917	Not_Sig	no
ENSMUSG00000036480	2.48044	2.05142	1.57253	1.30453	0.192052	0.999917	Not_Sig	no
ENSMUSG00000026589	11.4309	0.0978842	0.634395	0.154296	0.877377	0.999917	Not_Sig	no
ENSMUSG00000103501	0.169286	0.992624	4.08047	0.243262	0.807802	0.999917	Not_Sig	no
ENSMUSG00000026354	4.92564	0.215413	1.03198	0.208736	0.834654	0.999917	Not_Sig	no
ENSMUSG00000004031	686.745	-0.0353176	0.0850086	-0.415459	0.677806	0.999917	Not_Sig	no
ENSMUSG00000026355	569.203	-0.010748	0.10135	-0.106049	0.915543	0.999917	Not_Sig	no
ENSMUSG00000038331	4815.46	0.0734085	0.0471168	1.55801	0.11923	0.999917	Not_Sig	no
ENSMUSG00000104310	26.9138	-0.239251	0.399252	-0.599248	0.549007	0.999917	Not_Sig	no
ENSMUSG00002075847	0.88567	-3.24357	2.72993	-1.18815	0.234774	0.999917	Not_Sig	no
ENSMUSG00000101429	2.49346	0.221	1.3887	0.159142	0.873557	0.999917	Not_Sig	no
ENSMUSG00000101129	0.326339	0.0308534	3.69156	0.00835782	0.993332	0.999917	Not_Sig	no
ENSMUSG00000038323	269.942	0.0481364	0.132903	0.362192	0.717209	0.999917	Not_Sig	no
ENSMUSG00000026356	641.573	-0.170383	0.0964011	-1.76744	0.0771554	0.999917	Not_Sig	no
ENSMUSG00000026253	0.836706	1.9367	2.62378	0.738133	0.460434	0.999917	Not_Sig	no
ENSMUSG00000100078	3.00415	0.347266	1.21072	0.286826	0.774245	0.999917	Not_Sig	no
ENSMUSG00000045382	66.1935	0.163082	0.25478	0.640088	0.522116	0.999917	Not_Sig	no
ENSMUSG00000097283	0.174494	0.992624	4.08047	0.243262	0.807802	0.999917	Not_Sig	no
ENSMUSG00000048495	155.957	-0.106666	0.177321	-0.60154	0.547481	0.999917	Not_Sig	no
ENSMUSG00000025971	180.74	-0.0178295	0.154392	-0.115481	0.908064	0.999917	Not_Sig	no
ENSMUSG00000042581	45.8781	0.167481	0.308164	0.543481	0.586799	0.999917	Not_Sig	no
ENSMUSG00000089648	5.43763	0.162891	0.968283	0.168227	0.866405	0.999917	Not_Sig	no
ENSMUSG00000094122	0.354268	-1.92007	3.85486	-0.498092	0.618419	0.999917	Not_Sig	no
ENSMUSG00000087691	0.811701	-0.594382	2.44343	-0.243257	0.807806	0.999917	Not_Sig	no
ENSMUSG00000086825	1.97471	0.00545781	1.44731	0.00377101	0.996991	0.999917	Not_Sig	no
ENSMUSG00000026399	14.3053	0.870511	0.570264	1.5265	0.126884	0.999917	Not_Sig	no
ENSMUSG00000102139	0.157053	-0.93093	4.08047	-0.228143	0.819535	0.999917	Not_Sig	no
ENSMUSG00000103751	0.507858	2.4839	3.33624	0.744519	0.456563	0.999917	Not_Sig	no
ENSMUSG00000039384	42.5067	0.0923494	0.321632	0.287127	0.774015	0.999917	Not_Sig	no
ENSMUSG00000044854	3.06324	1.40156	1.25104	1.12032	0.262577	0.999917	Not_Sig	no
ENSMUSG00000104419	0.826503	1.9228	2.43138	0.790824	0.429047	0.999917	Not_Sig	no
ENSMUSG00000103308	0.473667	-2.36308	3.13918	-0.75277	0.451588	0.999917	Not_Sig	no
ENSMUSG00000042554	1.44007	1.00504	2.12867	0.472144	0.636824	0.999917	Not_Sig	no
ENSMUSG00000039377	3.81013	-0.365854	1.03396	-0.353838	0.72346	0.999917	Not_Sig	no
ENSMUSG00000102158	0.159562	-0.93093	4.08047	-0.228143	0.819535	0.999917	Not_Sig	no
ENSMUSG00000026254	841.839	0.0441804	0.0762866	0.579137	0.562497	0.999917	Not_Sig	no
ENSMUSG00000026405	2.21098	0.192113	1.45348	0.132174	0.894847	0.999917	Not_Sig	no
ENSMUSG00000026621	0.848555	-0.599795	2.28061	-0.262997	0.792553	0.999917	Not_Sig	no
ENSMUSG00000073730	0.159562	-0.93093	4.08047	-0.228143	0.819535	0.999917	Not_Sig	no
ENSMUSG00000101904	1.33248	0.766305	1.71529	0.446749	0.655056	0.999917	Not_Sig	no
ENSMUSG00000102766	0.177134	-0.93093	4.08047	-0.228143	0.819535	0.999917	Not_Sig	no
ENSMUSG00000100257	1.76342	-1.24472	3.85	-0.323303	0.746466	0.999917	Not_Sig	no
ENSMUSG00000097970	2.68706	0.394052	1.28072	0.307681	0.758325	0.999917	Not_Sig	no
ENSMUSG00000100775	0.169286	0.992624	4.08047	0.243262	0.807802	0.999917	Not_Sig	no
ENSMUSG00000026255	6.96602	-0.515991	0.803504	-0.642176	0.520759	0.999917	Not_Sig	no
ENSMUSG00000089821	1.34072	2.73986	2.01443	1.36012	0.173793	0.999917	Not_Sig	no
ENSMUSG00000026158	309.458	-0.04066	0.124549	-0.326458	0.744078	0.999917	Not_Sig	no
ENSMUSG00000099503	0.174494	0.992624	4.08047	0.243262	0.807802	0.999917	Not_Sig	no
ENSMUSG00000026156	762.326	-0.028597	0.0802217	-0.356475	0.721485	0.999917	Not_Sig	no
ENSMUSG00000073481	168.856	0.163167	0.159883	1.02054	0.307473	0.999917	Not_Sig	no
ENSMUSG00000039349	2.65214	-0.726481	1.24318	-0.584375	0.558968	0.999917	Not_Sig	no
ENSMUSG00000026587	1781.31	0.0227217	0.0614987	0.369466	0.71178	0.999917	Not_Sig	no
ENSMUSG00000103762	1.30182	-0.67356	1.95343	-0.344809	0.730238	0.999917	Not_Sig	no
ENSMUSG00000103971	0.174494	0.992624	4.08047	0.243262	0.807802	0.999917	Not_Sig	no
ENSMUSG00000102508	1.16644	0.516729	1.99519	0.258987	0.795645	0.999917	Not_Sig	no
ENSMUSG00000102618	0.646131	0.0484596	2.52889	0.0191624	0.984712	0.999917	Not_Sig	no
ENSMUSG00000026620	1650.1	0.0217262	0.0625425	0.347383	0.728304	0.999917	Not_Sig	no
ENSMUSG00000102784	3.92746	-0.65968	1.21667	-0.542203	0.587679	0.999917	Not_Sig	no
ENSMUSG00000103478	0.157053	-0.93093	4.08047	-0.228143	0.819535	0.999917	Not_Sig	no
ENSMUSG00000026155	929.927	0.0557303	0.0770787	0.723032	0.46966	0.999917	Not_Sig	no
ENSMUSG00000026154	76.3042	-0.0855715	0.243354	-0.351634	0.725113	0.999917	Not_Sig	no
ENSMUSG00000102495	31.2014	-0.573186	0.380781	-1.50529	0.132249	0.999917	Not_Sig	no
ENSMUSG00000073530	43.7216	0.00718551	0.311506	0.023067	0.981597	0.999917	Not_Sig	no
ENSMUSG00000104169	0.494287	0.922939	2.94814	0.313058	0.754236	0.999917	Not_Sig	no
ENSMUSG00000038305	72.9326	0.144689	0.248749	0.581666	0.560792	0.999917	Not_Sig	no
ENSMUSG00000054770	395.335	-0.0318004	0.11314	-0.281072	0.778655	0.999917	Not_Sig	no
ENSMUSG00000026039	117.84	-0.226077	0.19411	-1.16469	0.244145	0.999917	Not_Sig	no
ENSMUSG00000040782	717.551	-0.00419009	0.0805328	-0.0520296	0.958505	0.999917	Not_Sig	no
ENSMUSG00000103572	0.338572	1.89887	3.9242	0.483886	0.628467	0.999917	Not_Sig	no
ENSMUSG00000103186	1.34033	0.00849418	1.76809	0.00480416	0.996167	0.999917	Not_Sig	no
ENSMUSG00002074853	0.177134	-0.93093	4.08047	-0.228143	0.819535	0.999917	Not_Sig	no
ENSMUSG00000039318	760.908	-0.0882588	0.0838369	-1.05274	0.292459	0.999917	Not_Sig	no
ENSMUSG00002075146	0.319124	-1.79011	4.01848	-0.445468	0.655981	0.999917	Not_Sig	no
ENSMUSG00000103613	39.1692	-0.0699281	0.352328	-0.198474	0.842674	0.999917	Not_Sig	no
ENSMUSG00000063558	11.3028	-1.04569	0.654843	-1.59685	0.110299	0.999917	Not_Sig	no
ENSMUSG00000026153	606.83	-0.0420402	0.0880448	-0.477486	0.633016	0.999917	Not_Sig	no
ENSMUSG00000102398	3.17572	-1.46525	1.23566	-1.18581	0.235699	0.999917	Not_Sig	no
ENSMUSG00000097670	0.160231	0.992624	4.08047	0.243262	0.807802	0.999917	Not_Sig	no
ENSMUSG00000026409	438.483	0.0150578	0.108825	0.138368	0.88995	0.999917	Not_Sig	no
ENSMUSG00000015829	1228.65	0.0701412	0.0705609	0.994052	0.320198	0.999917	Not_Sig	no
ENSMUSG00000103225	0.157053	-0.93093	4.08047	-0.228143	0.819535	0.999917	Not_Sig	no
ENSMUSG00000046404	182.883	-0.161582	0.15253	-1.05935	0.289441	0.999917	Not_Sig	no
ENSMUSG00000104515	0.842678	-1.89217	2.41855	-0.782358	0.434004	0.999917	Not_Sig	no
ENSMUSG00000073528	0.819957	-0.496867	2.30131	-0.215906	0.829061	0.999917	Not_Sig	no
ENSMUSG00000103719	61.8879	0.194129	0.279635	0.694223	0.487542	0.999917	Not_Sig	no
ENSMUSG00000042510	10.632	-0.706053	0.647707	-1.09008	0.275678	0.999917	Not_Sig	no
ENSMUSG00000090394	11.2175	0.546738	0.632155	0.864881	0.387104	0.999917	Not_Sig	no
ENSMUSG00000064294	2.03905	0.465565	1.50975	0.308372	0.757799	0.999917	Not_Sig	no
ENSMUSG00000026729	3.82119	0.376314	1.07903	0.348753	0.727275	0.999917	Not_Sig	no
ENSMUSG00000026415	0.504011	2.47409	2.85484	0.86663	0.386145	0.999917	Not_Sig	no
ENSMUSG00000026618	510.849	0.0319343	0.0962218	0.331882	0.739978	0.999917	Not_Sig	no
ENSMUSG00000104368	1.62206	-1.98949	1.79278	-1.10972	0.26712	0.999917	Not_Sig	no
ENSMUSG00000102526	20.5623	-0.64082	0.462216	-1.38641	0.165622	0.999917	Not_Sig	no
ENSMUSG00000026417	0.174494	0.992624	4.08047	0.243262	0.807802	0.999917	Not_Sig	no
ENSMUSG00000026725	14.9637	-0.241159	0.542352	-0.444653	0.65657	0.999917	Not_Sig	no
ENSMUSG00000038242	74.2372	0.347345	0.246149	1.41112	0.158209	0.999917	Not_Sig	no
ENSMUSG00000089822	21.9959	-0.0946801	0.458412	-0.206539	0.83637	0.999917	Not_Sig	no
ENSMUSG00000026617	263.925	-6.82e-05	0.132547	-0.000514361	0.99959	0.999956	Not_Sig	no
ENSMUSG00000058267	146.995	-0.0302977	0.174577	-0.17355	0.862219	0.999917	Not_Sig	no
ENSMUSG00000097261	0.983496	0.00342274	2.02115	0.00169346	0.998649	0.999917	Not_Sig	no
ENSMUSG00000014226	893.913	0.0321976	0.0736242	0.437324	0.661876	0.999917	Not_Sig	no
ENSMUSG00000103006	1.98233	2.36033	1.68509	1.40072	0.161298	0.999917	Not_Sig	no
ENSMUSG00000079554	0.483391	-0.813907	3.18861	-0.255255	0.798526	0.999917	Not_Sig	no
ENSMUSG00000103839	17.7406	0.232633	0.50761	0.45829	0.646744	0.999917	Not_Sig	no
ENSMUSG00000016529	0.823135	0.642834	2.30144	0.279319	0.78	0.999917	Not_Sig	no
ENSMUSG00000026147	7.95253	-0.767143	0.82659	-0.928082	0.353365	0.999917	Not_Sig	no
ENSMUSG00000016528	573.531	-0.0329982	0.0900036	-0.366632	0.713894	0.999917	Not_Sig	no
ENSMUSG00000102856	0.956869	0.0181993	2.27963	0.00798345	0.99363	0.999917	Not_Sig	no
ENSMUSG00000051223	3774.52	0.0179467	0.046069	0.389562	0.69686	0.999917	Not_Sig	no
ENSMUSG00000016526	150.19	0.194743	0.17937	1.08571	0.277608	0.999917	Not_Sig	no
ENSMUSG00000026615	2681.23	-0.016751	0.0493397	-0.339504	0.73423	0.999917	Not_Sig	no
ENSMUSG00000051295	12.1294	0.139322	0.613746	0.227003	0.820421	0.999917	Not_Sig	no
ENSMUSG00000118510	3.86439	1.21997	1.05849	1.15255	0.249093	0.999917	Not_Sig	no
ENSMUSG00000026614	239.757	-0.000969444	0.142638	-0.00679652	0.994577	0.999917	Not_Sig	no
ENSMUSG00000039246	46.3051	0.0609335	0.297473	0.204837	0.837699	0.999917	Not_Sig	no
ENSMUSG00000103056	1.50097	1.0728	1.80393	0.5947	0.552044	0.999917	Not_Sig	no
ENSMUSG00000048000	1025.24	0.0388934	0.0750727	0.518077	0.604405	0.999917	Not_Sig	no
ENSMUSG00000079436	3.69454	-1.10661	1.14562	-0.965953	0.334068	0.999917	Not_Sig	no
ENSMUSG00000026141	51.6076	0.192143	0.302661	0.634846	0.525529	0.999917	Not_Sig	no
ENSMUSG00000026258	0.51383	-2.4617	3.05024	-0.807051	0.419637	0.999917	Not_Sig	no
ENSMUSG00000099997	1.33436	2.73593	1.95976	1.39605	0.1627	0.999917	Not_Sig	no
ENSMUSG00000100131	375.693	0.00994138	0.126468	0.0786076	0.937345	0.999917	Not_Sig	no
ENSMUSG00000067736	104.21	0.33832	0.224074	1.50986	0.131079	0.999917	Not_Sig	no
ENSMUSG00000026034	743.607	-0.042945	0.117537	-0.365375	0.714831	0.999917	Not_Sig	no
ENSMUSG00000101939	82.8384	0.265246	0.246943	1.07412	0.282769	0.999917	Not_Sig	no
ENSMUSG00000101111	492.769	-0.0720271	0.0998044	-0.721683	0.470489	0.999917	Not_Sig	no
ENSMUSG00000026721	1731.52	0.0357176	0.0605982	0.589417	0.555582	0.999917	Not_Sig	no
ENSMUSG00000100862	852.47	0.306906	0.111135	2.76157	0.00575246	0.999917	Not_Sig	no
ENSMUSG00000102070	550.945	0.00936316	0.105703	0.0885796	0.929416	0.999917	Not_Sig	no
ENSMUSG00000101249	255.21	0.0479695	0.161421	0.297169	0.766337	0.999917	Not_Sig	no
ENSMUSG00000039239	396.606	0.0463442	0.111433	0.415892	0.677489	0.999917	Not_Sig	no
ENSMUSG00000100393	33.4362	0.0880322	0.369278	0.23839	0.811579	0.999917	Not_Sig	no
ENSMUSG00000102619	0.157053	-0.93093	4.08047	-0.228143	0.819535	0.999917	Not_Sig	no
ENSMUSG00000001305	200.975	-0.118503	0.150813	-0.785757	0.43201	0.999917	Not_Sig	no
ENSMUSG00000097784	2.30245	0.461606	1.33902	0.344735	0.730293	0.999917	Not_Sig	no
ENSMUSG00000104302	20.0677	-0.768297	0.468665	-1.63933	0.101144	0.999917	Not_Sig	no
ENSMUSG00000103503	0.354268	-1.92007	3.85486	-0.498092	0.618419	0.999917	Not_Sig	no
ENSMUSG00000103522	0.348989	1.93646	3.87759	0.499397	0.6175	0.999917	Not_Sig	no
ENSMUSG00000103693	1.85807	-0.235622	1.48555	-0.158609	0.873977	0.999917	Not_Sig	no
ENSMUSG00000104026	0.329517	1.8657	3.63441	0.513344	0.607711	0.999917	Not_Sig	no
ENSMUSG00000039224	0.177134	-0.93093	4.08047	-0.228143	0.819535	0.999917	Not_Sig	no
ENSMUSG00000118401	5.43371	0.906333	1.03718	0.873839	0.382206	0.999917	Not_Sig	no
ENSMUSG00000103391	0.314105	-1.77023	4.04304	-0.437845	0.661498	0.999917	Not_Sig	no
ENSMUSG00000103432	0.991752	0.0809267	2.25494	0.0358886	0.971371	0.999917	Not_Sig	no
ENSMUSG00000103200	0.489079	0.906231	2.95863	0.306301	0.759375	0.999917	Not_Sig	no
ENSMUSG00000103632	2.23229	-0.219933	1.47723	-0.148882	0.881646	0.999917	Not_Sig	no
ENSMUSG00000104053	1.14611	-0.341637	2.2945	-0.148894	0.881637	0.999917	Not_Sig	no
ENSMUSG00000026259	249.612	-0.18482	0.133325	-1.38624	0.165673	0.999917	Not_Sig	no
ENSMUSG00000026035	161.118	-0.0091406	0.166574	-0.0548742	0.956239	0.999917	Not_Sig	no
ENSMUSG00000026611	0.331547	0.0308535	3.66994	0.00840709	0.993292	0.999917	Not_Sig	no
ENSMUSG00000079434	19.6267	0.0911398	0.477548	0.190849	0.848644	0.999917	Not_Sig	no
ENSMUSG00000090994	0.169286	0.992624	4.08047	0.243262	0.807802	0.999917	Not_Sig	no
ENSMUSG00000073725	485.919	0.00312579	0.0960012	0.0325598	0.974026	0.999917	Not_Sig	no
ENSMUSG00000040423	725.25	-0.0422023	0.0796468	-0.529868	0.596204	0.999917	Not_Sig	no
ENSMUSG00000103343	0.503342	0.95222	2.93032	0.324955	0.745215	0.999917	Not_Sig	no
ENSMUSG00000103846	0.50922	2.48653	3.05906	0.812841	0.416309	0.999917	Not_Sig	no
ENSMUSG00000103739	0.331547	0.0308535	3.66994	0.00840709	0.993292	0.999917	Not_Sig	no
ENSMUSG00000026036	580.84	-0.0989239	0.0932769	-1.06054	0.288899	0.999917	Not_Sig	no
ENSMUSG00000026715	233.263	9.6e-05	0.140776	0.000681992	0.999456	0.999956	Not_Sig	no
ENSMUSG00000103222	0.354268	-1.92007	3.85486	-0.498092	0.618419	0.999917	Not_Sig	no
ENSMUSG00000043467	820.485	-0.0364905	0.0873828	-0.417594	0.676244	0.999917	Not_Sig	no
ENSMUSG00000104016	2.85402	-1.704	1.28808	-1.3229	0.185868	0.999917	Not_Sig	no
ENSMUSG00000026037	364.677	-0.0232647	0.111363	-0.208909	0.83452	0.999917	Not_Sig	no
ENSMUSG00000119442	1.17664	2.52246	2.0555	1.22718	0.219756	0.999917	Not_Sig	no
ENSMUSG00000039210	276.159	0.224816	0.126796	1.77306	0.0762189	0.999917	Not_Sig	no
ENSMUSG00000104394	35.9463	-0.231325	0.384617	-0.601443	0.547545	0.999917	Not_Sig	no
ENSMUSG00000085054	32.4197	-0.148306	0.372601	-0.398029	0.690609	0.999917	Not_Sig	no
ENSMUSG00000104245	31.1665	-0.290751	0.375506	-0.774292	0.438758	0.999917	Not_Sig	no
ENSMUSG00000103923	0.862819	-0.561308	2.39529	-0.234339	0.814722	0.999917	Not_Sig	no
ENSMUSG00000026427	384.062	0.0675919	0.107566	0.628379	0.529756	0.999917	Not_Sig	no
ENSMUSG00000026610	51.1362	0.116051	0.311607	0.372428	0.709574	0.999917	Not_Sig	no
ENSMUSG00000103961	1.83196	2.18228	1.66328	1.31203	0.189509	0.999917	Not_Sig	no
ENSMUSG00000103577	0.515706	0.936129	3.11658	0.300371	0.763894	0.999917	Not_Sig	no
ENSMUSG00000104482	0.169286	0.992624	4.08047	0.243262	0.807802	0.999917	Not_Sig	no
ENSMUSG00000038174	345.743	-0.09284	0.120183	-0.772486	0.439827	0.999917	Not_Sig	no
ENSMUSG00000033569	616.092	0.00672639	0.0925246	0.0726984	0.942046	0.999917	Not_Sig	no
ENSMUSG00000026032	204.043	0.074544	0.16463	0.452797	0.650695	0.999917	Not_Sig	no
ENSMUSG00000026430	39.4149	0.0479059	0.328091	0.146014	0.88391	0.999917	Not_Sig	no
ENSMUSG00000059647	5.87491	-0.621017	0.893852	-0.694765	0.487203	0.999917	Not_Sig	no
ENSMUSG00000101729	0.157053	-0.93093	4.08047	-0.228143	0.819535	0.999917	Not_Sig	no
ENSMUSG00000103209	0.523483	2.52173	3.29902	0.764385	0.444638	0.999917	Not_Sig	no
ENSMUSG00000104027	0.159562	-0.93093	4.08047	-0.228143	0.819535	0.999917	Not_Sig	no
ENSMUSG00000102407	0.169286	0.992624	4.08047	0.243262	0.807802	0.999917	Not_Sig	no
ENSMUSG00000103214	0.334725	1.88443	3.61278	0.521602	0.601947	0.999917	Not_Sig	no
ENSMUSG00000104100	0.348989	1.93646	3.87759	0.499397	0.6175	0.999917	Not_Sig	no
ENSMUSG00000103889	0.354268	-1.92007	3.85486	-0.498092	0.618419	0.999917	Not_Sig	no
ENSMUSG00000104221	0.334187	-1.84639	3.61503	-0.510753	0.609524	0.999917	Not_Sig	no
ENSMUSG00000102250	0.86025	-1.92202	2.425	-0.792589	0.428018	0.999917	Not_Sig	no
ENSMUSG00000102317	0.513067	2.49591	3.05104	0.818052	0.413327	0.999917	Not_Sig	no
ENSMUSG00000103563	0.494417	-0.882323	2.94759	-0.299337	0.764683	0.999917	Not_Sig	no
ENSMUSG00000102465	3.29866	1.5867	1.20097	1.32118	0.18644	0.999917	Not_Sig	no
ENSMUSG00000102659	1.70563	-1.99252	1.73827	-1.14627	0.251685	0.999917	Not_Sig	no
ENSMUSG00000103924	0.160231	0.992624	4.08047	0.243262	0.807802	0.999917	Not_Sig	no
ENSMUSG00000102747	0.523483	2.52173	3.29902	0.764385	0.444638	0.999917	Not_Sig	no
ENSMUSG00000102386	0.528762	-0.949502	3.08922	-0.307359	0.75857	0.999917	Not_Sig	no
ENSMUSG00000104516	11.2819	0.28082	0.620812	0.452343	0.651022	0.999917	Not_Sig	no
ENSMUSG00000073722	0.334056	0.0308536	3.65971	0.0084306	0.993273	0.999917	Not_Sig	no
ENSMUSG00000101372	0.169286	0.992624	4.08047	0.243262	0.807802	0.999917	Not_Sig	no
ENSMUSG00000086240	11.2442	0.361501	0.645275	0.560228	0.575324	0.999917	Not_Sig	no
ENSMUSG00000081557	0.319793	0.0308532	3.7195	0.00829499	0.993382	0.999917	Not_Sig	no
ENSMUSG00000101235	0.159562	-0.93093	4.08047	-0.228143	0.819535	0.999917	Not_Sig	no
ENSMUSG00000026609	3.16313	-0.38698	1.229	-0.314873	0.752858	0.999917	Not_Sig	no
ENSMUSG00000047528	6.7141	-1.19916	0.870574	-1.37743	0.168379	0.999917	Not_Sig	no
ENSMUSG00000099492	3.33689	-0.244144	1.16206	-0.210097	0.833592	0.999917	Not_Sig	no
ENSMUSG00000053185	0.174494	0.992624	4.08047	0.243262	0.807802	0.999917	Not_Sig	no
ENSMUSG00000100261	3.4307	-0.394462	1.16644	-0.338175	0.735231	0.999917	Not_Sig	no
ENSMUSG00000042349	17.5534	-0.27726	0.518001	-0.53525	0.592477	0.999917	Not_Sig	no
ENSMUSG00000102027	1.3227	-0.746165	1.88664	-0.395499	0.692475	0.999917	Not_Sig	no
ENSMUSG00000102055	1.81569	1.42177	1.61516	0.880266	0.378715	0.999917	Not_Sig	no
ENSMUSG00000026031	166.555	0.0644237	0.175517	0.367052	0.71358	0.999917	Not_Sig	no
ENSMUSG00000048874	1191.83	0.0942111	0.0702143	1.34177	0.179672	0.999917	Not_Sig	no
ENSMUSG00000103783	0.65582	-2.82375	2.78553	-1.01372	0.310716	0.999917	Not_Sig	no
ENSMUSG00000104315	0.348989	1.93646	3.87759	0.499397	0.6175	0.999917	Not_Sig	no
ENSMUSG00000026064	17.9604	-0.531071	0.489381	-1.08519	0.277838	0.999917	Not_Sig	no
ENSMUSG00000026608	1081.94	-0.0230269	0.0690388	-0.333535	0.73873	0.999917	Not_Sig	no
ENSMUSG00000026029	7.01686	-1.05082	0.913063	-1.15087	0.249785	0.999917	Not_Sig	no
ENSMUSG00000117310	60.3418	0.0966848	0.264616	0.365378	0.714829	0.999917	Not_Sig	no
ENSMUSG00000102719	0.329517	1.8657	3.63441	0.513344	0.607711	0.999917	Not_Sig	no
ENSMUSG00000099719	1.38894	0.0191229	1.99882	0.00956712	0.992367	0.999917	Not_Sig	no
ENSMUSG00000100910	0.159562	-0.93093	4.08047	-0.228143	0.819535	0.999917	Not_Sig	no
ENSMUSG00000050217	0.329517	1.8657	3.63441	0.513344	0.607711	0.999917	Not_Sig	no
ENSMUSG00000026028	1285.41	0.0313854	0.0649674	0.483095	0.629029	0.999917	Not_Sig	no
ENSMUSG00000070960	9.13578	0.371497	0.75474	0.492219	0.622565	0.999917	Not_Sig	no
ENSMUSG00000026425	2355.63	-0.0128588	0.0542038	-0.237231	0.812477	0.999917	Not_Sig	no
ENSMUSG00000102733	0.174494	0.992624	4.08047	0.243262	0.807802	0.999917	Not_Sig	no
ENSMUSG00000104060	0.845246	-0.523639	2.4101	-0.217269	0.827999	0.999917	Not_Sig	no
ENSMUSG00000101778	0.505982	-0.890546	2.92548	-0.304411	0.760815	0.999917	Not_Sig	no
ENSMUSG00000026058	283.773	0.0332257	0.12606	0.26357	0.792111	0.999917	Not_Sig	no
ENSMUSG00000103482	3.6186	0.0200994	1.06615	0.0188523	0.984959	0.999917	Not_Sig	no
ENSMUSG00000104313	0.48841	-0.831885	3.17677	-0.261865	0.793426	0.999917	Not_Sig	no
ENSMUSG00000102865	4.32427	0.941407	0.984745	0.955991	0.339077	0.999917	Not_Sig	no
ENSMUSG00000055184	19.5556	-0.0331912	0.479948	-0.0691558	0.944866	0.999917	Not_Sig	no
ENSMUSG00000102321	5.39587	-0.339107	0.957185	-0.354275	0.723133	0.999917	Not_Sig	no
ENSMUSG00000091318	10.348	0.589716	0.642734	0.917512	0.358875	0.999917	Not_Sig	no
ENSMUSG00000104433	4.71469	1.12057	0.977199	1.14671	0.251499	0.999917	Not_Sig	no
ENSMUSG00002076392	0.159562	-0.93093	4.08047	-0.228143	0.819535	0.999917	Not_Sig	no
ENSMUSG00000026432	0.177134	-0.93093	4.08047	-0.228143	0.819535	0.999917	Not_Sig	no
ENSMUSG00000037624	433.645	-0.0567228	0.103592	-0.547562	0.583993	0.999917	Not_Sig	no
ENSMUSG00000102926	0.638916	-1.41554	2.87316	-0.492677	0.622241	0.999917	Not_Sig	no
ENSMUSG00000095841	0.169286	0.992624	4.08047	0.243262	0.807802	0.999917	Not_Sig	no
ENSMUSG00000100497	0.160231	0.992624	4.08047	0.243262	0.807802	0.999917	Not_Sig	no
ENSMUSG00000103669	1.20584	3.72744	2.24069	1.66352	0.096208	0.999917	Not_Sig	no
ENSMUSG00000102824	98.3082	0.38884	0.209889	1.8526	0.0639402	0.999917	Not_Sig	no
ENSMUSG00000100481	3.36391	-1.20467	1.15386	-1.04404	0.296468	0.999917	Not_Sig	no
ENSMUSG00000104230	0.177134	-0.93093	4.08047	-0.228143	0.819535	0.999917	Not_Sig	no
ENSMUSG00000104507	68.2426	-0.167976	0.25124	-0.668588	0.503759	0.999917	Not_Sig	no
ENSMUSG00002075718	0.507858	2.4839	3.33624	0.744519	0.456563	0.999917	Not_Sig	no
ENSMUSG00000103087	0.319793	0.0308532	3.7195	0.00829499	0.993382	0.999917	Not_Sig	no
ENSMUSG00000026709	150.07	0.00828531	0.175722	0.0471502	0.962394	0.999917	Not_Sig	no
ENSMUSG00000102864	3.63022	0.301645	1.05749	0.285246	0.775455	0.999917	Not_Sig	no
ENSMUSG00000026134	159.137	-0.0476025	0.166822	-0.285348	0.775377	0.999917	Not_Sig	no
ENSMUSG00000101682	0.807533	-1.82994	2.65238	-0.689922	0.490243	0.999917	Not_Sig	no
ENSMUSG00000102714	0.506651	0.906391	2.92503	0.309874	0.756657	0.999917	Not_Sig	no
ENSMUSG00000102198	0.159562	-0.93093	4.08047	-0.228143	0.819535	0.999917	Not_Sig	no
ENSMUSG00000004552	0.665603	0.107949	2.6536	0.0406802	0.967551	0.999917	Not_Sig	no
ENSMUSG00000026605	492.465	-0.0835278	0.110203	-0.757947	0.448482	0.999917	Not_Sig	no
ENSMUSG00000026027	505.119	0.0992437	0.0978916	1.01381	0.310672	0.999917	Not_Sig	no
ENSMUSG00000052688	11.9157	-1.05653	0.671532	-1.57332	0.115645	0.999917	Not_Sig	no
ENSMUSG00000004768	469.601	0.11436	0.106791	1.07088	0.284223	0.999917	Not_Sig	no
ENSMUSG00000042215	105.111	-0.336215	0.20499	-1.64015	0.100973	0.999917	Not_Sig	no
ENSMUSG00000103072	25.2316	0.222228	0.408749	0.543678	0.586663	0.999917	Not_Sig	no
ENSMUSG00000026708	55.2934	-0.463044	0.285727	-1.62058	0.105107	0.999917	Not_Sig	no
ENSMUSG00000072295	1.29998	0.0522294	1.80031	0.0290113	0.976856	0.999917	Not_Sig	no
ENSMUSG00000099752	0.174494	0.992624	4.08047	0.243262	0.807802	0.999917	Not_Sig	no
ENSMUSG00000026604	25.7892	0.0126373	0.398606	0.0317037	0.974708	0.999917	Not_Sig	no
ENSMUSG00000042268	2.64883	0.00999011	1.30785	0.00763857	0.993905	0.999917	Not_Sig	no
ENSMUSG00000097925	1.27716	-2.63603	2.31063	-1.14083	0.253941	0.999917	Not_Sig	no
ENSMUSG00000104435	413.358	-0.0867609	0.108084	-0.802721	0.422136	0.999917	Not_Sig	no
ENSMUSG00000042197	2078.79	0.00749854	0.0566738	0.132311	0.894739	0.999917	Not_Sig	no
ENSMUSG00000026705	438.974	-0.104563	0.103438	-1.01088	0.312076	0.999917	Not_Sig	no
ENSMUSG00000081402	1.16117	-0.369214	1.99626	-0.184953	0.853266	0.999917	Not_Sig	no
ENSMUSG00000026603	680.808	-0.0503557	0.0849673	-0.592648	0.553417	0.999917	Not_Sig	no
ENSMUSG00000103467	7.97773	0.383748	0.736659	0.52093	0.602415	0.999917	Not_Sig	no
ENSMUSG00000042251	1.46994	2.897	2.0497	1.41338	0.157544	0.999917	Not_Sig	no
ENSMUSG00000044835	190.097	0.0972145	0.152397	0.637905	0.523536	0.999917	Not_Sig	no
ENSMUSG00000049160	5.34474	-0.343605	0.993965	-0.345691	0.729575	0.999917	Not_Sig	no
ENSMUSG00000013275	374.767	0.00193161	0.115266	0.0167579	0.98663	0.999917	Not_Sig	no
ENSMUSG00000026288	14.8745	-0.209127	0.551969	-0.378875	0.704781	0.999917	Not_Sig	no
ENSMUSG00000042182	863.852	-0.0660214	0.0820099	-0.805041	0.420796	0.999917	Not_Sig	no
ENSMUSG00000104416	4.71311	0.454633	1.04345	0.435701	0.663054	0.999917	Not_Sig	no
ENSMUSG00000102817	3.67448	0.56816	1.06003	0.535984	0.591969	0.999917	Not_Sig	no
ENSMUSG00000010175	234.534	0.138915	0.147104	0.944331	0.345	0.999917	Not_Sig	no
ENSMUSG00000099404	0.496927	-0.890658	2.94261	-0.302676	0.762136	0.999917	Not_Sig	no
ENSMUSG00000026433	13.2819	-0.0853757	0.604089	-0.14133	0.88761	0.999917	Not_Sig	no
ENSMUSG00000026434	2267.89	0.00119662	0.0504556	0.0237164	0.981079	0.999917	Not_Sig	no
ENSMUSG00000103569	3.78324	0.160179	1.07549	0.148936	0.881604	0.999917	Not_Sig	no
ENSMUSG00000103975	286.717	-0.138141	0.122731	-1.12556	0.260352	0.999917	Not_Sig	no
ENSMUSG00000026701	644.898	-0.188953	0.0840697	-2.24757	0.0246034	0.999917	Not_Sig	no
ENSMUSG00000038079	221.124	-0.169716	0.141555	-1.19894	0.230552	0.999917	Not_Sig	no
ENSMUSG00000089872	468.311	-0.0419088	0.0965611	-0.434013	0.664279	0.999917	Not_Sig	no
ENSMUSG00000066755	0.159562	-0.93093	4.08047	-0.228143	0.819535	0.999917	Not_Sig	no
ENSMUSG00000040323	18.8882	0.0897382	0.471066	0.190501	0.848917	0.999917	Not_Sig	no
ENSMUSG00000102399	1.63588	-0.511717	1.78341	-0.286932	0.774165	0.999917	Not_Sig	no
ENSMUSG00000000817	5.17695	0.146105	0.909493	0.160645	0.872373	0.999917	Not_Sig	no
ENSMUSG00000103625	3.93388	-0.701254	1.1614	-0.603799	0.545977	0.999917	Not_Sig	no
ENSMUSG00000026634	696.735	-0.120152	0.0834145	-1.44042	0.149747	0.999917	Not_Sig	no
ENSMUSG00000040297	617.27	-0.0106754	0.0902696	-0.118261	0.905861	0.999917	Not_Sig	no
ENSMUSG00000102254	15.9325	0.266908	0.523749	0.50961	0.610324	0.999917	Not_Sig	no
ENSMUSG00000037568	1396.71	0.00385219	0.0613119	0.0628294	0.949902	0.999917	Not_Sig	no
ENSMUSG00000104487	0.842045	0.609778	2.4338	0.250546	0.802165	0.999917	Not_Sig	no
ENSMUSG00000103723	2.26695	0.478328	1.64674	0.290469	0.771458	0.999917	Not_Sig	no
ENSMUSG00000103964	3.17441	-1.08026	1.16182	-0.929801	0.352474	0.999917	Not_Sig	no
ENSMUSG00000086277	2.19389	0.311257	1.6162	0.192586	0.847283	0.999917	Not_Sig	no
ENSMUSG00000026698	145.996	0.0350479	0.176447	0.198631	0.842551	0.999917	Not_Sig	no
ENSMUSG00000066595	360.798	-0.0242925	0.115638	-0.210074	0.83361	0.999917	Not_Sig	no
ENSMUSG00000097845	78.1557	-0.180082	0.235692	-0.764059	0.444832	0.999917	Not_Sig	no
ENSMUSG00000057072	2.6541	-0.304514	1.31651	-0.231305	0.817078	0.999917	Not_Sig	no
ENSMUSG00000026289	690.264	-0.0455395	0.0892391	-0.510308	0.609836	0.999917	Not_Sig	no
ENSMUSG00000079550	20.2772	-0.00750588	0.496451	-0.0151191	0.987937	0.999917	Not_Sig	no
ENSMUSG00000087968	1.83075	0.283362	1.47339	0.192319	0.847492	0.999917	Not_Sig	no
ENSMUSG00000089281	2.51243	0.624641	1.30777	0.477639	0.632907	0.999917	Not_Sig	no
ENSMUSG00000101586	74.7556	-0.0421696	0.245872	-0.171511	0.863822	0.999917	Not_Sig	no
ENSMUSG00000026632	49.3651	0.495643	0.292976	1.69175	0.0906936	0.999917	Not_Sig	no
ENSMUSG00000040265	746.257	0.0639461	0.110294	0.57978	0.562063	0.999917	Not_Sig	no
ENSMUSG00000062510	74.4418	-0.286502	0.250262	-1.14481	0.252289	0.999917	Not_Sig	no
ENSMUSG00000090260	6.3597	0.106223	0.844844	0.12573	0.899945	0.999917	Not_Sig	no
ENSMUSG00000103576	2.75923	-0.438022	1.3898	-0.315169	0.752634	0.999917	Not_Sig	no
ENSMUSG00000078190	0.488599	-0.814017	3.17662	-0.256253	0.797756	0.999917	Not_Sig	no
ENSMUSG00000066752	47.2924	-0.243784	0.313926	-0.776563	0.437416	0.999917	Not_Sig	no
ENSMUSG00000026630	4.80251	-0.690501	0.948395	-0.728073	0.466569	0.999917	Not_Sig	no
ENSMUSG00000102777	0.338572	1.89887	3.9242	0.483886	0.628467	0.999917	Not_Sig	no
ENSMUSG00000091017	0.169286	0.992624	4.08047	0.243262	0.807802	0.999917	Not_Sig	no
ENSMUSG00000056055	1.7939	0.29457	1.66543	0.176873	0.859608	0.999917	Not_Sig	no
ENSMUSG00000026628	18.2194	0.000643695	0.49429	0.00130226	0.998961	0.999917	Not_Sig	no
ENSMUSG00000026024	700.468	-0.0764843	0.0819432	-0.933381	0.350623	0.999917	Not_Sig	no
ENSMUSG00000103685	11.8654	-0.4496	0.607598	-0.739964	0.459322	0.999917	Not_Sig	no
ENSMUSG00000026694	324.984	-0.198405	0.12221	-1.62347	0.104489	0.999917	Not_Sig	no
ENSMUSG00000037499	280.652	-0.00467366	0.124468	-0.0375492	0.970047	0.999917	Not_Sig	no
ENSMUSG00000026627	306.957	-0.00946024	0.12258	-0.0771761	0.938483	0.999917	Not_Sig	no
ENSMUSG00000070738	1653.06	-0.0714376	0.0560022	-1.27562	0.20209	0.999917	Not_Sig	no
ENSMUSG00000101942	47.993	-0.31637	0.311844	-1.01452	0.310337	0.999917	Not_Sig	no
ENSMUSG00000103591	0.9562	-0.974728	2.30411	-0.423039	0.672267	0.999917	Not_Sig	no
ENSMUSG00000026023	1.00291	-1.01073	2.13711	-0.472941	0.636255	0.999917	Not_Sig	no
ENSMUSG00000104502	0.160231	0.992624	4.08047	0.243262	0.807802	0.999917	Not_Sig	no
ENSMUSG00000026626	416.025	-0.0617348	0.105226	-0.58669	0.557412	0.999917	Not_Sig	no
ENSMUSG00000041075	86.913	0.133418	0.260835	0.511501	0.609	0.999917	Not_Sig	no
ENSMUSG00000042046	302.704	-0.0754413	0.12387	-0.609037	0.5425	0.999917	Not_Sig	no
ENSMUSG00000075408	1.61571	-4.12812	1.91294	-2.158	0.0309279	0.999917	DOWN	yes
ENSMUSG00000103433	0.348989	1.93646	3.87759	0.499397	0.6175	0.999917	Not_Sig	no
ENSMUSG00000097760	20.6764	-0.240849	0.472041	-0.510229	0.609891	0.999917	Not_Sig	no
ENSMUSG00000102246	0.677967	0.0384816	2.49038	0.0154521	0.987672	0.999917	Not_Sig	no
ENSMUSG00000047361	4.42439	-0.542067	1.09866	-0.49339	0.621737	0.999917	Not_Sig	no
ENSMUSG00000026021	573.445	-0.0902437	0.0953605	-0.946342	0.343974	0.999917	Not_Sig	no
ENSMUSG00000026696	413.947	-0.0264962	0.104307	-0.254022	0.799479	0.999917	Not_Sig	no
ENSMUSG00000103821	8.87931	-0.174405	0.694301	-0.251194	0.801664	0.999917	Not_Sig	no
ENSMUSG00000101400	0.7953	-3.10865	2.60463	-1.19351	0.232669	0.999917	Not_Sig	no
ENSMUSG00000091060	0.159562	-0.93093	4.08047	-0.228143	0.819535	0.999917	Not_Sig	no
ENSMUSG00000037474	171.441	0.0783011	0.159199	0.491846	0.622828	0.999917	Not_Sig	no
ENSMUSG00000026439	543.483	-0.0151447	0.0959873	-0.157778	0.874632	0.999917	Not_Sig	no
ENSMUSG00000048174	24.404	-0.463981	0.424038	-1.0942	0.273869	0.999917	Not_Sig	no
ENSMUSG00000005501	376.313	-0.0182447	0.109812	-0.166146	0.868042	0.999917	Not_Sig	no
ENSMUSG00000026020	898.272	0.0129123	0.0762491	0.169343	0.865526	0.999917	Not_Sig	no
ENSMUSG00000077345	0.986675	0.97546	2.16211	0.45116	0.651874	0.999917	Not_Sig	no
ENSMUSG00000089512	1.5297	0.305258	1.68512	0.181149	0.856251	0.999917	Not_Sig	no
ENSMUSG00000037461	635.83	-0.048077	0.0936547	-0.513343	0.607712	0.999917	Not_Sig	no
ENSMUSG00000102970	5.45691	-0.584452	0.879611	-0.664444	0.506406	0.999917	Not_Sig	no
ENSMUSG00000067336	2135.51	0.00374288	0.0596102	0.0627893	0.949934	0.999917	Not_Sig	no
ENSMUSG00000103131	0.633898	-1.40499	2.67646	-0.524946	0.599621	0.999917	Not_Sig	no
ENSMUSG00000092220	8.09603	-0.656519	0.759642	-0.864248	0.387452	0.999917	Not_Sig	no
ENSMUSG00000041040	1532.37	-0.0340019	0.0652571	-0.521045	0.602336	0.999917	Not_Sig	no
ENSMUSG00000103696	0.659034	2.86551	2.75897	1.03862	0.298984	0.999917	Not_Sig	no
ENSMUSG00000053024	6893.65	-0.00493635	0.0466307	-0.10586	0.915693	0.999917	Not_Sig	no
ENSMUSG00000026623	1470.98	0.0396022	0.061784	0.640978	0.521537	0.999917	Not_Sig	no
ENSMUSG00000064845	1.37325	1.63019	1.93895	0.840759	0.400483	0.999917	Not_Sig	no
ENSMUSG00000102840	16.1696	0.000732117	0.516186	0.00141832	0.998868	0.999917	Not_Sig	no
ENSMUSG00000026018	536.535	0.0248063	0.105165	0.235879	0.813526	0.999917	Not_Sig	no
ENSMUSG00000026622	107.499	0.195613	0.223866	0.873795	0.38223	0.999917	Not_Sig	no
ENSMUSG00000055833	86.297	-0.235323	0.226307	-1.03984	0.298415	0.999917	Not_Sig	no
ENSMUSG00000037434	241.33	-0.102971	0.13808	-0.745738	0.455826	0.999917	Not_Sig	no
ENSMUSG00000090124	2.69154	1.1071	1.35092	0.819517	0.412491	0.999917	Not_Sig	no
ENSMUSG00000090145	0.488599	-0.814017	3.17662	-0.256253	0.797756	0.999917	Not_Sig	no
ENSMUSG00000081602	0.354268	-1.92007	3.85486	-0.498092	0.618419	0.999917	Not_Sig	no
ENSMUSG00000089943	0.159562	-0.93093	4.08047	-0.228143	0.819535	0.999917	Not_Sig	no
ENSMUSG00000118621	0.177134	-0.93093	4.08047	-0.228143	0.819535	0.999917	Not_Sig	no
ENSMUSG00000026019	356.871	0.0829712	0.118814	0.69833	0.484971	0.999917	Not_Sig	no
ENSMUSG00000090171	0.169286	0.992624	4.08047	0.243262	0.807802	0.999917	Not_Sig	no
ENSMUSG00000081984	22.4718	-0.0761966	0.450812	-0.169021	0.86578	0.999917	Not_Sig	no
ENSMUSG00000089960	0.331547	0.0308535	3.66994	0.00840709	0.993292	0.999917	Not_Sig	no
ENSMUSG00000079429	131.986	-0.125143	0.188956	-0.662287	0.507787	0.999917	Not_Sig	no
ENSMUSG00000040225	3696.98	0.0369648	0.0527734	0.700444	0.48365	0.999917	Not_Sig	no
ENSMUSG00000044783	587.988	-0.113511	0.0993732	-1.14227	0.253342	0.999917	Not_Sig	no
ENSMUSG00000098259	7.74195	0.127772	0.787858	0.162176	0.871167	0.999917	Not_Sig	no
ENSMUSG00000026017	122.256	-0.0403707	0.208922	-0.193234	0.846776	0.999917	Not_Sig	no
ENSMUSG00000026692	0.159562	-0.93093	4.08047	-0.228143	0.819535	0.999917	Not_Sig	no
ENSMUSG00000037395	249.954	0.0471254	0.141001	0.33422	0.738214	0.999917	Not_Sig	no
ENSMUSG00000102755	1.56087	-0.318329	1.79977	-0.176872	0.859609	0.999917	Not_Sig	no
ENSMUSG00000097316	24.2236	-0.24991	0.427433	-0.584676	0.558766	0.999917	Not_Sig	no
ENSMUSG00000040181	30.2055	0.374046	0.375844	0.995218	0.31963	0.999917	Not_Sig	no
ENSMUSG00000036251	1.35851	-0.0852563	2.01122	-0.0423904	0.966188	0.999917	Not_Sig	no
ENSMUSG00000026442	3036.32	0.0126347	0.0469101	0.269339	0.787669	0.999917	Not_Sig	no
ENSMUSG00000073664	313.265	0.188219	0.128667	1.46284	0.14351	0.999917	Not_Sig	no
ENSMUSG00000101126	0.683785	-0.0646783	2.62983	-0.0245941	0.980379	0.999917	Not_Sig	no
ENSMUSG00000026443	805.709	0.0160804	0.0770399	0.208728	0.83466	0.999917	Not_Sig	no
ENSMUSG00002075842	0.508551	0.97039	3.13148	0.309882	0.75665	0.999917	Not_Sig	no
ENSMUSG00000102709	1.00284	1.0774	2.27207	0.474191	0.635363	0.999917	Not_Sig	no
ENSMUSG00000026295	0.177134	-0.93093	4.08047	-0.228143	0.819535	0.999917	Not_Sig	no
ENSMUSG00000040170	0.474336	-0.813715	3.20994	-0.253499	0.799883	0.999917	Not_Sig	no
ENSMUSG00000062310	0.507858	2.4839	3.33624	0.744519	0.456563	0.999917	Not_Sig	no
ENSMUSG00000100798	0.159562	-0.93093	4.08047	-0.228143	0.819535	0.999917	Not_Sig	no
ENSMUSG00000104057	0.493618	-0.831957	3.16497	-0.262864	0.792655	0.999917	Not_Sig	no
ENSMUSG00000100367	0.159562	-0.93093	4.08047	-0.228143	0.819535	0.999917	Not_Sig	no
ENSMUSG00000049439	142.248	-0.044744	0.176356	-0.253715	0.799716	0.999917	Not_Sig	no
ENSMUSG00000103822	0.657696	0.0711027	2.84431	0.0249982	0.980056	0.999917	Not_Sig	no
ENSMUSG00000049866	1376.38	-0.00880522	0.0628037	-0.140202	0.8885	0.999917	Not_Sig	no
ENSMUSG00000058248	126.746	-0.244159	0.187554	-1.30181	0.192983	0.999917	Not_Sig	no
ENSMUSG00000099544	0.638247	-2.7897	3.05896	-0.911977	0.361781	0.999917	Not_Sig	no
ENSMUSG00000036206	472.263	-0.0538151	0.109911	-0.489625	0.6244	0.999917	Not_Sig	no
ENSMUSG00000102700	0.657827	1.45725	2.84429	0.512343	0.608411	0.999917	Not_Sig	no
ENSMUSG00000026131	4698.54	0.0210961	0.0450346	0.468443	0.639468	0.999917	Not_Sig	no
ENSMUSG00000077608	0.159562	-0.93093	4.08047	-0.228143	0.819535	0.999917	Not_Sig	no
ENSMUSG00000037375	15.1581	0.180978	0.529152	0.342016	0.732339	0.999917	Not_Sig	no
ENSMUSG00000103596	0.314105	-1.77023	4.04304	-0.437845	0.661498	0.999917	Not_Sig	no
ENSMUSG00000103364	4.47431	0.30743	1.01777	0.302064	0.762604	0.999917	Not_Sig	no
ENSMUSG00000047384	1.96069	-0.430026	1.46479	-0.293575	0.769083	0.999917	Not_Sig	no
ENSMUSG00000100872	0.81421	-0.597414	2.30957	-0.258669	0.79589	0.999917	Not_Sig	no
ENSMUSG00000096992	165.869	0.0429763	0.189776	0.226458	0.820845	0.999917	Not_Sig	no
ENSMUSG00000055013	2646.05	0.0186634	0.0556932	0.335111	0.737541	0.999917	Not_Sig	no
ENSMUSG00000103001	204.991	0.0159916	0.144492	0.110675	0.911874	0.999917	Not_Sig	no
ENSMUSG00000104114	0.331547	0.0308535	3.66994	0.00840709	0.993292	0.999917	Not_Sig	no
ENSMUSG00000101662	0.174494	0.992624	4.08047	0.243262	0.807802	0.999917	Not_Sig	no
ENSMUSG00000101462	17.4763	-0.282421	0.496799	-0.568481	0.569708	0.999917	Not_Sig	no
ENSMUSG00000102009	1.00484	2.25956	2.15509	1.04848	0.294419	0.999917	Not_Sig	no
ENSMUSG00000103252	0.511859	0.922959	2.91508	0.316616	0.751535	0.999917	Not_Sig	no
ENSMUSG00000026586	52.756	0.173395	0.30881	0.561492	0.574462	0.999917	Not_Sig	no
ENSMUSG00000042111	226.268	0.0289258	0.140479	0.205908	0.836863	0.999917	Not_Sig	no
ENSMUSG00000101711	77.8604	-0.279499	0.245776	-1.13721	0.255451	0.999917	Not_Sig	no
ENSMUSG00000034486	0.670119	1.5325	2.63107	0.582463	0.560255	0.999917	Not_Sig	no
ENSMUSG00000016262	475.094	0.0827157	0.0988087	0.83713	0.40252	0.999917	Not_Sig	no
ENSMUSG00000102162	6.62672	-0.71105	0.82521	-0.86166	0.388875	0.999917	Not_Sig	no
ENSMUSG00000040124	122.158	0.0237754	0.186492	0.127487	0.898555	0.999917	Not_Sig	no
ENSMUSG00000088951	0.177134	-0.93093	4.08047	-0.228143	0.819535	0.999917	Not_Sig	no
ENSMUSG00000102117	3.84663	-0.892191	1.05258	-0.847623	0.396648	0.999917	Not_Sig	no
ENSMUSG00000040113	3.27831	-0.505597	1.18528	-0.426563	0.669698	0.999917	Not_Sig	no
ENSMUSG00000067081	2.09681	-1.09517	1.5063	-0.727061	0.467189	0.999917	Not_Sig	no
ENSMUSG00000026782	2090.1	-0.0357625	0.0527788	-0.677591	0.498031	0.999917	Not_Sig	no
ENSMUSG00000054387	1726.7	-0.0301742	0.0589783	-0.511615	0.60892	0.999917	Not_Sig	no
ENSMUSG00000100228	0.664911	1.52148	2.83552	0.536579	0.591558	0.999917	Not_Sig	no
ENSMUSG00000016200	394.589	-0.118921	0.114718	-1.03664	0.299905	0.999917	Not_Sig	no
ENSMUSG00002076180	0.34378	1.91688	3.57639	0.53598	0.591972	0.999917	Not_Sig	no
ENSMUSG00000103640	0.843406	0.612762	2.2834	0.268356	0.788426	0.999917	Not_Sig	no
ENSMUSG00000026127	458.692	0.0467921	0.0997497	0.469095	0.639002	0.999917	Not_Sig	no
ENSMUSG00000026301	0.491109	-0.824844	2.95518	-0.279118	0.780154	0.999917	Not_Sig	no
ENSMUSG00000044337	46.136	-0.0517604	0.306429	-0.168915	0.865863	0.999917	Not_Sig	no
ENSMUSG00000104087	0.334725	1.88443	3.61278	0.521602	0.601947	0.999917	Not_Sig	no
ENSMUSG00000026014	913.526	0.132372	0.0843615	1.5691	0.116625	0.999917	Not_Sig	no
ENSMUSG00000101951	0.160231	0.992624	4.08047	0.243262	0.807802	0.999917	Not_Sig	no
ENSMUSG00000081562	1.27685	-1.52429	1.97488	-0.771835	0.440212	0.999917	Not_Sig	no
ENSMUSG00002075783	0.169286	0.992624	4.08047	0.243262	0.807802	0.999917	Not_Sig	no
ENSMUSG00000026447	969.068	-0.0381204	0.0869584	-0.438375	0.661114	0.999917	Not_Sig	no
ENSMUSG00000082160	2.96341	0.00754384	1.20173	0.0062775	0.994991	0.999917	Not_Sig	no
ENSMUSG00000103292	1.52948	2.95026	2.01732	1.46247	0.143614	0.999917	Not_Sig	no
ENSMUSG00000101188	1235.37	-0.0643853	0.0694535	-0.927027	0.353912	0.999917	Not_Sig	no
ENSMUSG00000102425	110.369	-0.0400649	0.212943	-0.188148	0.85076	0.999917	Not_Sig	no
ENSMUSG00000026126	2.99521	1.05734	1.21018	0.873706	0.382279	0.999917	Not_Sig	no
ENSMUSG00000046062	866.005	0.0151984	0.0731521	0.207764	0.835413	0.999917	Not_Sig	no
ENSMUSG00000026012	2.2218	0.699851	1.45522	0.480926	0.630569	0.999917	Not_Sig	no
ENSMUSG00000102549	0.523483	2.52173	3.29902	0.764385	0.444638	0.999917	Not_Sig	no
ENSMUSG00000026585	2409.29	0.00541205	0.0531437	0.101838	0.918885	0.999917	Not_Sig	no
ENSMUSG00000034432	777.401	-0.0508031	0.0802458	-0.633094	0.526672	0.999917	Not_Sig	no
ENSMUSG00000026125	0.496258	-2.41947	3.08781	-0.783556	0.433301	0.999917	Not_Sig	no
ENSMUSG00000101803	0.169286	0.992624	4.08047	0.243262	0.807802	0.999917	Not_Sig	no
ENSMUSG00000026011	0.708536	-2.92119	2.95032	-0.990125	0.322113	0.999917	Not_Sig	no
ENSMUSG00000081382	1.53828	-0.289712	1.77778	-0.162963	0.870548	0.999917	Not_Sig	no
ENSMUSG00000045815	5.75996	-0.372378	0.938782	-0.396661	0.691617	0.999917	Not_Sig	no
ENSMUSG00000045174	595.043	-0.0377444	0.0923153	-0.408864	0.68264	0.999917	Not_Sig	no
ENSMUSG00000100524	0.677145	2.89899	2.99505	0.967926	0.333081	0.999917	Not_Sig	no
ENSMUSG00000104098	0.328848	0.0308535	3.68108	0.00838163	0.993313	0.999917	Not_Sig	no
ENSMUSG00000026009	0.348989	1.93646	3.87759	0.499397	0.6175	0.999917	Not_Sig	no
ENSMUSG00000102561	0.160231	0.992624	4.08047	0.243262	0.807802	0.999917	Not_Sig	no
ENSMUSG00000085447	0.314105	-1.77023	4.04304	-0.437845	0.661498	0.999917	Not_Sig	no
ENSMUSG00000026584	356.026	-0.0940615	0.118647	-0.792782	0.427905	0.999917	Not_Sig	no
ENSMUSG00000052062	38.3149	0.348075	0.355993	0.977759	0.328193	0.999917	Not_Sig	no
ENSMUSG00000085842	2.16547	0.699095	1.36105	0.513645	0.6075	0.999917	Not_Sig	no
ENSMUSG00000048126	30.4914	-0.181006	0.418781	-0.432222	0.66558	0.999917	Not_Sig	no
ENSMUSG00000037509	436.04	0.12801	0.100655	1.27177	0.203454	0.999917	Not_Sig	no
ENSMUSG00000102537	0.174494	0.992624	4.08047	0.243262	0.807802	0.999917	Not_Sig	no
ENSMUSG00000102612	0.638916	-1.41554	2.87316	-0.492677	0.622241	0.999917	Not_Sig	no
ENSMUSG00000104002	140.861	0.14783	0.173598	0.851567	0.394455	0.999917	Not_Sig	no
ENSMUSG00000026303	0.319793	0.0308532	3.7195	0.00829499	0.993382	0.999917	Not_Sig	no
ENSMUSG00000090550	0.670882	-2.85043	2.56768	-1.11012	0.266947	0.999917	Not_Sig	no
ENSMUSG00000041757	443.764	0.00819166	0.106328	0.0770416	0.93859	0.999917	Not_Sig	no
ENSMUSG00000026304	2.15257	-0.185749	1.34287	-0.138322	0.889986	0.999917	Not_Sig	no
ENSMUSG00000041406	159.865	-0.109026	0.165834	-0.657438	0.510899	0.999917	Not_Sig	no
ENSMUSG00000041396	22.6531	0.584704	0.436966	1.3381	0.180864	0.999917	Not_Sig	no
ENSMUSG00000037503	5828.96	0.00497754	0.038773	0.128376	0.897851	0.999917	Not_Sig	no
ENSMUSG00000026639	5.57882	0.21514	0.921829	0.233384	0.815464	0.999917	Not_Sig	no
ENSMUSG00000104358	38.2083	-0.185243	0.347597	-0.532924	0.594086	0.999917	Not_Sig	no
ENSMUSG00000026582	3.63214	0.00200985	1.12033	0.00179398	0.998569	0.999917	Not_Sig	no
ENSMUSG00000026123	617.196	0.0250076	0.0894188	0.279668	0.779732	0.999917	Not_Sig	no
ENSMUSG00000103716	2.36254	1.83798	1.55429	1.18252	0.237001	0.999917	Not_Sig	no
ENSMUSG00000026581	4.93829	-0.132418	1.02826	-0.128778	0.897533	0.999917	Not_Sig	no
ENSMUSG00000104417	0.174494	0.992624	4.08047	0.243262	0.807802	0.999917	Not_Sig	no
ENSMUSG00000016194	5.01689	1.5005	0.963359	1.55757	0.119336	0.999917	Not_Sig	no
ENSMUSG00000103089	0.683045	1.55686	2.81084	0.553878	0.579662	0.999917	Not_Sig	no
ENSMUSG00000103096	0.177134	-0.93093	4.08047	-0.228143	0.819535	0.999917	Not_Sig	no
ENSMUSG00000009633	7.78754	0.342826	0.731545	0.468633	0.639332	0.999917	Not_Sig	no
ENSMUSG00000104348	1.01066	2.24059	2.15066	1.04182	0.297497	0.999917	Not_Sig	no
ENSMUSG00000102434	0.336696	-1.85558	3.60478	-0.514756	0.606724	0.999917	Not_Sig	no
ENSMUSG00000045216	1152.21	0.123126	0.0647289	1.90218	0.0571475	0.999917	Not_Sig	no
ENSMUSG00000104523	209.257	-0.00120668	0.14621	-0.00825304	0.993415	0.999917	Not_Sig	no
ENSMUSG00000026580	0.829681	0.668701	2.29677	0.291149	0.770937	0.999917	Not_Sig	no
ENSMUSG00000090081	0.174494	0.992624	4.08047	0.243262	0.807802	0.999917	Not_Sig	no
ENSMUSG00000090553	366.329	-0.0345842	0.111965	-0.308885	0.757409	0.999917	Not_Sig	no
ENSMUSG00000016179	345.807	-0.154144	0.119851	-1.28612	0.1984	0.999917	Not_Sig	no
ENSMUSG00000103895	0.978347	1.05743	2.15225	0.491313	0.623205	0.999917	Not_Sig	no
ENSMUSG00000103692	0.177134	-0.93093	4.08047	-0.228143	0.819535	0.999917	Not_Sig	no
ENSMUSG00000026579	0.991214	0.00711178	2.11557	0.00336164	0.997318	0.999917	Not_Sig	no
ENSMUSG00000040918	121.36	-0.195678	0.193899	-1.00917	0.312891	0.999917	Not_Sig	no
ENSMUSG00000102976	145.538	-0.186685	0.183201	-1.01902	0.308194	0.999917	Not_Sig	no
ENSMUSG00000037470	1318.49	0.0522909	0.0672331	0.777755	0.436714	0.999917	Not_Sig	no
ENSMUSG00000026640	6551.04	0.0179115	0.0561532	0.318975	0.749745	0.999917	Not_Sig	no
ENSMUSG00000026578	98.392	-0.277566	0.207094	-1.34029	0.180152	0.999917	Not_Sig	no
ENSMUSG00000102523	1.99081	-0.456902	1.51382	-0.301821	0.762789	0.999917	Not_Sig	no
ENSMUSG00000102621	3.15799	-0.438961	1.1368	-0.386139	0.699394	0.999917	Not_Sig	no
ENSMUSG00000102841	1.35762	1.61285	1.97508	0.8166	0.414157	0.999917	Not_Sig	no
ENSMUSG00000047180	3.53932	2.13875	1.20451	1.77562	0.0757954	0.999917	Not_Sig	no
ENSMUSG00000103597	1.32918	0.814405	1.8029	0.451719	0.651471	0.999917	Not_Sig	no
ENSMUSG00000092633	0.157053	-0.93093	4.08047	-0.228143	0.819535	0.999917	Not_Sig	no
ENSMUSG00000094410	674.452	-0.101147	0.0881778	-1.14709	0.251346	0.999917	Not_Sig	no
ENSMUSG00000051998	0.523483	2.52173	3.29902	0.764385	0.444638	0.999917	Not_Sig	no
ENSMUSG00000026577	155.995	0.0238033	0.189225	0.125793	0.899895	0.999917	Not_Sig	no
ENSMUSG00000026305	719.558	0.011875	0.0803209	0.147844	0.882466	0.999917	Not_Sig	no
ENSMUSG00000016494	4.69515	0.229915	0.983899	0.233678	0.815235	0.999917	Not_Sig	no
ENSMUSG00000097325	4.08563	0.623486	1.03625	0.601678	0.547389	0.999917	Not_Sig	no
ENSMUSG00000104206	0.348989	1.93646	3.87759	0.499397	0.6175	0.999917	Not_Sig	no
ENSMUSG00000104525	0.695409	1.54364	2.60104	0.59347	0.552867	0.999917	Not_Sig	no
ENSMUSG00000103867	4.09662	-1.0425	1.07238	-0.972136	0.330983	0.999917	Not_Sig	no
ENSMUSG00000070732	0.993853	-1.03773	2.25913	-0.459351	0.645982	0.999917	Not_Sig	no
ENSMUSG00000034353	27.9021	0.258728	0.39785	0.650316	0.515488	0.999917	Not_Sig	no
ENSMUSG00000026575	865.467	0.0367045	0.0788234	0.465655	0.641463	0.999917	Not_Sig	no
ENSMUSG00000103493	4.76763	0.959111	0.972767	0.985961	0.324152	0.999917	Not_Sig	no
ENSMUSG00000016493	133.067	-0.161736	0.186866	-0.865518	0.386755	0.999917	Not_Sig	no
ENSMUSG00000104010	12.8643	-0.278197	0.592479	-0.469547	0.638679	0.999917	Not_Sig	no
ENSMUSG00000103443	3.44307	0.129102	1.22307	0.105555	0.915935	0.999917	Not_Sig	no
ENSMUSG00000026576	3792.02	0.0101274	0.0435406	0.232597	0.816074	0.999917	Not_Sig	no
ENSMUSG00000102389	0.177134	-0.93093	4.08047	-0.228143	0.819535	0.999917	Not_Sig	no
ENSMUSG00000025969	603.933	-0.0311968	0.0897833	-0.347467	0.72824	0.999917	Not_Sig	no
ENSMUSG00000102163	0.34378	1.91688	3.57639	0.53598	0.591972	0.999917	Not_Sig	no
ENSMUSG00000026574	1.15929	-2.45411	2.06302	-1.18957	0.234215	0.999917	Not_Sig	no
ENSMUSG00000103032	5.8588	-0.386058	0.845789	-0.456447	0.648069	0.999917	Not_Sig	no
ENSMUSG00000103659	0.826982	0.655107	2.60667	0.25132	0.801567	0.999917	Not_Sig	no
ENSMUSG00000104117	5.88232	-0.254163	0.895649	-0.283775	0.776582	0.999917	Not_Sig	no
ENSMUSG00000103320	1.31835	-0.0183938	1.87735	-0.00979774	0.992183	0.999917	Not_Sig	no
ENSMUSG00000026573	0.159562	-0.93093	4.08047	-0.228143	0.819535	0.999917	Not_Sig	no
ENSMUSG00000034343	322.648	0.0219854	0.121626	0.180763	0.856554	0.999917	Not_Sig	no
ENSMUSG00000083064	12.8104	-0.0757877	0.574796	-0.131852	0.895102	0.999917	Not_Sig	no
ENSMUSG00000026572	0.174494	0.992624	4.08047	0.243262	0.807802	0.999917	Not_Sig	no
ENSMUSG00000089967	0.867263	3.25043	2.53537	1.28203	0.199832	0.999917	Not_Sig	no
ENSMUSG00000037447	144.043	-0.048112	0.200563	-0.239885	0.81042	0.999917	Not_Sig	no
ENSMUSG00000102762	2.27643	1.32603	1.45488	0.911433	0.362067	0.999917	Not_Sig	no
ENSMUSG00000016481	249.895	0.0790665	0.132281	0.597717	0.550029	0.999917	Not_Sig	no
ENSMUSG00000040848	60.6646	-0.119206	0.27325	-0.436251	0.662655	0.999917	Not_Sig	no
ENSMUSG00000040843	532.305	-0.0269536	0.0974687	-0.276536	0.782137	0.999917	Not_Sig	no
ENSMUSG00000102302	41.9952	-0.301813	0.355842	-0.848166	0.396345	0.999917	Not_Sig	no
ENSMUSG00000040836	939.782	0.0601716	0.0709132	0.848525	0.396146	0.999917	Not_Sig	no
ENSMUSG00000026307	77.4228	0.0721129	0.253315	0.284677	0.775892	0.999917	Not_Sig	no
ENSMUSG00000090322	16.8688	-0.233081	0.514591	-0.452943	0.65059	0.999917	Not_Sig	no
ENSMUSG00000049515	2.59459	-1.5061	1.41868	-1.06162	0.288409	0.999917	Not_Sig	no
ENSMUSG00000026571	392.934	-0.120836	0.108277	-1.11599	0.264427	0.999917	Not_Sig	no
ENSMUSG00000104427	0.838737	3.20922	2.36072	1.35942	0.174013	0.999917	Not_Sig	no
ENSMUSG00000089299	0.174494	0.992624	4.08047	0.243262	0.807802	0.999917	Not_Sig	no
ENSMUSG00000102401	0.317283	0.0308532	3.73045	0.00827063	0.993401	0.999917	Not_Sig	no
ENSMUSG00000026308	0.159562	-0.93093	4.08047	-0.228143	0.819535	0.999917	Not_Sig	no
ENSMUSG00000026616	10.9264	-0.868388	0.668903	-1.29823	0.194209	0.999917	Not_Sig	no
ENSMUSG00000026568	327.52	0.00754256	0.116706	0.0646288	0.94847	0.999917	Not_Sig	no
ENSMUSG00000103763	6.00699	-0.654811	0.874697	-0.748615	0.454089	0.999917	Not_Sig	no
ENSMUSG00000102236	0.159562	-0.93093	4.08047	-0.228143	0.819535	0.999917	Not_Sig	no
ENSMUSG00002075165	0.169286	0.992624	4.08047	0.243262	0.807802	0.999917	Not_Sig	no
ENSMUSG00000104297	0.169286	0.992624	4.08047	0.243262	0.807802	0.999917	Not_Sig	no
ENSMUSG00000102307	0.331547	0.0308535	3.66994	0.00840709	0.993292	0.999917	Not_Sig	no
ENSMUSG00000047443	8.20491	-0.534241	0.745201	-0.716908	0.473431	0.999917	Not_Sig	no
ENSMUSG00000026463	807.379	0.00975517	0.0812583	0.120051	0.904442	0.999917	Not_Sig	no
ENSMUSG00000010453	895.721	-0.0205939	0.075648	-0.272233	0.785443	0.999917	Not_Sig	no
ENSMUSG00000010311	12.0022	0.341679	0.660618	0.517211	0.605009	0.999917	Not_Sig	no
ENSMUSG00000090208	5.8902	0.0683655	0.931306	0.0734082	0.941481	0.999917	Not_Sig	no
ENSMUSG00000037432	149.896	0.0845811	0.171803	0.492314	0.622497	0.999917	Not_Sig	no
ENSMUSG00000041577	13.1259	0.295475	0.561296	0.526416	0.598599	0.999917	Not_Sig	no
ENSMUSG00000100987	0.177134	-0.93093	4.08047	-0.228143	0.819535	0.999917	Not_Sig	no
ENSMUSG00000041559	0.657885	0.100728	2.664	0.0378107	0.969839	0.999917	Not_Sig	no
ENSMUSG00000020423	333.639	0.102716	0.12175	0.843662	0.398858	0.999917	Not_Sig	no
ENSMUSG00000026309	551.334	-0.236929	0.0933883	-2.53703	0.0111796	0.999917	Not_Sig	no
ENSMUSG00000073559	0.169286	0.992624	4.08047	0.243262	0.807802	0.999917	Not_Sig	no
ENSMUSG00000067071	763.702	-0.0449469	0.0827222	-0.543347	0.586891	0.999917	Not_Sig	no
ENSMUSG00000026450	1.04704	0.997208	2.23877	0.445427	0.656011	0.999917	Not_Sig	no
ENSMUSG00000001143	531.472	-0.1368	0.0927275	-1.47529	0.140135	0.999917	Not_Sig	no
ENSMUSG00000037408	169.237	0.00596124	0.163993	0.0363505	0.971003	0.999917	Not_Sig	no
ENSMUSG00000104316	0.683175	0.0540884	2.63038	0.0205629	0.983594	0.999917	Not_Sig	no
ENSMUSG00000055866	328.072	0.0652972	0.120935	0.539938	0.58924	0.999917	Not_Sig	no
ENSMUSG00000101958	0.157053	-0.93093	4.08047	-0.228143	0.819535	0.999917	Not_Sig	no
ENSMUSG00000034292	251.137	-0.0736483	0.140512	-0.524143	0.600179	0.999917	Not_Sig	no
ENSMUSG00000001138	476.525	0.00463245	0.100612	0.0460426	0.963276	0.999917	Not_Sig	no
ENSMUSG00000102845	6.43285	0.0915446	0.812236	0.112707	0.910263	0.999917	Not_Sig	no
ENSMUSG00000064246	14.4121	-0.441488	0.613702	-0.719384	0.471904	0.999917	Not_Sig	no
ENSMUSG00000102536	0.847886	-1.89214	2.41402	-0.783811	0.433151	0.999917	Not_Sig	no
ENSMUSG00002076057	4.16153	-0.056604	1.10814	-0.05108	0.959262	0.999917	Not_Sig	no
ENSMUSG00000026311	442.997	-0.0178522	0.102726	-0.173785	0.862034	0.999917	Not_Sig	no
ENSMUSG00000101705	0.159562	-0.93093	4.08047	-0.228143	0.819535	0.999917	Not_Sig	no
ENSMUSG00000042451	298.766	0.0518135	0.121064	0.427983	0.668663	0.999917	Not_Sig	no
ENSMUSG00000100980	3.18194	1.54025	1.20183	1.28158	0.199989	0.999917	Not_Sig	no
ENSMUSG00000007805	0.995191	0.902451	2.4394	0.369947	0.711422	0.999917	Not_Sig	no
ENSMUSG00000026567	14.8265	-0.137533	0.528577	-0.260195	0.794713	0.999917	Not_Sig	no
ENSMUSG00000027520	1096.74	-0.00860798	0.0815721	-0.105526	0.915958	0.999917	Not_Sig	no
ENSMUSG00000067653	7.33081	-0.246728	0.759581	-0.324821	0.745316	0.999917	Not_Sig	no
ENSMUSG00000102745	0.800006	-1.81755	2.47431	-0.734566	0.462604	0.999917	Not_Sig	no
ENSMUSG00000081643	5.06296	-0.36946	0.930549	-0.397035	0.691342	0.999917	Not_Sig	no
ENSMUSG00000042429	902.79	0.0698601	0.0745988	0.936478	0.349027	0.999917	Not_Sig	no
ENSMUSG00000103059	3.22499	-1.09121	1.27123	-0.858388	0.390678	0.999917	Not_Sig	no
ENSMUSG00000103583	0.97431	-0.92416	2.28828	-0.403866	0.686311	0.999917	Not_Sig	no
ENSMUSG00002076323	0.869903	1.96234	2.41583	0.812285	0.416628	0.999917	Not_Sig	no
ENSMUSG00002074951	0.480693	2.41489	3.40552	0.709112	0.478255	0.999917	Not_Sig	no
ENSMUSG00000104474	0.528762	-0.949502	3.08922	-0.307359	0.75857	0.999917	Not_Sig	no
ENSMUSG00000079610	52.2226	-0.382673	0.298125	-1.2836	0.199282	0.999917	Not_Sig	no
ENSMUSG00000026566	759.731	-0.0683471	0.0823233	-0.830227	0.40641	0.999917	Not_Sig	no
ENSMUSG00000103098	5.65311	0.0131893	0.858763	0.0153585	0.987746	0.999917	Not_Sig	no
ENSMUSG00000026313	807.587	0.00108607	0.0863987	0.0125704	0.989971	0.999917	Not_Sig	no
ENSMUSG00000103101	2.06049	-0.480245	1.54707	-0.310421	0.756241	0.999917	Not_Sig	no
ENSMUSG00000102565	0.174494	0.992624	4.08047	0.243262	0.807802	0.999917	Not_Sig	no
ENSMUSG00000040723	2.16798	-0.174793	1.45896	-0.119806	0.904636	0.999917	Not_Sig	no
ENSMUSG00000026458	358.72	0.0407242	0.112132	0.363182	0.716469	0.999917	Not_Sig	no
ENSMUSG00000026260	621.399	0.0441541	0.0910026	0.485197	0.627537	0.999917	Not_Sig	no
ENSMUSG00000040713	105.822	-0.050299	0.212074	-0.237177	0.81252	0.999917	Not_Sig	no
ENSMUSG00000042305	1186.39	0.00958207	0.0666057	0.143863	0.885609	0.999917	Not_Sig	no
ENSMUSG00000089829	1.52024	-1.86246	1.97743	-0.941861	0.346264	0.999917	Not_Sig	no
ENSMUSG00000050526	0.319124	-1.79011	4.01848	-0.445468	0.655981	0.999917	Not_Sig	no
ENSMUSG00000042849	0.328848	0.0308535	3.68108	0.00838163	0.993313	0.999917	Not_Sig	no
ENSMUSG00000026121	1049.88	-0.0848495	0.0737567	-1.1504	0.249981	0.999917	Not_Sig	no
ENSMUSG00000087589	91.3944	-0.171697	0.215333	-0.797356	0.425244	0.999917	Not_Sig	no
ENSMUSG00000073616	309.725	0.0390714	0.124036	0.314999	0.752762	0.999917	Not_Sig	no
ENSMUSG00000026456	290.743	-0.0361682	0.134592	-0.268725	0.788141	0.999917	Not_Sig	no
ENSMUSG00000044055	1.85026	-3.21283	1.82046	-1.76485	0.0775895	0.999917	Not_Sig	no
ENSMUSG00000046337	1.46205	-0.271022	1.84229	-0.147112	0.883044	0.999917	Not_Sig	no
ENSMUSG00000100781	0.316614	-1.78164	3.69035	-0.482783	0.62925	0.999917	Not_Sig	no
ENSMUSG00000061518	476.918	0.130646	0.103223	1.26567	0.205631	0.999917	Not_Sig	no
ENSMUSG00000034220	1478.47	-0.0129031	0.0638158	-0.202193	0.839766	0.999917	Not_Sig	no
ENSMUSG00000101995	10.6743	-0.531467	0.650911	-0.816497	0.414216	0.999917	Not_Sig	no
ENSMUSG00000065470	4.02799	0.156181	1.24032	0.125921	0.899795	0.999917	Not_Sig	no
ENSMUSG00000026457	532.658	0.124654	0.0913758	1.36419	0.172508	0.999917	Not_Sig	no
ENSMUSG00000101061	0.491778	0.922937	2.95301	0.312541	0.754629	0.999917	Not_Sig	no
ENSMUSG00000102722	1.30532	-0.707017	1.79158	-0.394634	0.693113	0.999917	Not_Sig	no
ENSMUSG00000037351	1318.88	0.083178	0.0674626	1.23295	0.217595	0.999917	Not_Sig	no
ENSMUSG00000102416	3.6647	0.0259557	1.04067	0.0249414	0.980102	0.999917	Not_Sig	no
ENSMUSG00000104237	1.52011	-1.02547	1.73338	-0.5916	0.554119	0.999917	Not_Sig	no
ENSMUSG00000034212	97.8953	0.269091	0.218243	1.23299	0.217581	0.999917	Not_Sig	no
ENSMUSG00000005763	231.798	-0.182783	0.142645	-1.28138	0.200059	0.999917	Not_Sig	no
ENSMUSG00000047067	49.3637	-0.407014	0.302839	-1.344	0.17895	0.999917	Not_Sig	no
ENSMUSG00000097251	36.9391	-0.371759	0.336872	-1.10356	0.269783	0.999917	Not_Sig	no
ENSMUSG00000102363	0.174494	0.992624	4.08047	0.243262	0.807802	0.999917	Not_Sig	no
ENSMUSG00000026455	438.119	0.0637221	0.105365	0.604777	0.545327	0.999917	Not_Sig	no
ENSMUSG00000042229	405.171	0.0124776	0.116587	0.107024	0.91477	0.999917	Not_Sig	no
ENSMUSG00000077202	1.66777	0.109146	1.8735	0.0582578	0.953543	0.999917	Not_Sig	no
ENSMUSG00000096712	0.983555	1.06789	2.265	0.471475	0.637301	0.999917	Not_Sig	no
ENSMUSG00000101955	0.334725	1.88443	3.61278	0.521602	0.601947	0.999917	Not_Sig	no
ENSMUSG00000026117	8.75144	-0.442506	0.810219	-0.546156	0.584958	0.999917	Not_Sig	no
ENSMUSG00000046367	1.00666	3.47265	2.41596	1.43738	0.150611	0.999917	Not_Sig	no
ENSMUSG00000097291	0.159562	-0.93093	4.08047	-0.228143	0.819535	0.999917	Not_Sig	no
ENSMUSG00000026269	581.941	-0.0420275	0.0980919	-0.42845	0.668323	0.999917	Not_Sig	no
ENSMUSG00000100632	84.2212	0.0509202	0.24432	0.208416	0.834904	0.999917	Not_Sig	no
ENSMUSG00000025964	497.423	0.0199717	0.0996023	0.200515	0.841078	0.999917	Not_Sig	no
ENSMUSG00000087823	4.53073	-0.0609088	1.05983	-0.0574704	0.954171	0.999917	Not_Sig	no
ENSMUSG00000025963	0.319124	-1.79011	4.01848	-0.445468	0.655981	0.999917	Not_Sig	no
ENSMUSG00000026270	471.956	0.020725	0.0962911	0.215233	0.829586	0.999917	Not_Sig	no
ENSMUSG00000026271	11.1285	0.232308	0.613845	0.378447	0.705099	0.999917	Not_Sig	no
ENSMUSG00000026116	1957.06	0.100532	0.0614661	1.63557	0.10193	0.999917	Not_Sig	no
ENSMUSG00000045091	0.157053	-0.93093	4.08047	-0.228143	0.819535	0.999917	Not_Sig	no
ENSMUSG00000042207	2232.86	-0.0230632	0.0672147	-0.343127	0.731503	0.999917	Not_Sig	no
ENSMUSG00000102930	0.159562	-0.93093	4.08047	-0.228143	0.819535	0.999917	Not_Sig	no
ENSMUSG00000103159	1.35387	-1.56253	1.9377	-0.806382	0.420022	0.999917	Not_Sig	no
ENSMUSG00000080054	0.174494	0.992624	4.08047	0.243262	0.807802	0.999917	Not_Sig	no
ENSMUSG00000025962	149.654	-0.0108882	0.170149	-0.063992	0.948977	0.999917	Not_Sig	no
ENSMUSG00000097435	1.01133	1.02591	2.29188	0.447628	0.654422	0.999917	Not_Sig	no
ENSMUSG00000025961	4.99763	1.04855	0.925597	1.13284	0.257283	0.999917	Not_Sig	no
ENSMUSG00000082373	0.673392	-2.85587	2.74106	-1.04188	0.297466	0.999917	Not_Sig	no
ENSMUSG00000044689	2.31998	-0.819171	1.3206	-0.620303	0.535058	0.999917	Not_Sig	no
ENSMUSG00000026452	19.1956	0.535942	0.469944	1.14044	0.254105	0.999917	Not_Sig	no
ENSMUSG00000025959	2010.08	0.0195179	0.0596135	0.327407	0.74336	0.999917	Not_Sig	no
ENSMUSG00000086836	62.9789	-0.108193	0.262769	-0.411741	0.680529	0.999917	Not_Sig	no
ENSMUSG00000086721	0.334187	-1.84639	3.61503	-0.510753	0.609524	0.999917	Not_Sig	no
ENSMUSG00000099658	0.177134	-0.93093	4.08047	-0.228143	0.819535	0.999917	Not_Sig	no
ENSMUSG00000050122	2.7884	-2.87266	1.48383	-1.93598	0.0528699	0.999917	Not_Sig	no
ENSMUSG00000103603	0.174494	0.992624	4.08047	0.243262	0.807802	0.999917	Not_Sig	no
ENSMUSG00000026114	1.43622	-0.304096	1.96335	-0.154886	0.876911	0.999917	Not_Sig	no
ENSMUSG00000073557	977.507	-0.0420043	0.0714148	-0.588173	0.556416	0.999917	Not_Sig	no
ENSMUSG00000103614	9.3688	0.992557	0.675151	1.47013	0.141528	0.999917	Not_Sig	no
ENSMUSG00002075458	0.4859	-0.824747	2.96542	-0.278121	0.780919	0.999917	Not_Sig	no
ENSMUSG00000103976	12.0382	0.57506	0.620657	0.926534	0.354168	0.999917	Not_Sig	no
ENSMUSG00000101168	93.2886	0.0471993	0.213139	0.221448	0.824744	0.999917	Not_Sig	no
ENSMUSG00000026429	34.0731	0.30398	0.372578	0.815883	0.414567	0.999917	Not_Sig	no
ENSMUSG00000042793	6.58341	0.169378	0.797085	0.212496	0.83172	0.999917	Not_Sig	no
ENSMUSG00000097993	4.46454	0.921592	1.10069	0.837284	0.402433	0.999917	Not_Sig	no
ENSMUSG00000097988	1.33369	3.87988	2.03377	1.90773	0.0564262	0.999917	Not_Sig	no
ENSMUSG00000025958	1301.78	-0.00251604	0.0687444	-0.0365999	0.970804	0.999917	Not_Sig	no
ENSMUSG00000025956	88.3521	-0.130002	0.229622	-0.566158	0.571286	0.999917	Not_Sig	no
ENSMUSG00000101832	0.160231	0.992624	4.08047	0.243262	0.807802	0.999917	Not_Sig	no
ENSMUSG00000031506	2.11804	0.688829	1.44985	0.475104	0.634713	0.999917	Not_Sig	no
ENSMUSG00000070871	325.08	0.1821	0.124481	1.46288	0.1435	0.999917	Not_Sig	no
ENSMUSG00000026426	2845.81	0.0346414	0.0514064	0.673873	0.500392	0.999917	Not_Sig	no
ENSMUSG00002075149	8.36127	0.0392106	0.748528	0.0523837	0.958223	0.999917	Not_Sig	no
ENSMUSG00000085311	2.1972	0.277839	1.48934	0.186553	0.852011	0.999917	Not_Sig	no
ENSMUSG00000045005	20.7365	-0.0346689	0.458982	-0.0755343	0.93979	0.999917	Not_Sig	no
ENSMUSG00000102140	3.7434	-0.574169	1.08532	-0.529031	0.596784	0.999917	Not_Sig	no
ENSMUSG00000026424	5.66784	-1.03131	0.914796	-1.12737	0.259587	0.999917	Not_Sig	no
ENSMUSG00000079139	433.569	0.0303665	0.104354	0.290994	0.771056	0.999917	Not_Sig	no
ENSMUSG00000097680	97.5557	0.0980411	0.212114	0.462209	0.643932	0.999917	Not_Sig	no
ENSMUSG00000026565	663.472	0.0208127	0.0843328	0.246792	0.805069	0.999917	Not_Sig	no
ENSMUSG00000051344	188.645	-0.0566321	0.154155	-0.367372	0.713341	0.999917	Not_Sig	no
ENSMUSG00000099008	0.661064	1.5122	2.49429	0.606262	0.544341	0.999917	Not_Sig	no
ENSMUSG00000084416	128.879	-0.160884	0.190237	-0.845702	0.397719	0.999917	Not_Sig	no
ENSMUSG00000102890	0.159562	-0.93093	4.08047	-0.228143	0.819535	0.999917	Not_Sig	no
ENSMUSG00000003051	0.81408	0.62474	2.44024	0.256016	0.797938	0.999917	Not_Sig	no
ENSMUSG00000026564	0.159562	-0.93093	4.08047	-0.228143	0.819535	0.999917	Not_Sig	no
ENSMUSG00000000544	0.967285	-2.14552	2.30577	-0.930499	0.352113	0.999917	Not_Sig	no
ENSMUSG00000070870	0.328848	0.0308535	3.68108	0.00838163	0.993313	0.999917	Not_Sig	no
ENSMUSG00000041926	318.003	0.00252485	0.130562	0.0193383	0.984571	0.999917	Not_Sig	no
ENSMUSG00000025952	0.159562	-0.93093	4.08047	-0.228143	0.819535	0.999917	Not_Sig	no
ENSMUSG00000073658	0.174494	0.992624	4.08047	0.243262	0.807802	0.999917	Not_Sig	no
ENSMUSG00000100774	1.47778	0.341129	1.63522	0.208613	0.83475	0.999917	Not_Sig	no
ENSMUSG00000062580	413.936	-0.0713877	0.105977	-0.673614	0.500557	0.999917	Not_Sig	no
ENSMUSG00000040629	0.329517	1.8657	3.63441	0.513344	0.607711	0.999917	Not_Sig	no
ENSMUSG00000048096	4.44367	0.380457	0.991953	0.383543	0.701317	0.999917	Not_Sig	no
ENSMUSG00000044816	2.67463	0.0297716	1.28112	0.0232387	0.98146	0.999917	Not_Sig	no
ENSMUSG00000041889	254.216	-0.112032	0.138916	-0.806475	0.419969	0.999917	Not_Sig	no
ENSMUSG00000014602	11111.3	0.0055457	0.0373128	0.148627	0.881848	0.999917	Not_Sig	no
ENSMUSG00000101378	0.531402	-2.50563	3.28181	-0.763491	0.44517	0.999917	Not_Sig	no
ENSMUSG00000025950	3365.31	-0.0211313	0.0528826	-0.399589	0.689459	0.999917	Not_Sig	no
ENSMUSG00000084989	1.62492	-0.573728	1.77074	-0.324004	0.745935	0.999917	Not_Sig	no
ENSMUSG00000041879	2693.19	-0.00023205	0.0475886	-0.00487617	0.996109	0.999917	Not_Sig	no
ENSMUSG00000100620	0.498134	0.936193	3.15447	0.296783	0.766632	0.999917	Not_Sig	no
ENSMUSG00000040612	114.863	-0.224256	0.197498	-1.13548	0.256173	0.999917	Not_Sig	no
ENSMUSG00000091393	16.2111	0.384079	0.547968	0.700915	0.483356	0.999917	Not_Sig	no
ENSMUSG00000103400	48.9081	-0.0798203	0.300437	-0.265681	0.790485	0.999917	Not_Sig	no
ENSMUSG00000026563	454.054	-0.0340387	0.109845	-0.309879	0.756653	0.999917	Not_Sig	no
ENSMUSG00000047793	92.9583	0.211491	0.229252	0.922526	0.356254	0.999917	Not_Sig	no
ENSMUSG00000040596	2330.54	-0.00781039	0.0491416	-0.158936	0.873719	0.999917	Not_Sig	no
ENSMUSG00000084093	17.7541	0.152614	0.494861	0.308399	0.757779	0.999917	Not_Sig	no
ENSMUSG00000086056	0.314105	-1.77023	4.04304	-0.437845	0.661498	0.999917	Not_Sig	no
ENSMUSG00000026273	129.385	0.0922511	0.192933	0.47815	0.632544	0.999917	Not_Sig	no
ENSMUSG00000100351	1.00668	1.08352	2.24931	0.481712	0.630011	0.999917	Not_Sig	no
ENSMUSG00000051081	0.843276	1.94712	2.43783	0.79871	0.424459	0.999917	Not_Sig	no
ENSMUSG00000025949	826.843	-0.0248229	0.0816657	-0.303957	0.761161	0.999917	Not_Sig	no
ENSMUSG00000026274	136.079	0.179493	0.180014	0.997103	0.318714	0.999917	Not_Sig	no
ENSMUSG00000026560	0.983555	1.06789	2.265	0.471475	0.637301	0.999917	Not_Sig	no
ENSMUSG00000086925	1.99816	-0.472403	1.4078	-0.335562	0.737201	0.999917	Not_Sig	no
ENSMUSG00000102548	12.6952	0.566588	0.583671	0.970731	0.331682	0.999917	Not_Sig	no
ENSMUSG00000025946	6.7477	-0.709402	0.832527	-0.852107	0.394155	0.999917	Not_Sig	no
ENSMUSG00000097823	27.0161	0.119732	0.400791	0.298739	0.765139	0.999917	Not_Sig	no
ENSMUSG00000099819	0.328848	0.0308535	3.68108	0.00838163	0.993313	0.999917	Not_Sig	no
ENSMUSG00000060568	769.545	0.032983	0.0829098	0.397818	0.690765	0.999917	Not_Sig	no
ENSMUSG00000026275	804.865	-0.0385381	0.0818225	-0.470996	0.637643	0.999917	Not_Sig	no
ENSMUSG00000009418	3949.3	0.0660398	0.0430071	1.53556	0.124647	0.999917	Not_Sig	no
ENSMUSG00000064389	2.36134	0.919491	1.40117	0.656233	0.511674	0.999917	Not_Sig	no
ENSMUSG00000102474	1.49164	-1.80004	1.78892	-1.00622	0.314309	0.999917	Not_Sig	no
ENSMUSG00000104524	1.64659	0.0461858	1.55027	0.0297921	0.976233	0.999917	Not_Sig	no
ENSMUSG00000054412	203.355	-0.0884425	0.164094	-0.538975	0.589904	0.999917	Not_Sig	no
ENSMUSG00000026421	137.245	0.128113	0.186543	0.686777	0.492223	0.999917	Not_Sig	no
ENSMUSG00000041801	73.4916	0.0717956	0.246659	0.291072	0.770996	0.999917	Not_Sig	no
ENSMUSG00000026558	1484.79	0.0494573	0.0721022	0.685933	0.492755	0.999917	Not_Sig	no
ENSMUSG00000103139	0.862819	-0.561308	2.39529	-0.234339	0.814722	0.999917	Not_Sig	no
ENSMUSG00000026113	1116.27	0.0147265	0.0695308	0.211799	0.832264	0.999917	Not_Sig	no
ENSMUSG00000102909	34.7993	0.302046	0.380417	0.793988	0.427202	0.999917	Not_Sig	no
ENSMUSG00000026112	678.87	0.0292933	0.0864843	0.338712	0.734827	0.999917	Not_Sig	no
ENSMUSG00000034107	0.823135	0.642834	2.30144	0.279319	0.78	0.999917	Not_Sig	no
ENSMUSG00000052428	291.097	-0.157501	0.131434	-1.19833	0.230789	0.999917	Not_Sig	no
ENSMUSG00002075501	0.169286	0.992624	4.08047	0.243262	0.807802	0.999917	Not_Sig	no
ENSMUSG00000119799	0.320462	1.83026	4.01165	0.456237	0.64822	0.999917	Not_Sig	no
ENSMUSG00000026687	253.625	-0.0103437	0.133196	-0.0776578	0.9381	0.999917	Not_Sig	no
ENSMUSG00000026111	311.283	0.0294647	0.120935	0.243641	0.807509	0.999917	Not_Sig	no
ENSMUSG00000026688	165.04	0.154553	0.160937	0.960336	0.336886	0.999917	Not_Sig	no
ENSMUSG00000040485	0.159562	-0.93093	4.08047	-0.228143	0.819535	0.999917	Not_Sig	no
ENSMUSG00000026418	2.52596	3.74184	1.70163	2.19898	0.0278795	0.999917	UP	yes
ENSMUSG00000041782	3.14897	-0.117769	1.1658	-0.10102	0.919535	0.999917	Not_Sig	no
ENSMUSG00000015843	31.095	0.365874	0.432846	0.845275	0.397957	0.999917	Not_Sig	no
ENSMUSG00000026686	6.39924	-0.000390913	0.872066	-0.000448261	0.999642	0.999956	Not_Sig	no
ENSMUSG00000093538	0.480024	0.873877	3.1964	0.273394	0.78455	0.999917	Not_Sig	no
ENSMUSG00000026110	314.7	0.097546	0.123701	0.788564	0.430367	0.999917	Not_Sig	no
ENSMUSG00000103948	0.338572	1.89887	3.9242	0.483886	0.628467	0.999917	Not_Sig	no
ENSMUSG00000087233	0.703257	-0.00806579	2.77811	-0.00290334	0.997683	0.999917	Not_Sig	no
ENSMUSG00000034088	1958.21	0.0321947	0.0553671	0.581477	0.560919	0.999917	Not_Sig	no
ENSMUSG00000026090	115.914	-0.0385947	0.197137	-0.195776	0.844786	0.999917	Not_Sig	no
ENSMUSG00000089767	1.12936	-2.41209	2.23342	-1.08	0.280144	0.999917	Not_Sig	no
ENSMUSG00000090489	3.87949	-0.124119	1.0477	-0.118468	0.905697	0.999917	Not_Sig	no
ENSMUSG00000102650	0.334725	1.88443	3.61278	0.521602	0.601947	0.999917	Not_Sig	no
ENSMUSG00000052534	4054.35	-0.0353587	0.0460063	-0.768561	0.442154	0.999917	Not_Sig	no
ENSMUSG00000103780	0.496258	-2.41947	3.08781	-0.783556	0.433301	0.999917	Not_Sig	no
ENSMUSG00000102594	2.20043	-0.214392	1.57801	-0.135862	0.89193	0.999917	Not_Sig	no
ENSMUSG00000103530	0.50922	2.48653	3.05906	0.812841	0.416309	0.999917	Not_Sig	no
ENSMUSG00000015222	12609.4	0.00207964	0.0380987	0.0545855	0.956469	0.999917	Not_Sig	no
ENSMUSG00000073656	446.494	0.117028	0.117826	0.993233	0.320596	0.999917	Not_Sig	no
ENSMUSG00000065694	2.62252	-1.10755	1.33438	-0.830009	0.406534	0.999917	Not_Sig	no
ENSMUSG00000026683	118.791	0.0301235	0.204435	0.14735	0.882856	0.999917	Not_Sig	no
ENSMUSG00000026678	10.775	0.0895237	0.634231	0.141153	0.887749	0.999917	Not_Sig	no
ENSMUSG00000038530	281.005	-0.0735949	0.14174	-0.519225	0.603604	0.999917	Not_Sig	no
ENSMUSG00000119314	0.354268	-1.92007	3.85486	-0.498092	0.618419	0.999917	Not_Sig	no
ENSMUSG00000070532	31.3669	0.135463	0.388554	0.348633	0.727365	0.999917	Not_Sig	no
ENSMUSG00000089990	24.8195	-0.198908	0.412349	-0.482378	0.629537	0.999917	Not_Sig	no
ENSMUSG00000026276	35.3473	0.504023	0.34676	1.45352	0.14608	0.999917	Not_Sig	no
ENSMUSG00000026675	632.657	0.052966	0.104398	0.507345	0.611912	0.999917	Not_Sig	no
ENSMUSG00000034066	64.7052	0.200094	0.255343	0.783626	0.433259	0.999917	Not_Sig	no
ENSMUSG00000103854	0.523483	2.52173	3.29902	0.764385	0.444638	0.999917	Not_Sig	no
ENSMUSG00000060771	308.965	-0.100241	0.139929	-0.716369	0.473763	0.999917	Not_Sig	no
ENSMUSG00000097268	2.81996	-0.832409	1.23389	-0.674619	0.499918	0.999917	Not_Sig	no
ENSMUSG00000026674	117.428	0.0667407	0.205914	0.324119	0.745848	0.999917	Not_Sig	no
ENSMUSG00000037216	27.2216	0.212073	0.393719	0.538641	0.590134	0.999917	Not_Sig	no
ENSMUSG00000026277	1742.24	-0.0547373	0.0603523	-0.906963	0.364426	0.999917	Not_Sig	no
ENSMUSG00000100927	284.893	0.132046	0.138404	0.954065	0.340051	0.999917	Not_Sig	no
ENSMUSG00000026088	73.8527	0.0128969	0.2399	0.0537594	0.957127	0.999917	Not_Sig	no
ENSMUSG00000026278	374.514	-0.126784	0.12963	-0.978046	0.328051	0.999917	Not_Sig	no
ENSMUSG00000055567	171.279	-0.195543	0.156212	-1.25178	0.210649	0.999917	Not_Sig	no
ENSMUSG00000103375	4.89306	-0.46896	0.981001	-0.478043	0.63262	0.999917	Not_Sig	no
ENSMUSG00000026087	322.476	0.0440694	0.117599	0.374742	0.707852	0.999917	Not_Sig	no
ENSMUSG00000026279	223.151	0.0131223	0.139625	0.0939823	0.925123	0.999917	Not_Sig	no
ENSMUSG00000101952	114.419	0.0936	0.227845	0.410806	0.681215	0.999917	Not_Sig	no
ENSMUSG00000061584	0.169286	0.992624	4.08047	0.243262	0.807802	0.999917	Not_Sig	no
ENSMUSG00000026005	193.016	-0.313097	0.160979	-1.94496	0.0517798	0.999917	Not_Sig	no
ENSMUSG00000026670	543.332	-0.0969715	0.0967523	-1.00226	0.316216	0.999917	Not_Sig	no
ENSMUSG00000104266	1.17279	2.51803	2.05692	1.22417	0.220888	0.999917	Not_Sig	no
ENSMUSG00000026280	722.541	0.0120058	0.0849569	0.141316	0.88762	0.999917	Not_Sig	no
ENSMUSG00000026281	549.888	0.0994818	0.0916791	1.08511	0.277873	0.999917	Not_Sig	no
ENSMUSG00000058407	468.434	0.0590526	0.100408	0.588126	0.556447	0.999917	Not_Sig	no
ENSMUSG00000026667	1488.11	0.0655707	0.0615536	1.06526	0.286757	0.999917	Not_Sig	no
ENSMUSG00000044306	77.2227	0.173044	0.242464	0.713688	0.47542	0.999917	Not_Sig	no
ENSMUSG00000073494	0.329517	1.8657	3.63441	0.513344	0.607711	0.999917	Not_Sig	no
ENSMUSG00000026004	217.886	-0.0331663	0.145303	-0.228256	0.819447	0.999917	Not_Sig	no
ENSMUSG00000102559	20.4732	0.00863436	0.49071	0.0175957	0.985961	0.999917	Not_Sig	no
ENSMUSG00000102374	14.4562	-0.834195	0.561676	-1.48519	0.137494	0.999917	Not_Sig	no
ENSMUSG00000102776	46.6605	0.520984	0.334955	1.55539	0.119854	0.999917	Not_Sig	no
ENSMUSG00000026283	168.95	-0.21386	0.163713	-1.30631	0.191446	0.999917	Not_Sig	no
ENSMUSG00000082057	5.07547	-0.434694	0.934023	-0.4654	0.641645	0.999917	Not_Sig	no
ENSMUSG00000102418	0.169286	0.992624	4.08047	0.243262	0.807802	0.999917	Not_Sig	no
ENSMUSG00000088961	0.334056	0.0308536	3.65971	0.0084306	0.993273	0.999917	Not_Sig	no
ENSMUSG00000103756	3.29944	2.05722	1.31483	1.56463	0.117671	0.999917	Not_Sig	no
ENSMUSG00000103382	10.6577	-0.531045	0.655997	-0.809523	0.418214	0.999917	Not_Sig	no
ENSMUSG00000103553	2.56755	0.220719	1.44046	0.153228	0.878219	0.999917	Not_Sig	no
ENSMUSG00000102752	61.8855	-0.00716746	0.281769	-0.0254374	0.979706	0.999917	Not_Sig	no
ENSMUSG00000026083	1457.14	-0.11514	0.0610769	-1.88516	0.0594076	0.999917	Not_Sig	no
ENSMUSG00000026003	131.367	0.0758396	0.192666	0.393632	0.693853	0.999917	Not_Sig	no
ENSMUSG00000082769	0.169286	0.992624	4.08047	0.243262	0.807802	0.999917	Not_Sig	no
ENSMUSG00000073609	111.845	-0.0347094	0.21696	-0.15998	0.872897	0.999917	Not_Sig	no
ENSMUSG00000094651	1.96549	-2.28435	1.75658	-1.30045	0.193447	0.999917	Not_Sig	no
ENSMUSG00000101660	1.47858	0.29956	1.80361	0.166089	0.868087	0.999917	Not_Sig	no
ENSMUSG00000093805	1.66652	2.0124	1.73182	1.16201	0.24523	0.999917	Not_Sig	no
ENSMUSG00000099624	2.33729	0.0419846	1.34242	0.0312752	0.97505	0.999917	Not_Sig	no
ENSMUSG00000061816	0.813541	-1.85782	2.31596	-0.80218	0.422449	0.999917	Not_Sig	no
ENSMUSG00000073608	2.12312	1.20807	1.69073	0.714523	0.474904	0.999917	Not_Sig	no
ENSMUSG00000094191	0.34642	0.0308539	3.61099	0.00854442	0.993183	0.999917	Not_Sig	no
ENSMUSG00000026082	549.317	0.0339531	0.0978961	0.346828	0.728721	0.999917	Not_Sig	no
ENSMUSG00000034000	3.08748	-0.747521	1.23723	-0.604191	0.545717	0.999917	Not_Sig	no
ENSMUSG00000103804	11.7254	-0.599412	0.657925	-0.911064	0.362262	0.999917	Not_Sig	no
ENSMUSG00000102716	0.169286	0.992624	4.08047	0.243262	0.807802	0.999917	Not_Sig	no
ENSMUSG00000038473	222.439	-0.154845	0.149433	-1.03622	0.300102	0.999917	Not_Sig	no
ENSMUSG00000026285	0.174494	0.992624	4.08047	0.243262	0.807802	0.999917	Not_Sig	no
ENSMUSG00000100990	0.160231	0.992624	4.08047	0.243262	0.807802	0.999917	Not_Sig	no
ENSMUSG00000042800	7.8433	0.831604	0.765551	1.08628	0.277355	0.999917	Not_Sig	no
ENSMUSG00000100347	6.62443	0.0212617	0.787435	0.0270012	0.978459	0.999917	Not_Sig	no
ENSMUSG00000100518	0.177134	-0.93093	4.08047	-0.228143	0.819535	0.999917	Not_Sig	no
ENSMUSG00000038463	88.1582	-0.228251	0.218334	-1.04542	0.29583	0.999917	Not_Sig	no
ENSMUSG00000051185	83.5797	-0.147064	0.250469	-0.587155	0.557099	0.999917	Not_Sig	no
ENSMUSG00000103973	3.81159	1.53859	1.12116	1.37231	0.169967	0.999917	Not_Sig	no
ENSMUSG00000081051	373.037	-0.118584	0.121417	-0.976668	0.328734	0.999917	Not_Sig	no
ENSMUSG00000026663	298.928	0.131903	0.122961	1.07272	0.283396	0.999917	Not_Sig	no
ENSMUSG00000040710	299.613	-0.0347613	0.129178	-0.269096	0.787856	0.999917	Not_Sig	no
ENSMUSG00000119556	0.320462	1.83026	4.01165	0.456237	0.64822	0.999917	Not_Sig	no
ENSMUSG00000119049	0.169286	0.992624	4.08047	0.243262	0.807802	0.999917	Not_Sig	no
ENSMUSG00000102718	0.169286	0.992624	4.08047	0.243262	0.807802	0.999917	Not_Sig	no
ENSMUSG00000119061	0.160231	0.992624	4.08047	0.243262	0.807802	0.999917	Not_Sig	no
ENSMUSG00000102658	0.169286	0.992624	4.08047	0.243262	0.807802	0.999917	Not_Sig	no
ENSMUSG00000100362	0.326339	0.0308534	3.69156	0.00835782	0.993332	0.999917	Not_Sig	no
ENSMUSG00000026000	584.884	-0.0305068	0.0897086	-0.340066	0.733807	0.999917	Not_Sig	no
ENSMUSG00000026659	171.75	0.0476119	0.176097	0.270373	0.786873	0.999917	Not_Sig	no
ENSMUSG00000037138	2030.31	0.0435936	0.0617699	0.705741	0.480349	0.999917	Not_Sig	no
ENSMUSG00000096968	43.3419	0.0186793	0.341681	0.054669	0.956402	0.999917	Not_Sig	no
ENSMUSG00000040693	17.6955	0.0181364	0.51367	0.0353074	0.971835	0.999917	Not_Sig	no
ENSMUSG00000085391	2.03886	-0.474223	1.60157	-0.296098	0.767155	0.999917	Not_Sig	no
ENSMUSG00000085280	0.684992	1.52143	2.80721	0.541972	0.587838	0.999917	Not_Sig	no
ENSMUSG00000070524	2.78526	-1.6553	1.27992	-1.29328	0.195914	0.999917	Not_Sig	no
ENSMUSG00000087131	2.30003	-1.29434	1.37185	-0.943499	0.345426	0.999917	Not_Sig	no
ENSMUSG00000100454	31.0712	0.499057	0.382943	1.30322	0.192501	0.999917	Not_Sig	no
ENSMUSG00000044757	18.0368	0.157715	0.481693	0.327417	0.743352	0.999917	Not_Sig	no
ENSMUSG00000025991	3.30669	0.0312483	1.14426	0.0273087	0.978213	0.999917	Not_Sig	no
ENSMUSG00000082473	0.34642	0.0308539	3.61099	0.00854442	0.993183	0.999917	Not_Sig	no
ENSMUSG00000026414	0.520914	0.95202	2.89814	0.328494	0.742538	0.999917	Not_Sig	no
ENSMUSG00000089838	4.84675	-0.0883824	0.925455	-0.0955016	0.923916	0.999917	Not_Sig	no
ENSMUSG00000101482	1.02048	-1.03901	2.14706	-0.483922	0.628441	0.999917	Not_Sig	no
ENSMUSG00000026331	0.177134	-0.93093	4.08047	-0.228143	0.819535	0.999917	Not_Sig	no
ENSMUSG00000100484	0.177134	-0.93093	4.08047	-0.228143	0.819535	0.999917	Not_Sig	no
ENSMUSG00000101348	0.319793	0.0308532	3.7195	0.00829499	0.993382	0.999917	Not_Sig	no
ENSMUSG00000044768	532.973	-0.0461925	0.0970434	-0.475998	0.634076	0.999917	Not_Sig	no
ENSMUSG00000118489	78.7485	-0.0539905	0.232594	-0.232123	0.816442	0.999917	Not_Sig	no
ENSMUSG00000026078	326.589	-0.0660379	0.116773	-0.565523	0.571718	0.999917	Not_Sig	no
ENSMUSG00000062209	340.389	0.0587586	0.122904	0.478085	0.63259	0.999917	Not_Sig	no
ENSMUSG00000103046	30.1766	0.477503	0.386278	1.23616	0.216399	0.999917	Not_Sig	no
ENSMUSG00000103182	0.316614	-1.78164	3.69035	-0.482783	0.62925	0.999917	Not_Sig	no
ENSMUSG00000026656	2.65589	0.764524	1.28488	0.595014	0.551834	0.999917	Not_Sig	no
ENSMUSG00000103809	0.34378	1.91688	3.57639	0.53598	0.591972	0.999917	Not_Sig	no
ENSMUSG00000087514	0.160231	0.992624	4.08047	0.243262	0.807802	0.999917	Not_Sig	no
ENSMUSG00000084332	0.160231	0.992624	4.08047	0.243262	0.807802	0.999917	Not_Sig	no
ENSMUSG00000101387	1.3058	0.000119179	1.90197	6.27e-05	0.99995	0.99997	Not_Sig	no
ENSMUSG00000103676	0.474336	-0.813715	3.20994	-0.253499	0.799883	0.999917	Not_Sig	no
ENSMUSG00000100354	0.174494	0.992624	4.08047	0.243262	0.807802	0.999917	Not_Sig	no
ENSMUSG00000101156	2.64861	2.16343	1.41117	1.53308	0.125257	0.999917	Not_Sig	no
ENSMUSG00000059089	4.65835	0.45447	0.989177	0.459443	0.645916	0.999917	Not_Sig	no
ENSMUSG00000026077	145.862	0.0722271	0.170121	0.424563	0.671155	0.999917	Not_Sig	no
ENSMUSG00000092563	0.474336	-0.813715	3.20994	-0.253499	0.799883	0.999917	Not_Sig	no
ENSMUSG00000051985	0.334187	-1.84639	3.61503	-0.510753	0.609524	0.999917	Not_Sig	no
ENSMUSG00000059498	9.26068	1.1067	0.721941	1.53295	0.125289	0.999917	Not_Sig	no
ENSMUSG00000025997	54.0158	-0.00326433	0.302659	-0.0107855	0.991395	0.999917	Not_Sig	no
ENSMUSG00000026411	410.072	-0.00532386	0.115304	-0.0461725	0.963173	0.999917	Not_Sig	no
ENSMUSG00000073702	2048.61	0.16517	0.0654155	2.52494	0.0115718	0.999917	Not_Sig	no
ENSMUSG00000099954	0.159562	-0.93093	4.08047	-0.228143	0.819535	0.999917	Not_Sig	no
ENSMUSG00000097918	1.1496	1.30768	2.06491	0.633286	0.526547	0.999917	Not_Sig	no
ENSMUSG00000040648	946.828	0.0477051	0.0752145	0.634255	0.525915	0.999917	Not_Sig	no
ENSMUSG00000026649	0.971263	-0.997836	2.15684	-0.462638	0.643624	0.999917	Not_Sig	no
ENSMUSG00000053153	2.27718	-0.337869	1.41772	-0.238318	0.811635	0.999917	Not_Sig	no
ENSMUSG00000058076	696.246	0.00153674	0.0860805	0.0178524	0.985757	0.999917	Not_Sig	no
ENSMUSG00000045648	28.4033	0.0165538	0.384257	0.04308	0.965638	0.999917	Not_Sig	no
ENSMUSG00000026333	68.0518	-0.342388	0.262267	-1.30549	0.191725	0.999917	Not_Sig	no
ENSMUSG00000003134	291.38	-0.083807	0.121052	-0.692322	0.488735	0.999917	Not_Sig	no
ENSMUSG00000026196	78.8437	-0.112205	0.229009	-0.489958	0.624163	0.999917	Not_Sig	no
ENSMUSG00000089965	1.64116	-1.98014	1.85179	-1.06931	0.28493	0.999917	Not_Sig	no
ENSMUSG00000003135	364.585	-0.10002	0.115648	-0.864869	0.38711	0.999917	Not_Sig	no
ENSMUSG00000056569	0.840169	-1.88692	2.29642	-0.821681	0.411258	0.999917	Not_Sig	no
ENSMUSG00000085894	22.142	0.168312	0.450596	0.373531	0.708753	0.999917	Not_Sig	no
ENSMUSG00000077704	2.51779	-0.528777	1.33566	-0.395892	0.692185	0.999917	Not_Sig	no
ENSMUSG00000038370	12.7116	-0.703358	0.607421	-1.15794	0.246888	0.999917	Not_Sig	no
ENSMUSG00000048234	167.289	0.0520642	0.174015	0.299194	0.764792	0.999917	Not_Sig	no
ENSMUSG00000050296	1.19761	-1.36756	2.04885	-0.667478	0.504467	0.999917	Not_Sig	no
ENSMUSG00000064936	0.326339	0.0308534	3.69156	0.00835782	0.993332	0.999917	Not_Sig	no
ENSMUSG00000050967	54.2817	-0.00748176	0.296723	-0.0252147	0.979884	0.999917	Not_Sig	no
ENSMUSG00000097083	8.46458	-0.0369441	0.742347	-0.0497667	0.960308	0.999917	Not_Sig	no
ENSMUSG00000057173	0.338572	1.89887	3.9242	0.483886	0.628467	0.999917	Not_Sig	no
ENSMUSG00000026335	1596.05	0.0398357	0.0623693	0.638707	0.523013	0.999917	Not_Sig	no
ENSMUSG00000101634	0.850526	-3.19062	2.52255	-1.26484	0.20593	0.999917	Not_Sig	no
ENSMUSG00000104140	5.24641	-0.887074	0.917484	-0.966855	0.333617	0.999917	Not_Sig	no
ENSMUSG00000089782	22.6836	0.572982	0.438606	1.30637	0.191426	0.999917	Not_Sig	no
ENSMUSG00000119063	0.846046	-0.594515	2.28249	-0.260468	0.794503	0.999917	Not_Sig	no
ENSMUSG00000100711	0.476176	-2.36955	3.13327	-0.756254	0.449497	0.999917	Not_Sig	no
ENSMUSG00000099634	0.159562	-0.93093	4.08047	-0.228143	0.819535	0.999917	Not_Sig	no
ENSMUSG00000026192	716.962	-0.0141509	0.0845741	-0.167319	0.867119	0.999917	Not_Sig	no
ENSMUSG00000005677	256.317	0.0866362	0.133734	0.647826	0.517097	0.999917	Not_Sig	no
ENSMUSG00000026336	0.316614	-1.78164	3.69035	-0.482783	0.62925	0.999917	Not_Sig	no
ENSMUSG00000089791	7.95809	-0.327314	0.716951	-0.456535	0.648005	0.999917	Not_Sig	no
ENSMUSG00002075992	0.160231	0.992624	4.08047	0.243262	0.807802	0.999917	Not_Sig	no
ENSMUSG00000100009	3.15989	-0.416354	1.15233	-0.361316	0.717863	0.999917	Not_Sig	no
ENSMUSG00000099453	0.314105	-1.77023	4.04304	-0.437845	0.661498	0.999917	Not_Sig	no
ENSMUSG00000005674	331.173	-0.0737387	0.121961	-0.604609	0.545439	0.999917	Not_Sig	no
ENSMUSG00000026407	2.19061	2.43944	1.62989	1.49669	0.134475	0.999917	Not_Sig	no
ENSMUSG00000067028	36.3009	-0.0362268	0.35203	-0.102908	0.918036	0.999917	Not_Sig	no
ENSMUSG00000082431	11.6513	0.371483	0.601407	0.61769	0.53678	0.999917	Not_Sig	no
ENSMUSG00000104104	0.638247	-2.7897	3.05896	-0.911977	0.361781	0.999917	Not_Sig	no
ENSMUSG00000005681	0.169286	0.992624	4.08047	0.243262	0.807802	0.999917	Not_Sig	no
ENSMUSG00000100662	0.314105	-1.77023	4.04304	-0.437845	0.661498	0.999917	Not_Sig	no
ENSMUSG00000102838	0.523483	2.52173	3.29902	0.764385	0.444638	0.999917	Not_Sig	no
ENSMUSG00000100794	0.700688	-1.53769	2.7882	-0.551499	0.581291	0.999917	Not_Sig	no
ENSMUSG00000058715	7.69571	0.344288	0.768557	0.447967	0.654177	0.999917	Not_Sig	no
ENSMUSG00000100222	0.823265	-0.571254	2.19189	-0.260621	0.794384	0.999917	Not_Sig	no
ENSMUSG00000099375	0.174494	0.992624	4.08047	0.243262	0.807802	0.999917	Not_Sig	no
ENSMUSG00000100955	0.174494	0.992624	4.08047	0.243262	0.807802	0.999917	Not_Sig	no
ENSMUSG00000099464	0.160231	0.992624	4.08047	0.243262	0.807802	0.999917	Not_Sig	no
ENSMUSG00000050840	99.4519	0.0302413	0.216025	0.139989	0.888668	0.999917	Not_Sig	no
ENSMUSG00000103991	0.320462	1.83026	4.01165	0.456237	0.64822	0.999917	Not_Sig	no
ENSMUSG00000103060	0.520914	0.95202	2.89814	0.328494	0.742538	0.999917	Not_Sig	no
ENSMUSG00000013593	1043.84	0.0162372	0.0730826	0.222176	0.824177	0.999917	Not_Sig	no
ENSMUSG00000047496	408.137	0.0983491	0.104309	0.942859	0.345753	0.999917	Not_Sig	no
ENSMUSG00000101214	0.160231	0.992624	4.08047	0.243262	0.807802	0.999917	Not_Sig	no
ENSMUSG00000067017	387.86	0.0560965	0.114863	0.488379	0.625282	0.999917	Not_Sig	no
ENSMUSG00000006403	26.6247	0.152308	0.415451	0.366608	0.713911	0.999917	Not_Sig	no
ENSMUSG00000056536	125.203	-0.189478	0.187178	-1.01229	0.3114	0.999917	Not_Sig	no
ENSMUSG00000100672	0.334725	1.88443	3.61278	0.521602	0.601947	0.999917	Not_Sig	no
ENSMUSG00000101656	0.169286	0.992624	4.08047	0.243262	0.807802	0.999917	Not_Sig	no
ENSMUSG00000041570	2508.94	0.0771217	0.0657512	1.17293	0.240823	0.999917	Not_Sig	no
ENSMUSG00000097403	10.7836	0.625435	0.621412	1.00647	0.314187	0.999917	Not_Sig	no
ENSMUSG00000026404	84.7082	0.299527	0.223849	1.33808	0.180871	0.999917	Not_Sig	no
ENSMUSG00000041498	115.933	-0.0511343	0.199509	-0.256301	0.797718	0.999917	Not_Sig	no
ENSMUSG00000101413	0.844613	1.95369	2.41677	0.808388	0.418867	0.999917	Not_Sig	no
ENSMUSG00000097229	0.160231	0.992624	4.08047	0.243262	0.807802	0.999917	Not_Sig	no
ENSMUSG00000041483	687.046	0.035108	0.0847328	0.414338	0.678627	0.999917	Not_Sig	no
ENSMUSG00000097448	0.845377	-1.88689	2.29249	-0.823076	0.410465	0.999917	Not_Sig	no
ENSMUSG00000104360	0.319124	-1.79011	4.01848	-0.445468	0.655981	0.999917	Not_Sig	no
ENSMUSG00000103953	0.334725	1.88443	3.61278	0.521602	0.601947	0.999917	Not_Sig	no
ENSMUSG00000104261	0.497596	0.874258	3.1563	0.276988	0.781789	0.999917	Not_Sig	no
ENSMUSG00000026398	1.50701	-2.89337	2.0211	-1.43158	0.152263	0.999917	Not_Sig	no
ENSMUSG00000103070	0.177134	-0.93093	4.08047	-0.228143	0.819535	0.999917	Not_Sig	no
ENSMUSG00000104118	11.6181	0.891524	0.639395	1.39432	0.16322	0.999917	Not_Sig	no
ENSMUSG00000098045	5.15729	0.134905	0.890866	0.151431	0.879635	0.999917	Not_Sig	no
ENSMUSG00000103038	5.83538	-0.366833	0.89346	-0.410576	0.681383	0.999917	Not_Sig	no
ENSMUSG00000102277	4.41514	0.80278	1.00744	0.796853	0.425536	0.999917	Not_Sig	no
ENSMUSG00000098145	4.2973	0.478338	0.980267	0.487967	0.625573	0.999917	Not_Sig	no
ENSMUSG00000102142	5.50518	0.498342	0.924686	0.538931	0.589934	0.999917	Not_Sig	no
ENSMUSG00000026074	6355.67	0.00104968	0.0421481	0.0249045	0.980131	0.999917	Not_Sig	no
ENSMUSG00000104145	5.80877	0.457278	0.907832	0.503703	0.61447	0.999917	Not_Sig	no
ENSMUSG00000103427	14.1837	0.0616231	0.573525	0.107446	0.914435	0.999917	Not_Sig	no
ENSMUSG00000098206	47.4569	-0.13972	0.312097	-0.447681	0.654384	0.999917	Not_Sig	no
ENSMUSG00000104197	1.28286	-1.56513	2.10441	-0.743739	0.457034	0.999917	Not_Sig	no
ENSMUSG00002075181	0.334056	0.0308536	3.65971	0.0084306	0.993273	0.999917	Not_Sig	no
ENSMUSG00000102985	2.77468	-2.85789	1.53033	-1.8675	0.0618313	0.999917	Not_Sig	no
ENSMUSG00000026319	846.032	-0.0209113	0.0743104	-0.281404	0.7784	0.999917	Not_Sig	no
ENSMUSG00000104044	0.329517	1.8657	3.63441	0.513344	0.607711	0.999917	Not_Sig	no
ENSMUSG00000101330	0.661064	1.5122	2.49429	0.606262	0.544341	0.999917	Not_Sig	no
ENSMUSG00000026073	3.61879	-0.490347	1.06153	-0.461924	0.644136	0.999917	Not_Sig	no
ENSMUSG00000097899	3.07008	-0.115276	1.22994	-0.0937249	0.925328	0.999917	Not_Sig	no
ENSMUSG00000102975	0.177134	-0.93093	4.08047	-0.228143	0.819535	0.999917	Not_Sig	no
ENSMUSG00000026321	12.993	-0.187755	0.570759	-0.328956	0.742189	0.999917	Not_Sig	no
ENSMUSG00000051951	563.518	-0.0627308	0.108515	-0.578086	0.563206	0.999917	Not_Sig	no
ENSMUSG00000102851	0.829811	-0.541502	2.42442	-0.223353	0.82326	0.999917	Not_Sig	no
ENSMUSG00000103025	0.638916	-1.41554	2.87316	-0.492677	0.622241	0.999917	Not_Sig	no
ENSMUSG00000103201	0.480693	2.41489	3.40552	0.709112	0.478255	0.999917	Not_Sig	no
ENSMUSG00000103147	0.852331	1.96247	2.43068	0.807376	0.41945	0.999917	Not_Sig	no
ENSMUSG00000103161	0.508551	0.97039	3.13148	0.309882	0.75665	0.999917	Not_Sig	no
ENSMUSG00000102331	8.37466	0.376235	0.721266	0.521631	0.601927	0.999917	Not_Sig	no
ENSMUSG00000102592	0.160231	0.992624	4.08047	0.243262	0.807802	0.999917	Not_Sig	no
ENSMUSG00000102343	0.523483	2.52173	3.29902	0.764385	0.444638	0.999917	Not_Sig	no
ENSMUSG00000025900	1.55722	-2.93827	2.06418	-1.42346	0.154603	0.999917	Not_Sig	no
ENSMUSG00000026072	6.07609	-0.471918	0.866062	-0.544901	0.585822	0.999917	Not_Sig	no
ENSMUSG00000025902	0.966782	-0.908102	2.46494	-0.368407	0.71257	0.999917	Not_Sig	no
ENSMUSG00000118917	0.159562	-0.93093	4.08047	-0.228143	0.819535	0.999917	Not_Sig	no
ENSMUSG00000104328	0.808522	-1.84858	2.46763	-0.749134	0.453776	0.999917	Not_Sig	no
ENSMUSG00000102735	0.174494	0.992624	4.08047	0.243262	0.807802	0.999917	Not_Sig	no
ENSMUSG00000098104	2.50109	-0.600382	1.33181	-0.450802	0.652132	0.999917	Not_Sig	no
ENSMUSG00000102175	0.314105	-1.77023	4.04304	-0.437845	0.661498	0.999917	Not_Sig	no
ENSMUSG00000103922	13.5849	0.240248	0.559425	0.429455	0.667592	0.999917	Not_Sig	no
ENSMUSG00000038866	318.372	0.131775	0.11666	1.12957	0.258659	0.999917	Not_Sig	no
ENSMUSG00000070942	3.6499	-0.00132423	1.09677	-0.00120739	0.999037	0.999917	Not_Sig	no
ENSMUSG00000102501	0.647972	-1.41563	2.85943	-0.495072	0.620549	0.999917	Not_Sig	no
ENSMUSG00000103230	0.319124	-1.79011	4.01848	-0.445468	0.655981	0.999917	Not_Sig	no
ENSMUSG00000097612	1.70299	-1.19972	1.64859	-0.727722	0.466784	0.999917	Not_Sig	no
ENSMUSG00000101583	2.54179	-0.599113	1.32163	-0.453313	0.650323	0.999917	Not_Sig	no
ENSMUSG00000044340	750.876	-0.0405911	0.0861101	-0.471386	0.637365	0.999917	Not_Sig	no
ENSMUSG00000103291	0.504011	2.47409	2.85484	0.86663	0.386145	0.999917	Not_Sig	no
ENSMUSG00000100247	0.671551	-1.49044	2.62984	-0.566741	0.57089	0.999917	Not_Sig	no
ENSMUSG00000099604	0.159562	-0.93093	4.08047	-0.228143	0.819535	0.999917	Not_Sig	no
ENSMUSG00000057329	255.935	-0.204508	0.129845	-1.57501	0.115254	0.999917	Not_Sig	no
ENSMUSG00000033845	282.684	-0.116518	0.128319	-0.90803	0.363862	0.999917	Not_Sig	no
ENSMUSG00000054006	32.9059	-0.749998	0.380474	-1.97122	0.0486985	0.999917	Not_Sig	no
ENSMUSG00000102275	12.3705	0.262808	0.606144	0.433574	0.664598	0.999917	Not_Sig	no
ENSMUSG00000009905	216.029	0.00727863	0.144785	0.0502721	0.959906	0.999917	Not_Sig	no
ENSMUSG00000026069	0.354268	-1.92007	3.85486	-0.498092	0.618419	0.999917	Not_Sig	no
ENSMUSG00000009907	528.147	-0.0452186	0.0938701	-0.481714	0.630009	0.999917	Not_Sig	no
ENSMUSG00000067006	0.159562	-0.93093	4.08047	-0.228143	0.819535	0.999917	Not_Sig	no
ENSMUSG00000026070	0.316614	-1.78164	3.69035	-0.482783	0.62925	0.999917	Not_Sig	no
ENSMUSG00000059956	0.336696	-1.85558	3.60478	-0.514756	0.606724	0.999917	Not_Sig	no
ENSMUSG00000026395	8.94076	-0.39983	0.68788	-0.581251	0.561072	0.999917	Not_Sig	no
ENSMUSG00000026068	0.983555	1.06789	2.265	0.471475	0.637301	0.999917	Not_Sig	no
ENSMUSG00000084228	0.174494	0.992624	4.08047	0.243262	0.807802	0.999917	Not_Sig	no
ENSMUSG00000104441	0.160231	0.992624	4.08047	0.243262	0.807802	0.999917	Not_Sig	no
ENSMUSG00000091993	67.1874	-0.173576	0.274486	-0.632367	0.527147	0.999917	Not_Sig	no
ENSMUSG00000099459	0.319793	0.0308532	3.7195	0.00829499	0.993382	0.999917	Not_Sig	no
ENSMUSG00000060244	86.5118	0.0211514	0.247694	0.0853932	0.931949	0.999917	Not_Sig	no
ENSMUSG00000026065	1.16123	2.5077	2.17715	1.15182	0.249393	0.999917	Not_Sig	no
ENSMUSG00000038218	0.646131	0.0484596	2.52889	0.0191624	0.984712	0.999917	Not_Sig	no
ENSMUSG00000102676	0.996268	1.06921	2.44474	0.437351	0.661856	0.999917	Not_Sig	no
ENSMUSG00000025903	167.424	-0.121534	0.168938	-0.7194	0.471894	0.999917	Not_Sig	no
ENSMUSG00000026062	9.98257	-0.752664	0.681878	-1.10381	0.269675	0.999917	Not_Sig	no
ENSMUSG00000081114	0.348989	1.93646	3.87759	0.499397	0.6175	0.999917	Not_Sig	no
ENSMUSG00000038209	0.69284	-0.040413	2.79274	-0.0144707	0.988454	0.999917	Not_Sig	no
ENSMUSG00000041945	89.8896	0.0802706	0.224879	0.35695	0.72113	0.999917	Not_Sig	no
ENSMUSG00000026393	80.4555	0.213288	0.247999	0.860037	0.389768	0.999917	Not_Sig	no
ENSMUSG00000099510	9.72106	-0.391527	0.701705	-0.557965	0.576869	0.999917	Not_Sig	no
ENSMUSG00000079588	0.97431	-0.92416	2.28828	-0.403866	0.686311	0.999917	Not_Sig	no
ENSMUSG00000033813	708.999	-0.0719202	0.0836764	-0.859503	0.390063	0.999917	Not_Sig	no
ENSMUSG00000062588	43.1061	-0.103231	0.314325	-0.328422	0.742593	0.999917	Not_Sig	no
ENSMUSG00000103280	13.8824	0.375805	0.56533	0.664754	0.506208	0.999917	Not_Sig	no
ENSMUSG00000004709	1.03534	2.27423	2.29197	0.992259	0.321071	0.999917	Not_Sig	no
ENSMUSG00000053640	1.48636	-0.265102	1.63301	-0.162339	0.871039	0.999917	Not_Sig	no
ENSMUSG00000067001	0.159562	-0.93093	4.08047	-0.228143	0.819535	0.999917	Not_Sig	no
ENSMUSG00000026193	2202.43	0.0303423	0.073967	0.410215	0.681648	0.999917	Not_Sig	no
ENSMUSG00000103106	0.531402	-2.50563	3.28181	-0.763491	0.44517	0.999917	Not_Sig	no
ENSMUSG00000073652	71.9399	-0.191241	0.285135	-0.670706	0.502408	0.999917	Not_Sig	no
ENSMUSG00000104199	8.1183	-0.11851	0.767069	-0.154497	0.877218	0.999917	Not_Sig	no
ENSMUSG00000101834	0.794129	-0.555919	2.45973	-0.226008	0.821195	0.999917	Not_Sig	no
ENSMUSG00000100319	1.17673	-1.28653	2.02642	-0.634877	0.525509	0.999917	Not_Sig	no
ENSMUSG00000002459	86.617	-0.184385	0.238341	-0.773618	0.439157	0.999917	Not_Sig	no
ENSMUSG00000093436	8.02151	-0.498281	0.745715	-0.668191	0.504011	0.999917	Not_Sig	no
ENSMUSG00000091305	0.177134	-0.93093	4.08047	-0.228143	0.819535	0.999917	Not_Sig	no
ENSMUSG00000102653	1.29728	0.0419001	2.01612	0.0207826	0.983419	0.999917	Not_Sig	no
ENSMUSG00000045515	6825.03	0.024033	0.0422214	0.569214	0.569211	0.999917	Not_Sig	no
ENSMUSG00000085623	1.31809	0.0812278	1.89726	0.0428133	0.96585	0.999917	Not_Sig	no
ENSMUSG00000091665	0.157053	-0.93093	4.08047	-0.228143	0.819535	0.999917	Not_Sig	no
ENSMUSG00000099784	7.98237	-0.136986	0.840629	-0.162956	0.870553	0.999917	Not_Sig	no
ENSMUSG00000101848	0.169286	0.992624	4.08047	0.243262	0.807802	0.999917	Not_Sig	no
ENSMUSG00000059483	0.160231	0.992624	4.08047	0.243262	0.807802	0.999917	Not_Sig	no
ENSMUSG00000101496	0.316614	-1.78164	3.69035	-0.482783	0.62925	0.999917	Not_Sig	no
ENSMUSG00000019230	19.0659	-0.504619	0.47048	-1.07256	0.283468	0.999917	Not_Sig	no
ENSMUSG00000102123	1.48684	0.351814	1.61631	0.217665	0.82769	0.999917	Not_Sig	no
ENSMUSG00000039395	26.365	0.16599	0.408569	0.406271	0.684543	0.999917	Not_Sig	no
ENSMUSG00000118839	0.177134	-0.93093	4.08047	-0.228143	0.819535	0.999917	Not_Sig	no
ENSMUSG00000119668	1.18713	0.411462	1.87612	0.219316	0.826404	0.999917	Not_Sig	no
ENSMUSG00000079283	27.0153	0.31573	0.420539	0.750775	0.452788	0.999917	Not_Sig	no
ENSMUSG00000119873	3.64701	1.15215	1.14757	1.00399	0.315383	0.999917	Not_Sig	no
ENSMUSG00000026315	5.60307	0.0358462	0.923698	0.0388072	0.969044	0.999917	Not_Sig	no
ENSMUSG00000118790	3.18401	-0.418474	1.14433	-0.365693	0.714594	0.999917	Not_Sig	no
ENSMUSG00000086161	0.177134	-0.93093	4.08047	-0.228143	0.819535	0.999917	Not_Sig	no
ENSMUSG00000102365	1.32209	-0.685437	1.80339	-0.380081	0.703885	0.999917	Not_Sig	no
ENSMUSG00000099484	0.177134	-0.93093	4.08047	-0.228143	0.819535	0.999917	Not_Sig	no
ENSMUSG00000100041	0.169286	0.992624	4.08047	0.243262	0.807802	0.999917	Not_Sig	no
ENSMUSG00000060679	265.615	0.0517238	0.128254	0.403293	0.686732	0.999917	Not_Sig	no
ENSMUSG00000004707	1.88457	1.38712	1.7779	0.780198	0.435274	0.999917	Not_Sig	no
ENSMUSG00000026189	40.81	-0.106243	0.336507	-0.315724	0.752212	0.999917	Not_Sig	no
ENSMUSG00000041907	195.352	-0.251845	0.153089	-1.64509	0.0999521	0.999917	Not_Sig	no
ENSMUSG00000026188	200.112	-0.0694054	0.166307	-0.417334	0.676434	0.999917	Not_Sig	no
ENSMUSG00000026187	202.935	-0.195868	0.170252	-1.15046	0.249953	0.999917	Not_Sig	no
ENSMUSG00000039372	821.816	0.0232962	0.0780144	0.298614	0.765235	0.999917	Not_Sig	no
ENSMUSG00000085812	0.157053	-0.93093	4.08047	-0.228143	0.819535	0.999917	Not_Sig	no
ENSMUSG00000033793	1182.83	-0.0395	0.0644449	-0.612928	0.539924	0.999917	Not_Sig	no
ENSMUSG00000070939	766.082	-0.0006228	0.0825021	-0.0075489	0.993977	0.999917	Not_Sig	no
ENSMUSG00000100269	0.824473	3.18887	2.39285	1.33267	0.182641	0.999917	Not_Sig	no
ENSMUSG00000041878	7.80841	-0.523213	0.725062	-0.721612	0.470533	0.999917	Not_Sig	no
ENSMUSG00000010290	367.124	0.0468003	0.11685	0.400515	0.688777	0.999917	Not_Sig	no
ENSMUSG00000038179	0.88303	-1.95449	2.58241	-0.756849	0.44914	0.999917	Not_Sig	no
ENSMUSG00000025905	2.67008	-0.724538	1.41985	-0.51029	0.609848	0.999917	Not_Sig	no
ENSMUSG00002076544	0.174494	0.992624	4.08047	0.243262	0.807802	0.999917	Not_Sig	no
ENSMUSG00000033774	4.60387	-0.155338	0.966398	-0.160739	0.872299	0.999917	Not_Sig	no
ENSMUSG00000008136	87.4384	-0.231738	0.221682	-1.04536	0.295855	0.999917	Not_Sig	no
ENSMUSG00000094497	75.7332	-0.0406774	0.23817	-0.170791	0.864388	0.999917	Not_Sig	no
ENSMUSG00000015355	0.337365	0.0308537	3.6464	0.00846139	0.993249	0.999917	Not_Sig	no
ENSMUSG00000059058	67.7535	0.193163	0.257938	0.748875	0.453933	0.999917	Not_Sig	no
ENSMUSG00000119062	0.480024	0.873877	3.1964	0.273394	0.78455	0.999917	Not_Sig	no
ENSMUSG00000056268	127.982	0.111522	0.196456	0.567668	0.570261	0.999917	Not_Sig	no
ENSMUSG00000066877	634.514	-0.0337458	0.0899686	-0.375084	0.707598	0.999917	Not_Sig	no
ENSMUSG00000103422	0.157053	-0.93093	4.08047	-0.228143	0.819535	0.999917	Not_Sig	no
ENSMUSG00000103945	18.9064	-0.0955906	0.500254	-0.191084	0.848459	0.999917	Not_Sig	no
ENSMUSG00000104436	0.875183	-0.612995	2.40589	-0.254789	0.798886	0.999917	Not_Sig	no
ENSMUSG00000104900	0.506041	0.970433	3.13689	0.309362	0.757046	0.999917	Not_Sig	no
ENSMUSG00000026051	17.9373	0.615129	0.578522	1.06328	0.287656	0.999917	Not_Sig	no
ENSMUSG00000085361	0.177134	-0.93093	4.08047	-0.228143	0.819535	0.999917	Not_Sig	no
ENSMUSG00000105936	0.174494	0.992624	4.08047	0.243262	0.807802	0.999917	Not_Sig	no
ENSMUSG00000102451	4.47904	-0.739081	0.966657	-0.764573	0.444526	0.999917	Not_Sig	no
ENSMUSG00000085481	0.169286	0.992624	4.08047	0.243262	0.807802	0.999917	Not_Sig	no
ENSMUSG00000102243	2.14221	0.275353	1.38288	0.199116	0.842172	0.999917	Not_Sig	no
ENSMUSG00000039354	431.298	0.0265363	0.104114	0.254876	0.798819	0.999917	Not_Sig	no
ENSMUSG00000110712	2.35426	0.0616501	1.42577	0.0432398	0.96551	0.999917	Not_Sig	no
ENSMUSG00000063681	12.7333	0.463009	0.637463	0.726331	0.467636	0.999917	Not_Sig	no
ENSMUSG00000025907	791.583	-0.0151324	0.0905095	-0.167191	0.86722	0.999917	Not_Sig	no
ENSMUSG00000033964	962.565	0.021631	0.0756575	0.285907	0.774949	0.999917	Not_Sig	no
ENSMUSG00000039342	1.13638	-1.24814	2.33983	-0.533431	0.593735	0.999917	Not_Sig	no
ENSMUSG00000087247	0.328848	0.0308535	3.68108	0.00838163	0.993313	0.999917	Not_Sig	no
ENSMUSG00000103355	0.326339	0.0308534	3.69156	0.00835782	0.993332	0.999917	Not_Sig	no
ENSMUSG00000103845	25.6762	0.493496	0.429124	1.15001	0.250141	0.999917	Not_Sig	no
ENSMUSG00000046330	1169.4	0.139429	0.0672458	2.07342	0.0381334	0.999917	Not_Sig	no
ENSMUSG00000039323	858.949	-0.0713326	0.083791	-0.851316	0.394594	0.999917	Not_Sig	no
ENSMUSG00000026185	979.801	0.0474711	0.0853489	0.5562	0.578074	0.999917	Not_Sig	no
ENSMUSG00000101968	0.169286	0.992624	4.08047	0.243262	0.807802	0.999917	Not_Sig	no
ENSMUSG00000026182	0.177134	-0.93093	4.08047	-0.228143	0.819535	0.999917	Not_Sig	no
ENSMUSG00000026556	1206.98	0.0879354	0.063472	1.38542	0.165924	0.999917	Not_Sig	no
ENSMUSG00000099877	0.159562	-0.93093	4.08047	-0.228143	0.819535	0.999917	Not_Sig	no
ENSMUSG00000051251	51.1982	-0.183618	0.290596	-0.631868	0.527473	0.999917	Not_Sig	no
ENSMUSG00000100429	0.169286	0.992624	4.08047	0.243262	0.807802	0.999917	Not_Sig	no
ENSMUSG00000033952	351.232	-0.019088	0.143606	-0.132919	0.894257	0.999917	Not_Sig	no
ENSMUSG00000100301	0.688993	-0.0490496	2.62311	-0.018699	0.985081	0.999917	Not_Sig	no
ENSMUSG00000101344	0.477514	0.873822	3.20231	0.272872	0.784951	0.999917	Not_Sig	no
ENSMUSG00000026368	0.829681	3.19588	2.53981	1.25832	0.208277	0.999917	Not_Sig	no
ENSMUSG00000003458	804.584	-0.0756353	0.0826243	-0.915413	0.359975	0.999917	Not_Sig	no
ENSMUSG00000104496	7.17625	0.233388	0.751682	0.310488	0.75619	0.999917	Not_Sig	no
ENSMUSG00000085867	0.348989	1.93646	3.87759	0.499397	0.6175	0.999917	Not_Sig	no
ENSMUSG00000102905	0.314105	-1.77023	4.04304	-0.437845	0.661498	0.999917	Not_Sig	no
ENSMUSG00000026553	3030.28	-0.00321014	0.044306	-0.0724538	0.942241	0.999917	Not_Sig	no
ENSMUSG00000103380	237.288	-0.207362	0.135224	-1.53347	0.12516	0.999917	Not_Sig	no
ENSMUSG00000003464	663.847	-0.00989174	0.0850215	-0.116344	0.90738	0.999917	Not_Sig	no
ENSMUSG00000089803	5.07979	-1.25474	0.991819	-1.26509	0.205841	0.999917	Not_Sig	no
ENSMUSG00000055322	149.517	0.257657	0.171706	1.50057	0.133466	0.999917	Not_Sig	no
ENSMUSG00000026365	6.56793	-0.488558	0.836646	-0.583948	0.559255	0.999917	Not_Sig	no
ENSMUSG00000026554	1147.19	-0.0734731	0.0680455	-1.07976	0.280247	0.999917	Not_Sig	no
ENSMUSG00000013698	2505.76	0.0163171	0.0587754	0.277617	0.781306	0.999917	Not_Sig	no
ENSMUSG00000061815	2.67787	-2.79128	1.67634	-1.66511	0.0958917	0.999917	Not_Sig	no
ENSMUSG00000026180	0.159562	-0.93093	4.08047	-0.228143	0.819535	0.999917	Not_Sig	no
ENSMUSG00000007122	14.4208	-0.134119	0.539227	-0.248725	0.803574	0.999917	Not_Sig	no
ENSMUSG00000048480	2.44036	-1.92925	1.50707	-1.28013	0.2005	0.999917	Not_Sig	no
ENSMUSG00000092085	5.31675	-0.12015	0.935106	-0.128488	0.897763	0.999917	Not_Sig	no
ENSMUSG00000052726	144.889	0.0620338	0.174566	0.35536	0.72232	0.999917	Not_Sig	no
ENSMUSG00000102368	16.4055	0.470769	0.503072	0.935788	0.349382	0.999917	Not_Sig	no
ENSMUSG00000095238	0.66945	2.88442	2.7449	1.05083	0.293338	0.999917	Not_Sig	no
ENSMUSG00000033740	102.495	-0.210345	0.20988	-1.00221	0.31624	0.999917	Not_Sig	no
ENSMUSG00002075391	0.177134	-0.93093	4.08047	-0.228143	0.819535	0.999917	Not_Sig	no
ENSMUSG00000007107	1.46421	-1.75904	1.80149	-0.976436	0.328849	0.999917	Not_Sig	no
ENSMUSG00000103858	0.348989	1.93646	3.87759	0.499397	0.6175	0.999917	Not_Sig	no
ENSMUSG00000101795	6.53899	-0.55069	0.816349	-0.674577	0.499945	0.999917	Not_Sig	no
ENSMUSG00000103329	2.01108	-0.464457	1.48879	-0.31197	0.755063	0.999917	Not_Sig	no
ENSMUSG00000026361	691.418	0.0859107	0.0842732	1.01943	0.307998	0.999917	Not_Sig	no
ENSMUSG00000006304	1696.48	0.0573828	0.0591003	0.970939	0.331579	0.999917	Not_Sig	no
ENSMUSG00000033849	519.428	0.0123601	0.0935821	0.132077	0.894923	0.999917	Not_Sig	no
ENSMUSG00000089640	9.035	0.392904	0.700106	0.561207	0.574657	0.999917	Not_Sig	no
ENSMUSG00000064272	0.157053	-0.93093	4.08047	-0.228143	0.819535	0.999917	Not_Sig	no
ENSMUSG00000038034	959.444	0.077812	0.0765149	1.01695	0.309177	0.999917	Not_Sig	no
ENSMUSG00000006299	936.995	-0.0252474	0.0726469	-0.347536	0.728189	0.999917	Not_Sig	no
ENSMUSG00000018196	517.738	0.0245645	0.0973471	0.25234	0.800779	0.999917	Not_Sig	no
ENSMUSG00000101503	303.546	-0.137377	0.127354	-1.0787	0.280722	0.999917	Not_Sig	no
ENSMUSG00000018199	1299.83	0.0708526	0.0865056	0.819053	0.412756	0.999917	Not_Sig	no
ENSMUSG00000007097	1328.33	-0.052517	0.0739774	-0.709907	0.477762	0.999917	Not_Sig	no
ENSMUSG00000038026	37.8588	0.120369	0.345676	0.348213	0.72768	0.999917	Not_Sig	no
ENSMUSG00000102413	6.97171	-0.111191	0.784262	-0.141778	0.887255	0.999917	Not_Sig	no
ENSMUSG00000044708	622.419	-0.00990146	0.0907059	-0.10916	0.913076	0.999917	Not_Sig	no
ENSMUSG00000050229	242.411	-0.0726733	0.142399	-0.51035	0.609806	0.999917	Not_Sig	no
ENSMUSG00000102278	1.03926	-0.0425585	2.3829	-0.0178599	0.985751	0.999917	Not_Sig	no
ENSMUSG00000103357	0.479355	-0.831761	3.19777	-0.260107	0.794782	0.999917	Not_Sig	no
ENSMUSG00000026548	0.992515	-3.41957	2.39344	-1.42873	0.153082	0.999917	Not_Sig	no
ENSMUSG00000026179	500.458	0.114754	0.10066	1.14002	0.254276	0.999917	Not_Sig	no
ENSMUSG00000103013	0.962077	-2.14548	2.30949	-0.928984	0.352898	0.999917	Not_Sig	no
ENSMUSG00000018189	167.423	-0.191144	0.170987	-1.11789	0.263616	0.999917	Not_Sig	no
ENSMUSG00000100455	143.748	-0.131747	0.172324	-0.764534	0.444549	0.999917	Not_Sig	no
ENSMUSG00000026360	479.295	-0.0479525	0.103839	-0.461796	0.644227	0.999917	Not_Sig	no
ENSMUSG00000051079	9.53002	0.730322	0.718729	1.01613	0.309568	0.999917	Not_Sig	no
ENSMUSG00000100389	1.14373	0.412274	1.91324	0.215485	0.82939	0.999917	Not_Sig	no
ENSMUSG00000006301	37.168	0.0428404	0.342155	0.125208	0.900359	0.999917	Not_Sig	no
ENSMUSG00000099931	4.51056	1.2965	1.01957	1.27161	0.20351	0.999917	Not_Sig	no
ENSMUSG00000103403	2.13634	0.712786	1.38791	0.513569	0.607553	0.999917	Not_Sig	no
ENSMUSG00000037995	838.917	0.0162385	0.0835313	0.194401	0.845862	0.999917	Not_Sig	no
ENSMUSG00000026358	3.95465	0.564224	1.09969	0.513077	0.607897	0.999917	Not_Sig	no
ENSMUSG00000100441	0.160231	0.992624	4.08047	0.243262	0.807802	0.999917	Not_Sig	no
ENSMUSG00000026547	73.3232	0.124389	0.249495	0.498565	0.618086	0.999917	Not_Sig	no
ENSMUSG00000065787	0.159562	-0.93093	4.08047	-0.228143	0.819535	0.999917	Not_Sig	no
ENSMUSG00000097130	0.159562	-0.93093	4.08047	-0.228143	0.819535	0.999917	Not_Sig	no
ENSMUSG00000101661	0.157053	-0.93093	4.08047	-0.228143	0.819535	0.999917	Not_Sig	no
ENSMUSG00000099964	10.703	0.11239	0.635903	0.176741	0.859712	0.999917	Not_Sig	no
ENSMUSG00000090323	1.3961	-0.0243019	1.97557	-0.0123012	0.990185	0.999917	Not_Sig	no
ENSMUSG00000102403	1.18252	3.703	2.08932	1.77235	0.0763369	0.999917	Not_Sig	no
ENSMUSG00000035131	144.224	0.0132016	0.185954	0.0709938	0.943403	0.999917	Not_Sig	no
ENSMUSG00000080078	7.26785	-0.0740204	0.778872	-0.0950354	0.924287	0.999917	Not_Sig	no
ENSMUSG00000087627	0.177134	-0.93093	4.08047	-0.228143	0.819535	0.999917	Not_Sig	no
ENSMUSG00000101735	0.348989	1.93646	3.87759	0.499397	0.6175	0.999917	Not_Sig	no
ENSMUSG00000026546	5.30265	0.0107126	0.896898	0.0119441	0.99047	0.999917	Not_Sig	no
ENSMUSG00000101564	0.334056	0.0308536	3.65971	0.0084306	0.993273	0.999917	Not_Sig	no
ENSMUSG00000082588	0.477514	0.873822	3.20231	0.272872	0.784951	0.999917	Not_Sig	no
ENSMUSG00000102309	0.494287	0.922939	2.94814	0.313058	0.754236	0.999917	Not_Sig	no
ENSMUSG00000103724	0.34378	1.91688	3.57639	0.53598	0.591972	0.999917	Not_Sig	no
ENSMUSG00000104036	0.174494	0.992624	4.08047	0.243262	0.807802	0.999917	Not_Sig	no
ENSMUSG00000049598	2.01411	0.509192	1.52728	0.333398	0.738834	0.999917	Not_Sig	no
ENSMUSG00000053318	2.29079	-1.31498	1.41917	-0.926584	0.354142	0.999917	Not_Sig	no
ENSMUSG00000070504	0.177134	-0.93093	4.08047	-0.228143	0.819535	0.999917	Not_Sig	no
ENSMUSG00000026544	19.5824	-0.252264	0.464615	-0.542953	0.587162	0.999917	Not_Sig	no
ENSMUSG00000060128	0.503342	0.95222	2.93032	0.324955	0.745215	0.999917	Not_Sig	no
ENSMUSG00000066680	0.159562	-0.93093	4.08047	-0.228143	0.819535	0.999917	Not_Sig	no
ENSMUSG00000058981	0.159562	-0.93093	4.08047	-0.228143	0.819535	0.999917	Not_Sig	no
ENSMUSG00000056220	3.5928	-1.06639	1.10608	-0.964112	0.33499	0.999917	Not_Sig	no
ENSMUSG00000097028	0.51383	-2.4617	3.05024	-0.807051	0.419637	0.999917	Not_Sig	no
ENSMUSG00000079180	0.494956	2.45203	3.08989	0.793564	0.427449	0.999917	Not_Sig	no
ENSMUSG00000037872	293.274	0.0788941	0.125785	0.627212	0.53052	0.999917	Not_Sig	no
ENSMUSG00000032487	6.86278	0.366647	0.84047	0.436241	0.662662	0.999917	Not_Sig	no
ENSMUSG00000101199	0.174494	0.992624	4.08047	0.243262	0.807802	0.999917	Not_Sig	no
ENSMUSG00000099875	27.876	0.152148	0.398996	0.381327	0.702961	0.999917	Not_Sig	no
ENSMUSG00000100690	5.60648	-0.464073	0.860821	-0.539105	0.589815	0.999917	Not_Sig	no
ENSMUSG00000099447	0.174494	0.992624	4.08047	0.243262	0.807802	0.999917	Not_Sig	no
ENSMUSG00000102990	0.334056	0.0308536	3.65971	0.0084306	0.993273	0.999917	Not_Sig	no
ENSMUSG00000033364	500.231	0.0444414	0.0951747	0.466946	0.640538	0.999917	Not_Sig	no
ENSMUSG00000103227	1.99593	0.572057	1.60873	0.355596	0.722143	0.999917	Not_Sig	no
ENSMUSG00000005338	2978.49	0.0443523	0.0649051	0.683341	0.494391	0.999917	Not_Sig	no
ENSMUSG00000026174	611.626	0.00720244	0.0914546	0.0787543	0.937228	0.999917	Not_Sig	no
ENSMUSG00000037860	19.4016	-0.137705	0.511225	-0.269363	0.787651	0.999917	Not_Sig	no
ENSMUSG00000037849	0.159562	-0.93093	4.08047	-0.228143	0.819535	0.999917	Not_Sig	no
ENSMUSG00000070501	0.317283	0.0308532	3.73045	0.00827063	0.993401	0.999917	Not_Sig	no
ENSMUSG00000073491	0.159562	-0.93093	4.08047	-0.228143	0.819535	0.999917	Not_Sig	no
ENSMUSG00000043263	0.177134	-0.93093	4.08047	-0.228143	0.819535	0.999917	Not_Sig	no
ENSMUSG00000066677	0.159562	-0.93093	4.08047	-0.228143	0.819535	0.999917	Not_Sig	no
ENSMUSG00000073490	2.4431	-0.506437	1.38095	-0.36673	0.713821	0.999917	Not_Sig	no
ENSMUSG00000073489	0.328848	0.0308535	3.68108	0.00838163	0.993313	0.999917	Not_Sig	no
ENSMUSG00000090272	0.159562	-0.93093	4.08047	-0.228143	0.819535	0.999917	Not_Sig	no
ENSMUSG00000006010	299.798	0.0248209	0.123453	0.201056	0.840655	0.999917	Not_Sig	no
ENSMUSG00000026173	183.658	0.159365	0.155045	1.02786	0.304013	0.999917	Not_Sig	no
ENSMUSG00000039997	1.79005	0.290336	1.60495	0.180901	0.856445	0.999917	Not_Sig	no
ENSMUSG00000026535	1.32207	0.753395	1.80342	0.417759	0.676123	0.999917	Not_Sig	no
ENSMUSG00000103588	0.159562	-0.93093	4.08047	-0.228143	0.819535	0.999917	Not_Sig	no
ENSMUSG00000045381	0.159562	-0.93093	4.08047	-0.228143	0.819535	0.999917	Not_Sig	no
ENSMUSG00000047048	0.319124	-1.79011	4.01848	-0.445468	0.655981	0.999917	Not_Sig	no
ENSMUSG00000091950	0.34642	0.0308539	3.61099	0.00854442	0.993183	0.999917	Not_Sig	no
ENSMUSG00000026135	727.791	0.0466292	0.0829441	0.562176	0.573996	0.999917	Not_Sig	no
ENSMUSG00000006005	1966.64	0.0271771	0.0580091	0.468498	0.639429	0.999917	Not_Sig	no
ENSMUSG00002075545	0.518275	2.50812	3.04021	0.824984	0.409381	0.999917	Not_Sig	no
ENSMUSG00000026532	0.680476	0.030995	2.48745	0.0124605	0.990058	0.999917	Not_Sig	no
ENSMUSG00000026172	163.556	-0.0962906	0.16973	-0.567315	0.5705	0.999917	Not_Sig	no
ENSMUSG00000050788	0.169286	0.992624	4.08047	0.243262	0.807802	0.999917	Not_Sig	no
ENSMUSG00000028354	479.163	0.154813	0.110059	1.40663	0.159536	0.999917	Not_Sig	no
ENSMUSG00000050069	44.5564	0.0494299	0.32553	0.151844	0.87931	0.999917	Not_Sig	no
ENSMUSG00000026171	268.13	-0.18453	0.127201	-1.4507	0.146863	0.999917	Not_Sig	no
ENSMUSG00000006014	68.6181	0.328354	0.260677	1.25962	0.207806	0.999917	Not_Sig	no
ENSMUSG00000026527	412.726	-0.0135752	0.11606	-0.116967	0.906886	0.999917	Not_Sig	no
ENSMUSG00000104343	0.686354	1.52363	2.61126	0.583486	0.559566	0.999917	Not_Sig	no
ENSMUSG00000103079	0.169286	0.992624	4.08047	0.243262	0.807802	0.999917	Not_Sig	no
ENSMUSG00000026526	478.154	0.0399792	0.105973	0.377259	0.705981	0.999917	Not_Sig	no
ENSMUSG00000039783	3.02114	-0.262376	1.23487	-0.212473	0.831738	0.999917	Not_Sig	no
ENSMUSG00000026525	19.1592	-0.144596	0.499147	-0.289686	0.772057	0.999917	Not_Sig	no
ENSMUSG00000033276	356.564	0.0281995	0.113873	0.247639	0.804414	0.999917	Not_Sig	no
ENSMUSG00000078185	160.886	-0.300334	0.169336	-1.7736	0.0761296	0.999917	Not_Sig	no
ENSMUSG00000066842	8.44875	-0.12516	0.707993	-0.176782	0.85968	0.999917	Not_Sig	no
ENSMUSG00000093650	0.840097	0.693667	2.43819	0.284501	0.776026	0.999917	Not_Sig	no
ENSMUSG00000033257	840.093	-0.0624858	0.0808947	-0.772435	0.439857	0.999917	Not_Sig	no
ENSMUSG00000026170	1.02169	-0.0032196	2.23425	-0.00144102	0.99885	0.999917	Not_Sig	no
ENSMUSG00000006542	0.863488	0.5553	2.39297	0.232055	0.816495	0.999917	Not_Sig	no
ENSMUSG00000033227	1.51544	0.287295	1.70691	0.168313	0.866337	0.999917	Not_Sig	no
ENSMUSG00000099472	0.159562	-0.93093	4.08047	-0.228143	0.819535	0.999917	Not_Sig	no
ENSMUSG00000026167	1.16305	1.39556	2.20064	0.634162	0.525975	0.999917	Not_Sig	no
ENSMUSG00000026197	120.097	-0.0348917	0.191445	-0.182254	0.855383	0.999917	Not_Sig	no
ENSMUSG00000026198	39.1452	-0.249329	0.33456	-0.745242	0.456125	0.999917	Not_Sig	no
ENSMUSG00000033124	390.957	0.0258782	0.108797	0.237859	0.811991	0.999917	Not_Sig	no
ENSMUSG00000026199	242.844	-0.175479	0.138642	-1.2657	0.205619	0.999917	Not_Sig	no
ENSMUSG00000026200	224.979	-0.0149133	0.139955	-0.106558	0.91514	0.999917	Not_Sig	no
[truncated: 32,806 more rows]

## Sheet: Cont vs Veh DEGs
GeneID	baseMean	log2FoldChange	lfcSE	stat	pvalue	padj	Up_Down	Sig
ENSMUSG00000086053	1.29758	1.44638	2.0745	0.697218	0.485666	0.999703	Not_Sig	no
ENSMUSG00000102135	0.816148	-0.684011	2.28871	-0.298863	0.765044	0.999703	Not_Sig	no
ENSMUSG00000100764	2.80427	0.447919	1.18042	0.379459	0.704347	0.999703	Not_Sig	no
ENSMUSG00000102534	0.325076	-1.87028	3.94275	-0.474358	0.635244	0.999703	Not_Sig	no
ENSMUSG00000100635	4.42193	0.0201993	0.963085	0.0209735	0.983267	0.999703	Not_Sig	no
ENSMUSG00000100480	2.00633	0.425998	1.41181	0.30174	0.76285	0.999703	Not_Sig	no
ENSMUSG00000100025	0.805333	1.78833	2.62973	0.680044	0.496477	0.999703	Not_Sig	no
ENSMUSG00000051285	811.972	0.0868656	0.0800306	1.0854	0.277742	0.999703	Not_Sig	no
ENSMUSG00000103509	90.9032	-0.153693	0.216386	-0.710272	0.477535	0.999703	Not_Sig	no
ENSMUSG00000048538	2.95237	-0.380202	1.18462	-0.320947	0.74825	0.999703	Not_Sig	no
ENSMUSG00000097797	35.5817	0.0937996	0.347059	0.27027	0.786953	0.999703	Not_Sig	no
ENSMUSG00000103498	1.13875	0.255178	2.12558	0.120051	0.904443	0.999703	Not_Sig	no
ENSMUSG00000103903	0.348509	-1.9556	3.51957	-0.555634	0.578461	0.999703	Not_Sig	no
ENSMUSG00000026312	86.9747	0.239002	0.232096	1.02975	0.303127	0.999703	Not_Sig	no
ENSMUSG00000039748	63.7631	-0.0303631	0.265953	-0.114167	0.909105	0.999703	Not_Sig	no
ENSMUSG00000104158	0.176921	-1.03178	4.08047	-0.252859	0.800377	0.999703	Not_Sig	no
ENSMUSG00000057363	253.301	-0.0709033	0.133358	-0.531676	0.59495	0.999703	Not_Sig	no
ENSMUSG00000047216	2.21223	-0.278334	1.51723	-0.183449	0.854446	0.999703	Not_Sig	no
ENSMUSG00000102788	0.310434	1.73483	3.67754	0.471736	0.637115	0.999703	Not_Sig	no
ENSMUSG00000102160	0.496664	-2.4789	3.05344	-0.811836	0.416886	0.999703	Not_Sig	no
ENSMUSG00000090243	0.176921	-1.03178	4.08047	-0.252859	0.800377	0.999703	Not_Sig	no
ENSMUSG00000100701	1.0132	-2.26775	2.15097	-1.05429	0.291748	0.999703	Not_Sig	no
ENSMUSG00000100555	0.682691	-0.0646457	2.4646	-0.0262297	0.979074	0.999703	Not_Sig	no
ENSMUSG00000102728	1.70537	3.05477	1.95285	1.56427	0.117755	0.999703	Not_Sig	no
ENSMUSG00000038702	230.597	-0.0839003	0.145244	-0.577652	0.563499	0.999703	Not_Sig	no
ENSMUSG00000099732	0.348509	-1.9556	3.51957	-0.555634	0.578461	0.999703	Not_Sig	no
ENSMUSG00000101054	0.821796	-0.577212	2.42918	-0.237616	0.812179	0.999703	Not_Sig	no
ENSMUSG00000097648	0.176921	-1.03178	4.08047	-0.252859	0.800377	0.999703	Not_Sig	no
ENSMUSG00000100515	8.71604	0.0881489	0.694084	0.127	0.89894	0.999703	Not_Sig	no
ENSMUSG00000033021	328.011	0.0223126	0.116301	0.191853	0.847857	0.999703	Not_Sig	no
ENSMUSG00000055214	4.34889	0.853291	1.12489	0.758553	0.44812	0.999703	Not_Sig	no
ENSMUSG00000078184	1.27453	1.47359	1.95941	0.752058	0.452016	0.999703	Not_Sig	no
ENSMUSG00000104157	1.33053	0.660589	1.86655	0.353909	0.723407	0.999703	Not_Sig	no
ENSMUSG00000104021	0.176921	-1.03178	4.08047	-0.252859	0.800377	0.999703	Not_Sig	no
ENSMUSG00000103471	0.334182	1.8232	3.57578	0.509876	0.610138	0.999703	Not_Sig	no
ENSMUSG00000033007	24.1373	0.578468	0.419798	1.37797	0.168213	0.999703	Not_Sig	no
ENSMUSG00000102605	10.0799	-0.102933	0.711345	-0.144702	0.884946	0.999703	Not_Sig	no
ENSMUSG00000070695	183.215	0.0270428	0.165701	0.163202	0.870359	0.999703	Not_Sig	no
ENSMUSG00000025909	52.736	0.304945	0.301063	1.01289	0.311111	0.999703	Not_Sig	no
ENSMUSG00000086235	0.459993	2.30238	3.42531	0.672166	0.501478	0.999703	Not_Sig	no
ENSMUSG00000102253	0.687865	-1.59567	2.77722	-0.574557	0.565591	0.999703	Not_Sig	no
ENSMUSG00000084353	5.22299	0.0864373	0.919118	0.0940438	0.925074	0.999703	Not_Sig	no
ENSMUSG00002076328	0.51638	-2.52572	3.01205	-0.838536	0.40173	0.999703	Not_Sig	no
ENSMUSG00000086195	0.176921	-1.03178	4.08047	-0.252859	0.800377	0.999703	Not_Sig	no
ENSMUSG00000102316	0.65361	-0.122087	2.64583	-0.046143	0.963196	0.999703	Not_Sig	no
ENSMUSG00000104428	0.176921	-1.03178	4.08047	-0.252859	0.800377	0.999703	Not_Sig	no
ENSMUSG00000100886	0.354158	1.89676	3.81161	0.497627	0.618747	0.999703	Not_Sig	no
ENSMUSG00000061024	382.883	-0.109183	0.107963	-1.0113	0.311871	0.999703	Not_Sig	no
ENSMUSG00000102030	3.6185	0.996705	1.14817	0.868081	0.38535	0.999703	Not_Sig	no
ENSMUSG00000026374	1618.48	0.0223147	0.0666361	0.334873	0.737721	0.999703	Not_Sig	no
ENSMUSG00000026377	391.539	-0.0126109	0.106325	-0.118607	0.905587	0.999703	Not_Sig	no
ENSMUSG00000025911	19.0955	-0.0437371	0.47552	-0.0919772	0.926716	0.999703	Not_Sig	no
ENSMUSG00000081441	2.53595	-0.596217	1.35504	-0.439999	0.659938	0.999703	Not_Sig	no
ENSMUSG00000067879	692.201	-0.202097	0.0890571	-2.2693	0.0232502	0.999703	Not_Sig	no
ENSMUSG00000057335	5273.55	0.0438733	0.041514	1.05683	0.290589	0.999703	Not_Sig	no
ENSMUSG00000103634	2.53741	0.537657	1.28144	0.419573	0.674797	0.999703	Not_Sig	no
ENSMUSG00000104154	106.62	-0.116449	0.243005	-0.479206	0.631792	0.999703	Not_Sig	no
ENSMUSG00000103435	219.988	0.00337718	0.151063	0.0223561	0.982164	0.999703	Not_Sig	no
ENSMUSG00000065573	0.348509	-1.9556	3.51957	-0.555634	0.578461	0.999703	Not_Sig	no
ENSMUSG00002076271	0.334024	-0.0700149	3.62104	-0.0193356	0.984573	0.999703	Not_Sig	no
ENSMUSG00000100551	0.177079	0.891769	4.08047	0.218545	0.827004	0.999703	Not_Sig	no
ENSMUSG00000025912	68.3342	-0.0950192	0.260303	-0.365033	0.715087	0.999703	Not_Sig	no
ENSMUSG00000045210	893.941	0.0101921	0.0761522	0.133838	0.893531	0.999703	Not_Sig	no
ENSMUSG00000041763	963.238	-0.0386789	0.0699877	-0.552652	0.580501	0.999703	Not_Sig	no
ENSMUSG00000026504	442.351	0.0840871	0.0990139	0.849245	0.395745	0.999703	Not_Sig	no
ENSMUSG00000103367	1.13745	-1.4122	2.13336	-0.661962	0.507996	0.999703	Not_Sig	no
ENSMUSG00000102475	0.330252	-0.0700148	3.63623	-0.0192548	0.984638	0.999703	Not_Sig	no
ENSMUSG00000047343	5.89453	0.354304	0.86566	0.409288	0.682328	0.999703	Not_Sig	no
ENSMUSG00000102211	0.850664	-1.95379	2.26904	-0.861067	0.389201	0.999703	Not_Sig	no
ENSMUSG00000087082	5.59703	-0.802359	0.928186	-0.864438	0.387347	0.999703	Not_Sig	no
ENSMUSG00000090106	0.348509	-1.9556	3.51957	-0.555634	0.578461	0.999703	Not_Sig	no
ENSMUSG00000103251	1.00217	-1.10723	2.12033	-0.5222	0.601531	0.999703	Not_Sig	no
ENSMUSG00000091844	4.30285	0.133665	0.969446	0.137878	0.890337	0.999703	Not_Sig	no
ENSMUSG00000026483	20.7683	-0.0951152	0.502873	-0.189144	0.84998	0.999703	Not_Sig	no
ENSMUSG00000100827	3.68757	-0.587235	1.13546	-0.517177	0.605032	0.999703	Not_Sig	no
ENSMUSG00000100553	0.960485	2.12943	2.16298	0.98449	0.324875	0.999703	Not_Sig	no
ENSMUSG00000019699	3421.76	-0.00608261	0.0499927	-0.12167	0.903161	0.999703	Not_Sig	no
ENSMUSG00000104391	14.3113	0.488951	0.542177	0.901829	0.367147	0.999703	Not_Sig	no
ENSMUSG00000102133	2.3299	0.81135	1.40121	0.579035	0.562566	0.999703	Not_Sig	no
ENSMUSG00000102749	1.35591	-0.88458	2.1532	-0.410821	0.681204	0.999703	Not_Sig	no
ENSMUSG00000103163	0.63551	-0.0673561	2.67093	-0.0252182	0.979881	0.999703	Not_Sig	no
ENSMUSG00000103646	0.987791	-1.08479	2.12815	-0.509734	0.610238	0.999703	Not_Sig	no
ENSMUSG00000102427	0.177079	0.891769	4.08047	0.218545	0.827004	0.999703	Not_Sig	no
ENSMUSG00000103633	1.12679	1.27645	2.03715	0.626584	0.530932	0.999703	Not_Sig	no
ENSMUSG00000097892	92.7331	0.0242101	0.230684	0.104949	0.916416	0.999703	Not_Sig	no
ENSMUSG00000063659	10850.2	0.00427482	0.039006	0.109594	0.912731	0.999703	Not_Sig	no
ENSMUSG00000102432	13.2931	0.0679783	0.550302	0.123529	0.901688	0.999703	Not_Sig	no
ENSMUSG00000102885	0.177079	0.891769	4.08047	0.218545	0.827004	0.999703	Not_Sig	no
ENSMUSG00000026049	57.258	-0.00455532	0.273172	-0.0166757	0.986695	0.999703	Not_Sig	no
ENSMUSG00000103767	1.47509	-0.435894	1.68692	-0.258397	0.796101	0.999703	Not_Sig	no
ENSMUSG00000043019	1086.61	0.000194503	0.0691031	0.00281468	0.997754	0.999703	Not_Sig	no
ENSMUSG00000015962	1.18851	-2.53938	2.15299	-1.17947	0.238212	0.999703	Not_Sig	no
ENSMUSG00000032666	838.437	0.0994641	0.0766175	1.29819	0.194222	0.999703	Not_Sig	no
ENSMUSG00000100685	43.6254	-0.103975	0.322965	-0.321939	0.747499	0.999703	Not_Sig	no
ENSMUSG00000015961	976.63	0.0800081	0.0709216	1.12812	0.259269	0.999703	Not_Sig	no
ENSMUSG00000089657	0.176921	-1.03178	4.08047	-0.252859	0.800377	0.999703	Not_Sig	no
ENSMUSG00000102483	0.467537	2.32441	3.12104	0.744753	0.456421	0.999703	Not_Sig	no
ENSMUSG00000014980	82.1707	0.271089	0.230359	1.17681	0.239272	0.999703	Not_Sig	no
ENSMUSG00000026235	3127.42	0.0140461	0.0575736	0.243967	0.807256	0.999703	Not_Sig	no
ENSMUSG00000032649	59.4426	0.236284	0.283765	0.832676	0.405028	0.999703	Not_Sig	no
ENSMUSG00000101849	6.67065	0.233307	0.777748	0.299978	0.764194	0.999703	Not_Sig	no
ENSMUSG00000026047	133.603	-0.230894	0.18894	-1.22205	0.221689	0.999703	Not_Sig	no
ENSMUSG00000091476	6.32391	-0.194377	0.825079	-0.235586	0.813754	0.999703	Not_Sig	no
ENSMUSG00000104097	5.01946	0.111746	0.942722	0.118536	0.905643	0.999703	Not_Sig	no
ENSMUSG00000119789	0.176921	-1.03178	4.08047	-0.252859	0.800377	0.999703	Not_Sig	no
ENSMUSG00000102493	0.807098	-0.665484	2.29592	-0.289855	0.771927	0.999703	Not_Sig	no
ENSMUSG00000004872	0.315869	-0.0700145	3.69668	-0.0189398	0.984889	0.999703	Not_Sig	no
ENSMUSG00000118426	0.6591	-1.53134	2.62016	-0.584446	0.55892	0.999703	Not_Sig	no
ENSMUSG00000041684	323.159	0.00661533	0.123523	0.0535556	0.957289	0.999703	Not_Sig	no
ENSMUSG00000032908	12.1599	0.704519	0.651232	1.08183	0.27933	0.999703	Not_Sig	no
ENSMUSG00000026502	465.346	-0.108273	0.102873	-1.05249	0.292575	0.999703	Not_Sig	no
ENSMUSG00000103958	0.354	-0.0700154	3.54486	-0.0197513	0.984242	0.999703	Not_Sig	no
ENSMUSG00000070489	1.97897	0.937294	1.51708	0.617826	0.53669	0.999703	Not_Sig	no
ENSMUSG00000104126	12.4674	0.428932	0.637137	0.673218	0.500809	0.999703	Not_Sig	no
ENSMUSG00000026500	450.138	-0.00761797	0.112669	-0.0676136	0.946093	0.999703	Not_Sig	no
ENSMUSG00000026048	482.448	0.0240014	0.0968538	0.247811	0.804281	0.999703	Not_Sig	no
ENSMUSG00000046828	1.81848	-1.49818	1.65157	-0.907123	0.364342	0.999703	Not_Sig	no
ENSMUSG00000089703	0.633847	1.37396	2.8528	0.481621	0.630075	0.999703	Not_Sig	no
ENSMUSG00000100966	0.343176	-1.93752	3.85887	-0.502096	0.6156	0.999703	Not_Sig	no
ENSMUSG00000026245	728.139	-0.085693	0.0795866	-1.07673	0.281603	0.999703	Not_Sig	no
ENSMUSG00000101798	0.478407	-0.913784	3.16786	-0.288454	0.772999	0.999703	Not_Sig	no
ENSMUSG00000104018	10.1637	1.3313	0.665162	2.00147	0.0453418	0.999703	UP	yes
ENSMUSG00000090486	5.12315	1.44573	0.997845	1.44886	0.147378	0.999703	Not_Sig	no
ENSMUSG00000026482	387.955	-0.109733	0.106406	-1.03126	0.302418	0.999703	Not_Sig	no
ENSMUSG00000080950	5.79075	0.683349	0.842151	0.811433	0.417117	0.999703	Not_Sig	no
ENSMUSG00000055547	0.687865	-1.59567	2.77722	-0.574557	0.565591	0.999703	Not_Sig	no
ENSMUSG00000012187	0.821583	-1.94441	2.41367	-0.805581	0.420485	0.999703	Not_Sig	no
ENSMUSG00000008475	2212.96	-0.0652143	0.0538411	-1.21124	0.225805	0.999703	Not_Sig	no
ENSMUSG00000056870	16.2516	-0.371226	0.512493	-0.724353	0.468849	0.999703	Not_Sig	no
ENSMUSG00000039630	9425.32	-0.0150428	0.0418478	-0.359464	0.719248	0.999703	Not_Sig	no
ENSMUSG00000104279	12.3789	-0.357284	0.589043	-0.60655	0.544149	0.999703	Not_Sig	no
ENSMUSG00000026495	64.153	0.0171028	0.260717	0.0655993	0.947697	0.999703	Not_Sig	no
ENSMUSG00000032883	985.957	0.106835	0.0718866	1.48616	0.137238	0.999703	Not_Sig	no
ENSMUSG00000026480	13.6456	0.057645	0.562421	0.102494	0.918364	0.999703	Not_Sig	no
ENSMUSG00000026494	1639.88	0.0513631	0.0663808	0.773764	0.439071	0.999703	Not_Sig	no
ENSMUSG00000102922	0.478407	-0.913784	3.16786	-0.288454	0.772999	0.999703	Not_Sig	no
ENSMUSG00000025915	87.2403	0.0496969	0.227077	0.218855	0.826763	0.999703	Not_Sig	no
ENSMUSG00000089713	140.397	0.0685442	0.174708	0.392336	0.69481	0.999703	Not_Sig	no
ENSMUSG00000079470	276.414	0.00943732	0.141896	0.066509	0.946973	0.999703	Not_Sig	no
ENSMUSG00000099377	6.17381	-1.49488	0.872311	-1.7137	0.0865839	0.999703	Not_Sig	no
ENSMUSG00000047330	1.84373	-1.48053	1.51157	-0.979463	0.327351	0.999703	Not_Sig	no
ENSMUSG00000072978	0.177079	0.891769	4.08047	0.218545	0.827004	0.999703	Not_Sig	no
ENSMUSG00000046334	1.79127	-1.48515	1.64192	-0.904524	0.365717	0.999703	Not_Sig	no
ENSMUSG00000050711	1326.45	-0.115519	0.0754696	-1.53067	0.12585	0.999703	Not_Sig	no
ENSMUSG00000055067	185.598	-0.108962	0.157652	-0.691158	0.489466	0.999703	Not_Sig	no
ENSMUSG00000054702	14.4886	-0.294099	0.561454	-0.523816	0.600406	0.999703	Not_Sig	no
ENSMUSG00000096474	0.334126	-1.90504	3.576	-0.532729	0.594221	0.999703	Not_Sig	no
ENSMUSG00000102235	0.794175	3.08446	2.39913	1.28566	0.198562	0.999703	Not_Sig	no
ENSMUSG00000026492	229.477	-0.137263	0.135715	-1.01141	0.311819	0.999703	Not_Sig	no
ENSMUSG00000082395	2.66388	2.04216	1.43275	1.42534	0.154059	0.999703	Not_Sig	no
ENSMUSG00000038949	496.891	-0.0820372	0.0989595	-0.828998	0.407106	0.999703	Not_Sig	no
ENSMUSG00000026043	9.11343	0.475818	0.756328	0.629115	0.529274	0.999703	Not_Sig	no
ENSMUSG00000046101	31.2335	0.225667	0.388435	0.580963	0.561265	0.999703	Not_Sig	no
ENSMUSG00000099032	4.36962	-0.291955	0.980218	-0.297847	0.76582	0.999703	Not_Sig	no
ENSMUSG00000104025	0.673483	-1.56287	2.60318	-0.600371	0.548259	0.999703	Not_Sig	no
ENSMUSG00000038936	372.521	-0.0745555	0.114587	-0.650646	0.515275	0.999703	Not_Sig	no
ENSMUSG00000042772	1113.62	-0.0206234	0.0684391	-0.301339	0.763156	0.999703	Not_Sig	no
ENSMUSG00000100394	0.940509	2.09996	2.30488	0.911092	0.362247	0.999703	Not_Sig	no
ENSMUSG00000087236	2.57462	-0.44829	1.41346	-0.317158	0.751124	0.999703	Not_Sig	no
ENSMUSG00000100702	0.328691	-0.0700148	3.64259	-0.0192212	0.984665	0.999703	Not_Sig	no
ENSMUSG00000026042	65.3965	-0.121064	0.289685	-0.417915	0.676009	0.999703	Not_Sig	no
ENSMUSG00000104476	0.686353	-2.93764	2.94899	-0.996152	0.319176	0.999703	Not_Sig	no
ENSMUSG00000073643	869.449	0.0162572	0.0825431	0.196954	0.843863	0.999703	Not_Sig	no
ENSMUSG00000104497	0.343176	-1.93752	3.85887	-0.502096	0.6156	0.999703	Not_Sig	no
ENSMUSG00000025916	1.70123	-1.25246	1.62516	-0.770666	0.440905	0.999703	Not_Sig	no
ENSMUSG00000026248	122.059	0.0831735	0.199926	0.416022	0.677394	0.999703	Not_Sig	no
ENSMUSG00000026249	239.8	0.0124223	0.153562	0.0808946	0.935526	0.999703	Not_Sig	no
ENSMUSG00000042751	1413.73	-0.0453086	0.0607794	-0.74546	0.455994	0.999703	Not_Sig	no
ENSMUSG00000067106	27.7618	0.131627	0.39442	0.333723	0.738589	0.999703	Not_Sig	no
ENSMUSG00000100397	1.36543	-0.775553	2.00996	-0.385855	0.699604	0.999703	Not_Sig	no
ENSMUSG00000043230	0.176921	-1.03178	4.08047	-0.252859	0.800377	0.999703	Not_Sig	no
ENSMUSG00000026491	935.072	-0.0638073	0.070814	-0.901054	0.36756	0.999703	Not_Sig	no
ENSMUSG00000073486	27.5429	0.422498	0.395432	1.06845	0.285318	0.999703	Not_Sig	no
ENSMUSG00000025917	661.673	-0.13535	0.0834366	-1.62219	0.104762	0.999703	Not_Sig	no
ENSMUSG00000104418	0.339617	-0.0700151	3.59901	-0.019454	0.984479	0.999703	Not_Sig	no
ENSMUSG00000026479	36.4555	-0.117529	0.339607	-0.346074	0.729287	0.999703	Not_Sig	no
ENSMUSG00000004364	1736.16	-0.107424	0.0688301	-1.56072	0.118591	0.999703	Not_Sig	no
ENSMUSG00000103076	4.29404	0.340863	1.07156	0.3181	0.750409	0.999703	Not_Sig	no
ENSMUSG00000101722	0.510945	-1.00918	3.09516	-0.326053	0.744385	0.999703	Not_Sig	no
ENSMUSG00000026478	717.952	-0.128926	0.0797873	-1.61587	0.106123	0.999703	Not_Sig	no
ENSMUSG00000103818	0.176921	-1.03178	4.08047	-0.252859	0.800377	0.999703	Not_Sig	no
ENSMUSG00000042708	18.7105	-0.0685708	0.530382	-0.129286	0.897132	0.999703	Not_Sig	no
ENSMUSG00000064435	0.491229	-0.945569	2.92695	-0.323056	0.746653	0.999703	Not_Sig	no
ENSMUSG00000103543	3.82474	1.45935	1.08984	1.33905	0.180553	0.999703	Not_Sig	no
ENSMUSG00000041144	25.9138	0.421661	0.49007	0.86041	0.389563	0.999703	Not_Sig	no
ENSMUSG00000042699	3502.18	-0.0715583	0.0503189	-1.42209	0.154999	0.999703	Not_Sig	no
ENSMUSG00000101262	0.99123	3.39462	2.36471	1.43553	0.151136	0.999703	Not_Sig	no
ENSMUSG00000042684	20.729	0.383225	0.457542	0.837573	0.402271	0.999703	Not_Sig	no
ENSMUSG00000099858	1.28556	0.691473	1.88474	0.36688	0.713708	0.999703	Not_Sig	no
ENSMUSG00000101337	9.04935	-0.562883	0.730088	-0.77098	0.440719	0.999703	Not_Sig	no
ENSMUSG00000025986	1096.21	-0.0143323	0.0720964	-0.198793	0.842424	0.999703	Not_Sig	no
ENSMUSG00000100213	16.1854	0.21276	0.51106	0.416312	0.677182	0.999703	Not_Sig	no
ENSMUSG00000103129	0.306662	1.71782	4.03633	0.425591	0.670406	0.999703	Not_Sig	no
ENSMUSG00000100160	0.646121	-0.122896	2.65617	-0.0462682	0.963097	0.999703	Not_Sig	no
ENSMUSG00000101921	0.310434	1.73483	3.67754	0.471736	0.637115	0.999703	Not_Sig	no
ENSMUSG00000101447	1.21712	-3.76085	2.2137	-1.6989	0.0893379	0.999703	Not_Sig	no
ENSMUSG00000081185	1.95371	0.935376	1.47813	0.632811	0.526857	0.999703	Not_Sig	no
ENSMUSG00000064943	0.176921	-1.03178	4.08047	-0.252859	0.800377	0.999703	Not_Sig	no
ENSMUSG00000056763	686.021	-0.0731734	0.0885439	-0.826409	0.408572	0.999703	Not_Sig	no
ENSMUSG00002075839	0.176921	-1.03178	4.08047	-0.252859	0.800377	0.999703	Not_Sig	no
ENSMUSG00000100816	1.14645	-0.518829	1.96728	-0.26373	0.791988	0.999703	Not_Sig	no
ENSMUSG00000042671	222.991	-0.424739	0.144035	-2.94885	0.0031896	0.999703	Not_Sig	no
ENSMUSG00000100945	10.4663	0.545317	0.682664	0.798807	0.424402	0.999703	Not_Sig	no
ENSMUSG00000102404	0.708317	2.8981	2.92079	0.992231	0.321085	0.999703	Not_Sig	no
ENSMUSG00000100334	1.67209	-3.12569	1.82396	-1.71368	0.0865866	0.999703	Not_Sig	no
ENSMUSG00000026109	265.302	-0.0994411	0.136297	-0.729593	0.465639	0.999703	Not_Sig	no
ENSMUSG00000026475	208.989	-0.321738	0.159804	-2.01333	0.0440802	0.999703	Not_Sig	no
ENSMUSG00000099568	57.9223	-0.301415	0.279794	-1.07728	0.281357	0.999703	Not_Sig	no
ENSMUSG00000101242	0.339459	-1.92382	3.55464	-0.541214	0.58836	0.999703	Not_Sig	no
ENSMUSG00000099924	1.19891	-2.57309	2.05769	-1.25047	0.211127	0.999703	Not_Sig	no
ENSMUSG00000099625	0.353842	-1.97527	3.81245	-0.51811	0.604381	0.999703	Not_Sig	no
ENSMUSG00000101799	0.68285	1.46572	2.59311	0.565236	0.571913	0.999703	Not_Sig	no
ENSMUSG00000045954	2.81354	0.820518	1.21787	0.673734	0.500481	0.999703	Not_Sig	no
ENSMUSG00000066800	320.845	0.0736135	0.128947	0.570881	0.56808	0.999703	Not_Sig	no
ENSMUSG00000100183	39.7864	0.123091	0.334435	0.368055	0.712832	0.999703	Not_Sig	no
ENSMUSG00000067851	1187.82	0.00234463	0.0691887	0.0338875	0.972967	0.999703	Not_Sig	no
ENSMUSG00002076532	1.6905	-3.12164	1.84369	-1.69315	0.0904276	0.999703	Not_Sig	no
ENSMUSG00000102556	0.4692	0.762759	3.1899	0.239117	0.811015	0.999703	Not_Sig	no
ENSMUSG00000038608	75.3881	0.231175	0.240995	0.959249	0.337433	0.999703	Not_Sig	no
ENSMUSG00000042501	1.09595	3.55153	2.33238	1.52271	0.127832	0.999703	Not_Sig	no
ENSMUSG00000042641	9.28025	-0.194168	0.670297	-0.289674	0.772066	0.999703	Not_Sig	no
ENSMUSG00000100648	1.19196	-2.5663	2.18568	-1.17414	0.240338	0.999703	Not_Sig	no
ENSMUSG00000045968	142.147	-0.0754896	0.178159	-0.423719	0.671771	0.999703	Not_Sig	no
ENSMUSG00000043282	0.476744	0.790309	3.17163	0.249181	0.803221	0.999703	Not_Sig	no
ENSMUSG00000102459	0.85584	-0.669086	2.25535	-0.296666	0.766721	0.999703	Not_Sig	no
ENSMUSG00000047053	0.688341	2.85964	2.71622	1.0528	0.292432	0.999703	Not_Sig	no
ENSMUSG00000099227	0.319641	-0.0700146	3.68042	-0.0190235	0.984822	0.999703	Not_Sig	no
ENSMUSG00000026107	99.2383	-0.00500387	0.230535	-0.0217054	0.982683	0.999703	Not_Sig	no
ENSMUSG00000099413	1.39571	-1.67592	2.07236	-0.808699	0.418688	0.999703	Not_Sig	no
ENSMUSG00000103424	0.353842	-1.97527	3.81245	-0.51811	0.604381	0.999703	Not_Sig	no
ENSMUSG00000054976	194.117	0.047511	0.153556	0.309405	0.757014	0.999703	Not_Sig	no
ENSMUSG00000104029	0.177079	0.891769	4.08047	0.218545	0.827004	0.999703	Not_Sig	no
ENSMUSG00000026473	1482.14	-0.0314385	0.0601498	-0.522671	0.601203	0.999703	Not_Sig	no
ENSMUSG00000055980	416.323	-0.0604186	0.109697	-0.550776	0.581788	0.999703	Not_Sig	no
ENSMUSG00000022591	174.964	-0.101431	0.175731	-0.577194	0.563808	0.999703	Not_Sig	no
ENSMUSG00000066797	1.82381	-0.344241	1.46343	-0.235229	0.814031	0.999703	Not_Sig	no
ENSMUSG00000048960	30.1367	0.350302	0.383026	0.914563	0.360421	0.999703	Not_Sig	no
ENSMUSG00000100031	0.353842	-1.97527	3.81245	-0.51811	0.604381	0.999703	Not_Sig	no
ENSMUSG00000103494	0.923757	3.30852	2.45619	1.34702	0.177975	0.999703	Not_Sig	no
ENSMUSG00000026142	43.8027	-0.206579	0.329243	-0.627435	0.530374	0.999703	Not_Sig	no
ENSMUSG00000067158	10.4696	-0.776755	0.643189	-1.20766	0.227178	0.999703	Not_Sig	no
ENSMUSG00000079465	2.58379	1.06851	1.31884	0.810192	0.41783	0.999703	Not_Sig	no
ENSMUSG00000004110	1684.77	-0.0117093	0.0597063	-0.196114	0.844521	0.999703	Not_Sig	no
ENSMUSG00000097564	73.8526	-0.0376697	0.236252	-0.159447	0.873317	0.999703	Not_Sig	no
ENSMUSG00000101880	0.496562	-0.962309	2.91644	-0.32996	0.74143	0.999703	Not_Sig	no
ENSMUSG00000096950	3.38404	-0.0612329	1.10455	-0.0554372	0.95579	0.999703	Not_Sig	no
ENSMUSG00000056708	806.316	0.0176996	0.0946347	0.18703	0.851637	0.999703	Not_Sig	no
ENSMUSG00000026471	3.59678	0.186997	1.15847	0.161417	0.871765	0.999703	Not_Sig	no
ENSMUSG00000057715	174.739	0.335061	0.15954	2.10017	0.0357136	0.999703	Not_Sig	no
ENSMUSG00000026470	1146.53	-0.00268207	0.0645084	-0.0415771	0.966836	0.999703	Not_Sig	no
ENSMUSG00000103825	0.334182	1.8232	3.57578	0.509876	0.610138	0.999703	Not_Sig	no
ENSMUSG00000103561	0.176921	-1.03178	4.08047	-0.252859	0.800377	0.999703	Not_Sig	no
ENSMUSG00000104181	1.64845	-0.0844236	1.52186	-0.055474	0.955761	0.999703	Not_Sig	no
ENSMUSG00000097628	0.472972	0.778732	2.96381	0.262747	0.792745	0.999703	Not_Sig	no
ENSMUSG00000033722	35.3273	-0.0098467	0.383798	-0.025656	0.979532	0.999703	Not_Sig	no
ENSMUSG00000103670	0.306662	1.71782	4.03633	0.425591	0.670406	0.999703	Not_Sig	no
ENSMUSG00000026150	1430.54	0.00597936	0.0733456	0.081523	0.935026	0.999703	Not_Sig	no
ENSMUSG00000101450	34.18	0.448289	0.381673	1.17453	0.240181	0.999703	Not_Sig	no
ENSMUSG00000026149	1.38174	0.715243	1.87748	0.38096	0.703233	0.999703	Not_Sig	no
ENSMUSG00000102280	0.176921	-1.03178	4.08047	-0.252859	0.800377	0.999703	Not_Sig	no
ENSMUSG00000026469	3868.32	0.0307755	0.0473753	0.649609	0.515945	0.999703	Not_Sig	no
ENSMUSG00000018417	724.81	0.0505355	0.0909712	0.555511	0.578545	0.999703	Not_Sig	no
ENSMUSG00000101724	0.306662	1.71782	4.03633	0.425591	0.670406	0.999703	Not_Sig	no
ENSMUSG00000100313	0.319641	-0.0700146	3.68042	-0.0190235	0.984822	0.999703	Not_Sig	no
ENSMUSG00000100696	0.354158	1.89676	3.81161	0.497627	0.618747	0.999703	Not_Sig	no
ENSMUSG00000072324	0.334182	1.8232	3.57578	0.509876	0.610138	0.999703	Not_Sig	no
ENSMUSG00000026490	2171.51	0.00861245	0.0502569	0.171369	0.863934	0.999703	Not_Sig	no
ENSMUSG00000033701	515.39	-0.036057	0.0935885	-0.385271	0.700036	0.999703	Not_Sig	no
ENSMUSG00000103636	88.673	-0.110163	0.221462	-0.497437	0.618881	0.999703	Not_Sig	no
ENSMUSG00000026468	0.492948	0.844778	2.92305	0.289006	0.772577	0.999703	Not_Sig	no
ENSMUSG00000062939	2.73227	-0.804163	1.26151	-0.63746	0.523825	0.999703	Not_Sig	no
ENSMUSG00000101628	0.314206	1.74828	3.99701	0.437396	0.661824	0.999703	Not_Sig	no
ENSMUSG00000109599	1.33441	-0.0429361	1.75595	-0.0244518	0.980492	0.999703	Not_Sig	no
ENSMUSG00000033684	260.178	-0.0100439	0.133515	-0.0752269	0.940034	0.999703	Not_Sig	no
ENSMUSG00000102299	22.5856	0.0722786	0.442432	0.163367	0.87023	0.999703	Not_Sig	no
ENSMUSG00000102558	0.314206	1.74828	3.99701	0.437396	0.661824	0.999703	Not_Sig	no
ENSMUSG00000016918	107.392	-0.00168327	0.200066	-0.0084136	0.993287	0.999703	Not_Sig	no
ENSMUSG00000033671	813.365	-0.0147271	0.0763622	-0.192859	0.84707	0.999703	Not_Sig	no
ENSMUSG00000103717	1.01294	-0.0958674	1.98922	-0.0481935	0.961562	0.999703	Not_Sig	no
ENSMUSG00000103771	0.845332	-1.94452	2.39292	-0.812614	0.416439	0.999703	Not_Sig	no
ENSMUSG00000102837	0.339459	-1.92382	3.55464	-0.541214	0.58836	0.999703	Not_Sig	no
ENSMUSG00000102833	1.76899	0.154813	1.63662	0.0945933	0.924638	0.999703	Not_Sig	no
ENSMUSG00000026489	96.0767	0.354636	0.213839	1.65842	0.0972325	0.999703	Not_Sig	no
ENSMUSG00000104520	0.354158	1.89676	3.81161	0.497627	0.618747	0.999703	Not_Sig	no
ENSMUSG00000025938	984.145	-0.0247861	0.074116	-0.334422	0.738061	0.999703	Not_Sig	no
ENSMUSG00000026159	1862.74	0.0288716	0.0542169	0.53252	0.594366	0.999703	Not_Sig	no
ENSMUSG00000099498	0.836123	-3.22837	2.36134	-1.36717	0.171571	0.999703	Not_Sig	no
ENSMUSG00000113880	6.01501	0.0926217	0.817143	0.113348	0.909754	0.999703	Not_Sig	no
ENSMUSG00000113973	0.507331	0.844628	2.89616	0.291637	0.770564	0.999703	Not_Sig	no
ENSMUSG00000042414	2.93602	-3.02841	1.63456	-1.85274	0.0639203	0.999703	Not_Sig	no
ENSMUSG00000113925	0.177079	0.891769	4.08047	0.218545	0.827004	0.999703	Not_Sig	no
ENSMUSG00000101784	1.82709	0.185459	1.53282	0.120992	0.903697	0.999703	Not_Sig	no
ENSMUSG00000100190	0.176921	-1.03178	4.08047	-0.252859	0.800377	0.999703	Not_Sig	no
ENSMUSG00000026166	0.354158	1.89676	3.81161	0.497627	0.618747	0.999703	Not_Sig	no
ENSMUSG00000064302	3006.29	0.0140818	0.0493847	0.285145	0.775533	0.999703	Not_Sig	no
ENSMUSG00000026466	292.496	-0.0348307	0.120939	-0.288003	0.773344	0.999703	Not_Sig	no
ENSMUSG00000102964	6.61589	-0.0797685	0.78057	-0.102193	0.918604	0.999703	Not_Sig	no
ENSMUSG00000026380	24.5353	-0.143227	0.452967	-0.316197	0.751853	0.999703	Not_Sig	no
ENSMUSG00000100040	0.176921	-1.03178	4.08047	-0.252859	0.800377	0.999703	Not_Sig	no
ENSMUSG00000010609	93.3145	0.314163	0.214114	1.46727	0.142303	0.999703	Not_Sig	no
ENSMUSG00000055676	9.57876	0.85698	0.660279	1.29791	0.194319	0.999703	Not_Sig	no
ENSMUSG00000026163	1332.57	0.282903	0.0827846	3.41734	0.000632364	0.470317	Not_Sig	no
ENSMUSG00000079140	1.13891	-0.537109	2.09759	-0.25606	0.797904	0.999703	Not_Sig	no
ENSMUSG00000104374	0.664693	-1.49728	2.80687	-0.533436	0.593732	0.999703	Not_Sig	no
ENSMUSG00000100580	0.845071	-1.97693	2.27403	-0.869348	0.384657	0.999703	Not_Sig	no
ENSMUSG00000038855	136.861	0.000611201	0.191357	0.00319404	0.997452	0.999703	Not_Sig	no
ENSMUSG00000104388	1.09912	2.35487	2.19824	1.07125	0.284055	0.999703	Not_Sig	no
ENSMUSG00000053963	708.982	0.100143	0.0814513	1.22948	0.218893	0.999703	Not_Sig	no
ENSMUSG00000102608	0.628412	2.74783	3.04375	0.902778	0.366644	0.999703	Not_Sig	no
ENSMUSG00000045658	248.509	0.234849	0.137216	1.71153	0.0869828	0.999703	Not_Sig	no
ENSMUSG00000050565	734.3	0.000659267	0.0803673	0.00820317	0.993455	0.999703	Not_Sig	no
ENSMUSG00000102750	0.176921	-1.03178	4.08047	-0.252859	0.800377	0.999703	Not_Sig	no
ENSMUSG00000015484	35.4215	0.396218	0.371208	1.06737	0.285803	0.999703	Not_Sig	no
ENSMUSG00000048402	265.606	-0.121418	0.131724	-0.921759	0.356654	0.999703	Not_Sig	no
ENSMUSG00000097408	0.510945	-1.00918	3.09516	-0.326053	0.744385	0.999703	Not_Sig	no
ENSMUSG00000096939	0.648388	2.78685	2.76874	1.00654	0.314156	0.999703	Not_Sig	no
ENSMUSG00000101179	3.51024	0.0456764	1.0933	0.0417784	0.966675	0.999703	Not_Sig	no
ENSMUSG00000037035	407.553	0.0524829	0.104147	0.503933	0.614308	0.999703	Not_Sig	no
ENSMUSG00000036766	2439.74	-0.0171552	0.0524312	-0.327195	0.743521	0.999703	Not_Sig	no
ENSMUSG00000104396	3.02758	1.39813	1.28444	1.08851	0.276369	0.999703	Not_Sig	no
ENSMUSG00000102481	2.36906	-0.508206	1.37429	-0.369796	0.711534	0.999703	Not_Sig	no
ENSMUSG00000005886	1093.07	0.117904	0.0683871	1.72407	0.0846955	0.999703	Not_Sig	no
ENSMUSG00000093254	31.6749	0.219449	0.371334	0.590975	0.554537	0.999703	Not_Sig	no
ENSMUSG00000004451	223.588	0.0389692	0.149178	0.261226	0.793918	0.999703	Not_Sig	no
ENSMUSG00000101437	0.463765	2.3145	3.13006	0.739444	0.459638	0.999703	Not_Sig	no
ENSMUSG00000103506	1.60278	-0.109385	1.75714	-0.0622515	0.950363	0.999703	Not_Sig	no
ENSMUSG00000098447	26.4491	0.187681	0.416411	0.450711	0.652198	0.999703	Not_Sig	no
ENSMUSG00000103495	0.702509	-1.58236	2.56979	-0.615755	0.538056	0.999703	Not_Sig	no
ENSMUSG00000098923	138.107	-0.183655	0.193989	-0.946728	0.343777	0.999703	Not_Sig	no
ENSMUSG00000104170	0.354158	1.89676	3.81161	0.497627	0.618747	0.999703	Not_Sig	no
ENSMUSG00000101731	5.16267	0.016965	0.892885	0.0190002	0.984841	0.999703	Not_Sig	no
ENSMUSG00000103085	1.26936	0.671511	2.03951	0.329251	0.741966	0.999703	Not_Sig	no
ENSMUSG00000084505	0.770426	3.04681	2.60581	1.16924	0.242308	0.999703	Not_Sig	no
ENSMUSG00000102664	2.0205	-1.09422	1.44409	-0.757722	0.448617	0.999703	Not_Sig	no
ENSMUSG00000101476	0.33041	1.80925	3.59118	0.503803	0.6144	0.999703	Not_Sig	no
ENSMUSG00000101171	0.314206	1.74828	3.99701	0.437396	0.661824	0.999703	Not_Sig	no
ENSMUSG00000026496	1914.39	-0.0136175	0.0532249	-0.255848	0.798069	0.999703	Not_Sig	no
ENSMUSG00000025935	366.296	0.00180071	0.108768	0.0165556	0.986791	0.999703	Not_Sig	no
ENSMUSG00000025937	56.5158	0.265358	0.270734	0.980145	0.327015	0.999703	Not_Sig	no
ENSMUSG00000102982	1.8398	-0.904091	1.56417	-0.578001	0.563264	0.999703	Not_Sig	no
ENSMUSG00000097711	0.33041	1.80925	3.59118	0.503803	0.6144	0.999703	Not_Sig	no
ENSMUSG00000102166	0.353842	-1.97527	3.81245	-0.51811	0.604381	0.999703	Not_Sig	no
ENSMUSG00000101523	185.896	0.0549135	0.155183	0.353863	0.723442	0.999703	Not_Sig	no
ENSMUSG00000026596	1134.52	0.0629986	0.0673273	0.935706	0.349424	0.999703	Not_Sig	no
ENSMUSG00000104293	2.24491	-1.20858	1.46036	-0.827595	0.4079	0.999703	Not_Sig	no
ENSMUSG00000026219	3254.29	-0.0100518	0.0484561	-0.20744	0.835666	0.999703	Not_Sig	no
ENSMUSG00000103505	1.97844	-0.141684	1.60051	-0.0885239	0.92946	0.999703	Not_Sig	no
ENSMUSG00000104503	3.83984	-0.487393	1.11167	-0.438435	0.661071	0.999703	Not_Sig	no
ENSMUSG00000073633	13.9745	-0.205769	0.533675	-0.385569	0.699816	0.999703	Not_Sig	no
ENSMUSG00000026220	190.851	0.0633545	0.15809	0.40075	0.688604	0.999703	Not_Sig	no
ENSMUSG00000026104	28.0649	-0.0558668	0.400076	-0.13964	0.888944	0.999703	Not_Sig	no
ENSMUSG00000026383	231.071	-0.177039	0.136658	-1.29549	0.195151	0.999703	Not_Sig	no
ENSMUSG00000060519	34.8221	-0.241596	0.342964	-0.704434	0.481163	0.999703	Not_Sig	no
ENSMUSG00000060743	3753.68	-0.0159178	0.0531563	-0.299454	0.764594	0.999703	Not_Sig	no
ENSMUSG00000073485	20.4399	0.303619	0.478371	0.634695	0.525628	0.999703	Not_Sig	no
ENSMUSG00000038806	416.32	-0.0296067	0.103762	-0.285333	0.775389	0.999703	Not_Sig	no
ENSMUSG00000052477	0.942172	0.916744	2.29335	0.39974	0.689348	0.999703	Not_Sig	no
ENSMUSG00000103979	1.67738	0.488494	1.59449	0.306364	0.759328	0.999703	Not_Sig	no
ENSMUSG00000064281	2.00961	0.940415	1.52083	0.618356	0.536341	0.999703	Not_Sig	no
ENSMUSG00000104251	0.177079	0.891769	4.08047	0.218545	0.827004	0.999703	Not_Sig	no
ENSMUSG00000033557	802.275	-0.0742595	0.0800975	-0.927114	0.353867	0.999703	Not_Sig	no
ENSMUSG00000102961	88.7815	-0.39813	0.238549	-1.66896	0.0951247	0.999703	Not_Sig	no
ENSMUSG00000046057	0.325076	-1.87028	3.94275	-0.474358	0.635244	0.999703	Not_Sig	no
ENSMUSG00000101279	1.17941	0.373609	1.86593	0.200227	0.841303	0.999703	Not_Sig	no
ENSMUSG00000066652	20.6778	-0.319094	0.461065	-0.692082	0.488886	0.999703	Not_Sig	no
ENSMUSG00000025932	129.84	0.0692109	0.190742	0.362851	0.716716	0.999703	Not_Sig	no
ENSMUSG00002075819	0.525747	0.924639	3.06461	0.301715	0.76287	0.999703	Not_Sig	no
ENSMUSG00000054493	5.2569	0.340157	1.03206	0.329589	0.741711	0.999703	Not_Sig	no
ENSMUSG00000089844	1.83802	1.35636	1.67635	0.809113	0.41845	0.999703	Not_Sig	no
ENSMUSG00000026520	264.375	0.122886	0.140324	0.875735	0.381174	0.999703	Not_Sig	no
ENSMUSG00000025930	5.98959	-0.560772	0.817054	-0.686334	0.492503	0.999703	Not_Sig	no
ENSMUSG00000103492	1.04035	-2.3042	2.26929	-1.01538	0.309923	0.999703	Not_Sig	no
ENSMUSG00000081201	6.89907	-0.356571	0.810155	-0.440127	0.659845	0.999703	Not_Sig	no
ENSMUSG00000038793	1.14318	0.300616	2.27416	0.132188	0.894836	0.999703	Not_Sig	no
ENSMUSG00000082193	5.3774	-1.0209	0.920281	-1.10933	0.267287	0.999703	Not_Sig	no
ENSMUSG00000089716	1.00389	-0.079091	1.99411	-0.0396623	0.968362	0.999703	Not_Sig	no
ENSMUSG00000090252	0.324919	-0.0700147	3.65816	-0.0191393	0.98473	0.999703	Not_Sig	no
ENSMUSG00000026384	1146.18	-0.023338	0.0733264	-0.318276	0.750275	0.999703	Not_Sig	no
ENSMUSG00000091876	0.483741	2.36504	3.08369	0.76695	0.443111	0.999703	Not_Sig	no
ENSMUSG00000103146	3.17632	-0.227413	1.11869	-0.203284	0.838913	0.999703	Not_Sig	no
ENSMUSG00000100436	0.306662	1.71782	4.03633	0.425591	0.670406	0.999703	Not_Sig	no
ENSMUSG00000089652	0.64823	1.37411	2.8312	0.485346	0.627431	0.999703	Not_Sig	no
ENSMUSG00000100636	5.10272	0.397566	0.883363	0.45006	0.652667	0.999703	Not_Sig	no
ENSMUSG00000089937	0.306662	1.71782	4.03633	0.425591	0.670406	0.999703	Not_Sig	no
ENSMUSG00000101224	5.54695	0.0454912	0.970164	0.0468902	0.962601	0.999703	Not_Sig	no
ENSMUSG00000036975	117.148	-0.0799783	0.210029	-0.380797	0.703354	0.999703	Not_Sig	no
ENSMUSG00000101751	2.95997	-0.367569	1.30923	-0.280753	0.7789	0.999703	Not_Sig	no
ENSMUSG00000089714	2.66538	0.296896	1.32147	0.22467	0.822236	0.999703	Not_Sig	no
ENSMUSG00000118607	0.459993	2.30238	3.42531	0.672166	0.501478	0.999703	Not_Sig	no
ENSMUSG00000032769	1.15329	-0.56045	2.11114	-0.265472	0.790646	0.999703	Not_Sig	no
ENSMUSG00000073737	1.18814	-1.44849	2.10752	-0.687296	0.491896	0.999703	Not_Sig	no
ENSMUSG00000092083	161.771	0.104286	0.172977	0.602888	0.546583	0.999703	Not_Sig	no
ENSMUSG00000104149	0.343176	-1.93752	3.85887	-0.502096	0.6156	0.999703	Not_Sig	no
ENSMUSG00000026519	9.52443	0.213389	0.75381	0.283081	0.777115	0.999703	Not_Sig	no
ENSMUSG00000101652	0.343176	-1.93752	3.85887	-0.502096	0.6156	0.999703	Not_Sig	no
ENSMUSG00000085563	1.21356	-2.56708	2.0247	-1.26788	0.20484	0.999703	Not_Sig	no
ENSMUSG00000036962	0.653767	-1.51964	2.62662	-0.578553	0.562891	0.999703	Not_Sig	no
ENSMUSG00000070034	0.808502	0.432083	2.44158	0.176969	0.859533	0.999703	Not_Sig	no
ENSMUSG00000025925	70.4913	-0.140971	0.276506	-0.50983	0.610171	0.999703	Not_Sig	no
ENSMUSG00000104379	7.46981	0.285617	0.8201	0.348271	0.727637	0.999703	Not_Sig	no
ENSMUSG00000026387	2.40988	0.493633	1.41783	0.348161	0.72772	0.999703	Not_Sig	no
ENSMUSG00000038776	39.2585	0.144555	0.330559	0.437305	0.66189	0.999703	Not_Sig	no
ENSMUSG00000050777	2.02438	-0.0805546	1.50642	-0.0534743	0.957354	0.999703	Not_Sig	no
ENSMUSG00000032719	7.07581	-0.0422829	0.778724	-0.0542977	0.956698	0.999703	Not_Sig	no
ENSMUSG00000102219	0.839896	-0.618947	2.2666	-0.273073	0.784797	0.999703	Not_Sig	no
ENSMUSG00000070031	1.85456	0.204681	1.45906	0.140283	0.888437	0.999703	Not_Sig	no
ENSMUSG00000067795	7.48605	0.512969	0.749649	0.68428	0.493798	0.999703	Not_Sig	no
ENSMUSG00000090246	0.845444	3.16014	2.5037	1.26219	0.20688	0.999703	Not_Sig	no
ENSMUSG00000043716	3064.62	-0.0161061	0.0504439	-0.319287	0.749509	0.999703	Not_Sig	no
ENSMUSG00000026516	1051.79	-0.0264616	0.0689999	-0.383503	0.701347	0.999703	Not_Sig	no
ENSMUSG00000103178	116.672	0.0301935	0.203949	0.148044	0.882308	0.999703	Not_Sig	no
ENSMUSG00000025921	104.078	-0.0922431	0.199422	-0.462553	0.643685	0.999703	Not_Sig	no
ENSMUSG00000104165	1.15173	-0.537743	1.87807	-0.286328	0.774627	0.999703	Not_Sig	no
ENSMUSG00000100868	2.12137	-0.777421	1.42512	-0.545511	0.585402	0.999703	Not_Sig	no
ENSMUSG00000062169	357.798	0.0893131	0.112274	0.795494	0.426326	0.999703	Not_Sig	no
ENSMUSG00000026103	2358.66	0.000638904	0.0520349	0.0122784	0.990204	0.999703	Not_Sig	no
ENSMUSG00000099648	0.343176	-1.93752	3.85887	-0.502096	0.6156	0.999703	Not_Sig	no
ENSMUSG00000002881	421.458	-0.105131	0.109539	-0.959759	0.337176	0.999703	Not_Sig	no
ENSMUSG00000097833	1.34733	-0.755439	1.85859	-0.406458	0.684406	0.999703	Not_Sig	no
ENSMUSG00000101501	1.15023	-0.512832	2.09107	-0.245248	0.806264	0.999703	Not_Sig	no
ENSMUSG00000100120	0.348509	-1.9556	3.51957	-0.555634	0.578461	0.999703	Not_Sig	no
ENSMUSG00000100007	19.347	0.229428	0.475144	0.48286	0.629195	0.999703	Not_Sig	no
ENSMUSG00000058665	0.348509	-1.9556	3.51957	-0.555634	0.578461	0.999703	Not_Sig	no
ENSMUSG00000101700	0.516538	-0.96233	2.87985	-0.334159	0.738259	0.999703	Not_Sig	no
ENSMUSG00000043015	191.673	0.00755247	0.159728	0.0472833	0.962287	0.999703	Not_Sig	no
ENSMUSG00000103630	3.80018	-0.531596	1.18851	-0.447281	0.654672	0.999703	Not_Sig	no
ENSMUSG00000038733	2313.95	0.027891	0.0524743	0.531517	0.595061	0.999703	Not_Sig	no
ENSMUSG00000003721	222.707	-0.0885657	0.137452	-0.644337	0.519357	0.999703	Not_Sig	no
ENSMUSG00000104253	19.058	-0.285644	0.494208	-0.577983	0.563276	0.999703	Not_Sig	no
ENSMUSG00000054135	11.8217	0.130561	0.585988	0.222805	0.823687	0.999703	Not_Sig	no
ENSMUSG00000101791	1.15566	0.338045	1.80229	0.187564	0.851218	0.999703	Not_Sig	no
ENSMUSG00000081214	56.2576	-0.00543309	0.270754	-0.0200665	0.98399	0.999703	Not_Sig	no
ENSMUSG00000103260	0.66815	-1.55134	2.4662	-0.629042	0.529322	0.999703	Not_Sig	no
ENSMUSG00000041439	564.084	0.0439167	0.0959413	0.457746	0.647135	0.999703	Not_Sig	no
ENSMUSG00000100302	0.837583	0.471051	2.39508	0.196674	0.844082	0.999703	Not_Sig	no
ENSMUSG00000100230	0.805491	3.10125	2.57052	1.20647	0.227636	0.999703	Not_Sig	no
ENSMUSG00000026514	390.622	0.0833774	0.110526	0.75437	0.450627	0.999703	Not_Sig	no
ENSMUSG00000102276	0.315869	-0.0700145	3.69668	-0.0189398	0.984889	0.999703	Not_Sig	no
ENSMUSG00000089927	1.15938	0.330207	1.98025	0.16675	0.867567	0.999703	Not_Sig	no
ENSMUSG00000026102	238.895	0.0365095	0.136205	0.268049	0.788662	0.999703	Not_Sig	no
ENSMUSG00000050625	2.23502	1.78467	1.49556	1.19331	0.232748	0.999703	Not_Sig	no
ENSMUSG00000041426	77.7496	-0.175116	0.239058	-0.732528	0.463847	0.999703	Not_Sig	no
ENSMUSG00000089802	0.348509	-1.9556	3.51957	-0.555634	0.578461	0.999703	Not_Sig	no
ENSMUSG00000026339	619.532	-0.0155375	0.0931833	-0.166741	0.867574	0.999703	Not_Sig	no
ENSMUSG00000085857	22.2753	0.377703	0.442964	0.852673	0.393841	0.999703	Not_Sig	no
ENSMUSG00000050534	1.03701	2.22335	2.27518	0.977216	0.328462	0.999703	Not_Sig	no
ENSMUSG00000043629	29.6704	-0.187846	0.369585	-0.508261	0.61127	0.999703	Not_Sig	no
ENSMUSG00000026100	5.83839	-0.45731	1.02633	-0.445576	0.655903	0.999703	Not_Sig	no
ENSMUSG00000089334	0.485794	0.790446	3.1508	0.250871	0.801914	0.999703	Not_Sig	no
ENSMUSG00000047369	64.7936	-0.0474695	0.258118	-0.183906	0.854087	0.999703	Not_Sig	no
ENSMUSG00000001674	320.589	-0.0871518	0.119661	-0.728322	0.466417	0.999703	Not_Sig	no
ENSMUSG00000103100	0.325076	-1.87028	3.94275	-0.474358	0.635244	0.999703	Not_Sig	no
ENSMUSG00000064970	0.4692	0.762759	3.1899	0.239117	0.811015	0.999703	Not_Sig	no
ENSMUSG00000102488	1.13563	0.289782	2.09829	0.138104	0.890158	0.999703	Not_Sig	no
ENSMUSG00000060715	1.79827	0.210337	1.63092	0.128968	0.897383	0.999703	Not_Sig	no
ENSMUSG00000026222	0.617096	2.72671	2.81426	0.96889	0.3326	0.999703	Not_Sig	no
ENSMUSG00000004880	377.534	-0.121169	0.115947	-1.04504	0.296005	0.999703	Not_Sig	no
ENSMUSG00002075457	0.324919	-0.0700147	3.65816	-0.0191393	0.98473	0.999703	Not_Sig	no
ENSMUSG00000056699	0.507489	2.42313	3.03221	0.79913	0.424215	0.999703	Not_Sig	no
ENSMUSG00000052760	2.94512	-0.08379	1.19291	-0.0702399	0.944003	0.999703	Not_Sig	no
ENSMUSG00000026098	51.8673	-0.0560151	0.298541	-0.18763	0.851167	0.999703	Not_Sig	no
ENSMUSG00000100763	9.50006	-0.517118	0.660996	-0.782332	0.434019	0.999703	Not_Sig	no
ENSMUSG00000026097	82.4596	0.0273601	0.224278	0.121992	0.902905	0.999703	Not_Sig	no
ENSMUSG00000036707	1802.26	-0.0542193	0.0550378	-0.985129	0.324561	0.999703	Not_Sig	no
ENSMUSG00000026223	509.351	0.186467	0.0969159	1.92401	0.0543538	0.999703	Not_Sig	no
ENSMUSG00000026224	4.64698	0.384833	0.999324	0.385094	0.700168	0.999703	Not_Sig	no
ENSMUSG00000099767	1.17704	-0.51015	1.97244	-0.258639	0.795914	0.999703	Not_Sig	no
ENSMUSG00000049608	1.96997	0.956508	1.49342	0.640484	0.521858	0.999703	Not_Sig	no
ENSMUSG00000026096	97.232	-0.00405053	0.208943	-0.0193859	0.984533	0.999703	Not_Sig	no
ENSMUSG00000099913	14.9292	-0.0774769	0.529179	-0.14641	0.883598	0.999703	Not_Sig	no
ENSMUSG00000101838	3.873	0.300681	1.23205	0.244049	0.807193	0.999703	Not_Sig	no
ENSMUSG00000036815	169.688	-0.1354	0.169567	-0.798501	0.42458	0.999703	Not_Sig	no
ENSMUSG00000102801	3.73331	1.74767	1.18912	1.46972	0.141638	0.999703	Not_Sig	no
ENSMUSG00000102902	0.314206	1.74828	3.99701	0.437396	0.661824	0.999703	Not_Sig	no
ENSMUSG00000101985	0.330252	-0.0700148	3.63623	-0.0192548	0.984638	0.999703	Not_Sig	no
ENSMUSG00000102940	1.85995	1.34006	1.64386	0.815189	0.414964	0.999703	Not_Sig	no
ENSMUSG00000103914	1.64484	0.521773	1.54556	0.337595	0.735668	0.999703	Not_Sig	no
ENSMUSG00000102240	0.306662	1.71782	4.03633	0.425591	0.670406	0.999703	Not_Sig	no
ENSMUSG00000026095	38.0411	0.339529	0.33267	1.02062	0.307435	0.999703	Not_Sig	no
ENSMUSG00000100069	0.176921	-1.03178	4.08047	-0.252859	0.800377	0.999703	Not_Sig	no
ENSMUSG00000025920	849.891	0.0296015	0.0745608	0.397011	0.691359	0.999703	Not_Sig	no
ENSMUSG00000089982	1.18981	-2.56715	2.0349	-1.26156	0.207107	0.999703	Not_Sig	no
ENSMUSG00000025939	514.628	-0.0924847	0.0934565	-0.989602	0.322368	0.999703	Not_Sig	no
ENSMUSG00000102457	23.865	0.266704	0.417194	0.639281	0.52264	0.999703	Not_Sig	no
ENSMUSG00000096141	16.6258	0.496402	0.537715	0.92317	0.355919	0.999703	Not_Sig	no
ENSMUSG00000026094	48.0875	-0.382132	0.293315	-1.3028	0.192643	0.999703	Not_Sig	no
ENSMUSG00000026341	2396.76	-0.0849915	0.0527359	-1.61164	0.107039	0.999703	Not_Sig	no
ENSMUSG00000102063	0.176921	-1.03178	4.08047	-0.252859	0.800377	0.999703	Not_Sig	no
ENSMUSG00000079658	755.146	0.0110937	0.0813578	0.136356	0.89154	0.999703	Not_Sig	no
ENSMUSG00000026342	186.737	0.160438	0.151332	1.06018	0.289065	0.999703	Not_Sig	no
ENSMUSG00000025940	190.619	0.02879	0.159148	0.180901	0.856445	0.999703	Not_Sig	no
ENSMUSG00000026343	73.2454	-0.0641908	0.236835	-0.271036	0.786364	0.999703	Not_Sig	no
ENSMUSG00000025779	4.44185	0.025244	0.966602	0.0261162	0.979165	0.999703	Not_Sig	no
ENSMUSG00000091020	2.36017	-0.0699741	1.2991	-0.0538633	0.957044	0.999703	Not_Sig	no
ENSMUSG00000026344	102.944	-0.0717281	0.215845	-0.332313	0.739653	0.999703	Not_Sig	no
ENSMUSG00000101640	4.31872	0.604031	1.00752	0.59952	0.548826	0.999703	Not_Sig	no
ENSMUSG00000042686	63.5704	0.154888	0.257647	0.601161	0.547732	0.999703	Not_Sig	no
ENSMUSG00000100110	0.348509	-1.9556	3.51957	-0.555634	0.578461	0.999703	Not_Sig	no
ENSMUSG00000025777	1160.64	-0.0316414	0.0661773	-0.478131	0.632557	0.999703	Not_Sig	no
ENSMUSG00000099899	0.978584	-0.107576	2.00827	-0.0535666	0.95728	0.999703	Not_Sig	no
ENSMUSG00000101589	15.9558	0.215325	0.54734	0.393403	0.694022	0.999703	Not_Sig	no
ENSMUSG00000042807	394.715	0.142968	0.127441	1.12183	0.261933	0.999703	Not_Sig	no
ENSMUSG00000067780	3.20868	-0.516397	1.17528	-0.439383	0.660384	0.999703	Not_Sig	no
ENSMUSG00000100053	1.15033	0.347055	1.8777	0.18483	0.853362	0.999703	Not_Sig	no
ENSMUSG00000102868	0.176921	-1.03178	4.08047	-0.252859	0.800377	0.999703	Not_Sig	no
ENSMUSG00000085125	1.69945	-0.647562	1.64637	-0.393328	0.694077	0.999703	Not_Sig	no
ENSMUSG00000025776	3.49552	1.23974	1.18478	1.04639	0.295379	0.999703	Not_Sig	no
ENSMUSG00000099895	0.962436	2.10968	2.48562	0.848753	0.396018	0.999703	Not_Sig	no
ENSMUSG00000100554	4.23778	0.156705	1.00737	0.155559	0.876381	0.999703	Not_Sig	no
ENSMUSG00000099473	1.55673	-2.98055	1.8881	-1.5786	0.114428	0.999703	Not_Sig	no
ENSMUSG00000099591	20.2644	0.0164982	0.480161	0.0343598	0.97259	0.999703	Not_Sig	no
ENSMUSG00000109887	71.6154	-0.215498	0.252282	-0.854196	0.392996	0.999703	Not_Sig	no
ENSMUSG00000025983	2.3223	-1.92225	1.43548	-1.3391	0.180539	0.999703	Not_Sig	no
ENSMUSG00000041303	341.51	0.0552435	0.119806	0.461109	0.64472	0.999703	Not_Sig	no
ENSMUSG00000109809	0.507489	2.42313	3.03221	0.79913	0.424215	0.999703	Not_Sig	no
ENSMUSG00000049690	340.559	-0.0577191	0.114528	-0.503975	0.614279	0.999703	Not_Sig	no
ENSMUSG00000101306	0.33041	1.80925	3.59118	0.503803	0.6144	0.999703	Not_Sig	no
ENSMUSG00000104519	15.4493	-0.378784	0.546588	-0.692998	0.488311	0.999703	Not_Sig	no
ENSMUSG00000101600	0.511261	2.43232	3.02439	0.804236	0.421261	0.999703	Not_Sig	no
ENSMUSG00000089787	11.225	-0.26901	0.681463	-0.394754	0.693025	0.999703	Not_Sig	no
ENSMUSG00000022995	3361.73	-0.0315073	0.0485191	-0.649381	0.516092	0.999703	Not_Sig	no
ENSMUSG00000101385	1.32176	-0.844767	1.79104	-0.471662	0.637168	0.999703	Not_Sig	no
ENSMUSG00000103722	2.3384	-1.36236	1.42878	-0.953511	0.340331	0.999703	Not_Sig	no
ENSMUSG00000103317	4.23744	0.625943	1.05826	0.591483	0.554197	0.999703	Not_Sig	no
ENSMUSG00000102950	4.16874	-0.440779	1.02862	-0.428513	0.668278	0.999703	Not_Sig	no
ENSMUSG00000042596	70.0727	0.173253	0.253408	0.683693	0.494169	0.999703	Not_Sig	no
ENSMUSG00000102760	1.20095	0.390227	1.9622	0.198872	0.842363	0.999703	Not_Sig	no
ENSMUSG00000100720	3.65814	0.425546	1.12857	0.377067	0.706124	0.999703	Not_Sig	no
ENSMUSG00000073678	1209.92	-0.0235402	0.0646487	-0.364124	0.715765	0.999703	Not_Sig	no
ENSMUSG00000104136	2.83272	-0.286857	1.24129	-0.231097	0.81724	0.999703	Not_Sig	no
ENSMUSG00000026511	199.212	0.160285	0.150868	1.06242	0.288047	0.999703	Not_Sig	no
ENSMUSG00000103018	2.43945	0.111715	1.35469	0.0824654	0.934277	0.999703	Not_Sig	no
ENSMUSG00000036155	1047.19	0.0637027	0.0695404	0.916054	0.359639	0.999703	Not_Sig	no
ENSMUSG00000038633	272.643	-0.162378	0.128734	-1.26135	0.207184	0.999703	Not_Sig	no
ENSMUSG00000104378	0.688024	-0.0795717	2.60079	-0.0305953	0.975592	0.999703	Not_Sig	no
ENSMUSG00000099471	12.1529	-0.132187	0.611106	-0.216308	0.828748	0.999703	Not_Sig	no
ENSMUSG00000026594	1136.38	0.114917	0.0718317	1.5998	0.109642	0.999703	Not_Sig	no
ENSMUSG00000025927	1.60499	-0.0920041	1.69393	-0.054314	0.956685	0.999703	Not_Sig	no
ENSMUSG00000101117	0.514764	-2.52255	3.28267	-0.768446	0.442223	0.999703	Not_Sig	no
ENSMUSG00000100204	1.01885	0.0767839	2.37514	0.0323282	0.97421	0.999703	Not_Sig	no
ENSMUSG00000101964	0.525588	-0.990731	2.8634	-0.345998	0.729344	0.999703	Not_Sig	no
ENSMUSG00000047539	806.507	-0.0761675	0.0774039	-0.984027	0.325102	0.999703	Not_Sig	no
ENSMUSG00000097260	0.328691	-0.0700148	3.64259	-0.0192212	0.984665	0.999703	Not_Sig	no
ENSMUSG00000073482	3.25339	-0.684144	1.19095	-0.574452	0.565662	0.999703	Not_Sig	no
ENSMUSG00000033544	5.61068	0.475628	0.886385	0.536593	0.591549	0.999703	Not_Sig	no
ENSMUSG00000103303	3.21622	-0.510852	1.17505	-0.434748	0.663745	0.999703	Not_Sig	no
ENSMUSG00000102960	1.64317	-0.0699586	1.61475	-0.0433246	0.965443	0.999703	Not_Sig	no
ENSMUSG00000101905	1.81999	-0.357239	1.50442	-0.237459	0.812301	0.999703	Not_Sig	no
ENSMUSG00000026347	139.906	0.0495721	0.174937	0.283371	0.776892	0.999703	Not_Sig	no
ENSMUSG00000026348	22.5578	0.282653	0.449292	0.629107	0.529279	0.999703	Not_Sig	no
ENSMUSG00000102014	16.3921	-0.213694	0.501917	-0.425755	0.670286	0.999703	Not_Sig	no
ENSMUSG00000026510	682.374	0.0932741	0.0833131	1.11956	0.2629	0.999703	Not_Sig	no
ENSMUSG00000043760	2.13274	1.09085	1.43484	0.760257	0.447101	0.999703	Not_Sig	no
ENSMUSG00000026349	1530.8	0.0293794	0.0607929	0.48327	0.628904	0.999703	Not_Sig	no
ENSMUSG00000052331	487.145	0.146961	0.101137	1.4531	0.146197	0.999703	Not_Sig	no
ENSMUSG00000026234	4558.9	-0.0242134	0.0420665	-0.575599	0.564886	0.999703	Not_Sig	no
ENSMUSG00000101674	31.5168	-0.185546	0.371969	-0.498822	0.617905	0.999703	Not_Sig	no
ENSMUSG00000102503	2.67259	1.53125	1.45982	1.04893	0.294211	0.999703	Not_Sig	no
ENSMUSG00002075552	0.176921	-1.03178	4.08047	-0.252859	0.800377	0.999703	Not_Sig	no
ENSMUSG00000064823	0.176921	-1.03178	4.08047	-0.252859	0.800377	0.999703	Not_Sig	no
ENSMUSG00000073627	25.8439	0.299709	0.408789	0.733163	0.463459	0.999703	Not_Sig	no
ENSMUSG00000026509	852.2	0.0120287	0.0772618	0.155687	0.87628	0.999703	Not_Sig	no
ENSMUSG00000102234	274.782	-0.107371	0.133939	-0.80164	0.422761	0.999703	Not_Sig	no
ENSMUSG00000104415	2.02594	-0.0897236	1.51115	-0.0593744	0.952654	0.999703	Not_Sig	no
ENSMUSG00000026237	1.01278	-1.14027	2.13494	-0.5341	0.593272	0.999703	Not_Sig	no
ENSMUSG00000051590	3.59129	0.445331	1.07185	0.415478	0.677792	0.999703	Not_Sig	no
ENSMUSG00000041859	336.937	-0.157283	0.122579	-1.28311	0.199454	0.999703	Not_Sig	no
ENSMUSG00000088858	0.306662	1.71782	4.03633	0.425591	0.670406	0.999703	Not_Sig	no
ENSMUSG00000097934	0.664275	-0.152881	2.63167	-0.0580928	0.953675	0.999703	Not_Sig	no
ENSMUSG00000026592	6.01808	0.479228	0.851753	0.562637	0.573682	0.999703	Not_Sig	no
ENSMUSG00000109913	3.13505	-0.176595	1.2253	-0.144123	0.885403	0.999703	Not_Sig	no
ENSMUSG00000025982	4995.99	-0.0284297	0.0413971	-0.686756	0.492236	0.999703	Not_Sig	no
ENSMUSG00000103030	44.4675	-0.335427	0.304368	-1.10204	0.270442	0.999703	Not_Sig	no
ENSMUSG00000026238	8502.87	-0.0636558	0.0401505	-1.58543	0.112869	0.999703	Not_Sig	no
ENSMUSG00000025931	594.189	-0.0215936	0.110194	-0.195961	0.844641	0.999703	Not_Sig	no
ENSMUSG00000100929	0.844968	-0.729991	2.56399	-0.284709	0.775867	0.999703	Not_Sig	no
ENSMUSG00000041809	5.50811	-0.874463	0.96776	-0.903594	0.366211	0.999703	Not_Sig	no
ENSMUSG00000026239	307.866	0.0177869	0.11965	0.148657	0.881824	0.999703	Not_Sig	no
ENSMUSG00000102927	1.87606	-2.29443	1.75931	-1.30416	0.192179	0.999703	Not_Sig	no
ENSMUSG00000025981	196.278	-0.213085	0.157028	-1.35699	0.174785	0.999703	Not_Sig	no
ENSMUSG00000101122	4.98127	-0.278895	0.956019	-0.291725	0.770497	0.999703	Not_Sig	no
ENSMUSG00000041779	51.018	0.225787	0.287679	0.784858	0.432537	0.999703	Not_Sig	no
ENSMUSG00000100819	1.83662	2.14339	1.68596	1.27132	0.203615	0.999703	Not_Sig	no
ENSMUSG00000036104	348.837	0.0613792	0.114235	0.537308	0.591055	0.999703	Not_Sig	no
ENSMUSG00000025933	34.7007	0.590268	0.377147	1.56509	0.117563	0.999703	Not_Sig	no
ENSMUSG00000026240	429.237	0.014139	0.106171	0.133172	0.894058	0.999703	Not_Sig	no
ENSMUSG00002075077	0.491285	2.38411	3.06691	0.777367	0.436942	0.999703	Not_Sig	no
ENSMUSG00000103609	0.516696	0.924995	3.08304	0.300027	0.764157	0.999703	Not_Sig	no
ENSMUSG00000070565	728.096	-0.0711322	0.0847259	-0.839556	0.401157	0.999703	Not_Sig	no
ENSMUSG00000026241	7.33246	-0.490349	0.758761	-0.64625	0.518118	0.999703	Not_Sig	no
ENSMUSG00000025980	2128.96	-0.094956	0.0512441	-1.85301	0.0638806	0.999703	Not_Sig	no
ENSMUSG00000073676	536.473	-0.0334146	0.0929601	-0.359451	0.719258	0.999703	Not_Sig	no
ENSMUSG00000089670	1.65082	0.542853	1.69674	0.319939	0.749014	0.999703	Not_Sig	no
ENSMUSG00000025934	3.43263	0.336174	1.09648	0.306594	0.759152	0.999703	Not_Sig	no
ENSMUSG00000036086	86.9284	0.0301506	0.238316	0.126515	0.899324	0.999703	Not_Sig	no
ENSMUSG00000099760	24.996	0.0421385	0.432201	0.0974974	0.922331	0.999703	Not_Sig	no
ENSMUSG00000104164	6.93574	-0.278767	0.808497	-0.344797	0.730247	0.999703	Not_Sig	no
ENSMUSG00000058603	104.983	-0.128007	0.209438	-0.611195	0.541071	0.999703	Not_Sig	no
ENSMUSG00000102782	0.702351	-2.9652	2.69551	-1.10005	0.271311	0.999703	Not_Sig	no
ENSMUSG00000033488	14.7215	0.156347	0.531662	0.294073	0.768702	0.999703	Not_Sig	no
ENSMUSG00000067750	0.870696	0.613439	2.38981	0.256689	0.797419	0.999703	Not_Sig	no
ENSMUSG00000094436	0.177079	0.891769	4.08047	0.218545	0.827004	0.999703	Not_Sig	no
ENSMUSG00000041722	0.354158	1.89676	3.81161	0.497627	0.618747	0.999703	Not_Sig	no
ENSMUSG00000025979	668.179	0.0572047	0.0921847	0.620544	0.5349	0.999703	Not_Sig	no
ENSMUSG00000085507	0.964201	-0.0813933	2.11471	-0.0384892	0.969298	0.999703	Not_Sig	no
ENSMUSG00000085079	0.491285	2.38411	3.06691	0.777367	0.436942	0.999703	Not_Sig	no
ENSMUSG00000053333	293.778	-0.177204	0.121956	-1.45302	0.146219	0.999703	Not_Sig	no
ENSMUSG00000100225	0.334024	-0.0700149	3.62104	-0.0193356	0.984573	0.999703	Not_Sig	no
ENSMUSG00000100768	0.491127	0.790526	3.13881	0.251855	0.801153	0.999703	Not_Sig	no
ENSMUSG00000104121	0.496507	-0.974896	3.12641	-0.311826	0.755173	0.999703	Not_Sig	no
ENSMUSG00000102383	0.678761	-1.58259	2.59728	-0.609325	0.542309	0.999703	Not_Sig	no
ENSMUSG00000104400	0.324919	-0.0700147	3.65816	-0.0191393	0.98473	0.999703	Not_Sig	no
ENSMUSG00000102293	0.687968	-2.93953	2.52288	-1.16515	0.243959	0.999703	Not_Sig	no
ENSMUSG00000102649	2.04409	-1.67184	1.49185	-1.12064	0.262439	0.999703	Not_Sig	no
ENSMUSG00000084106	312.867	0.035705	0.120893	0.295343	0.767732	0.999703	Not_Sig	no
ENSMUSG00000102571	0.664536	-0.0355193	2.48576	-0.0142891	0.988599	0.999703	Not_Sig	no
ENSMUSG00000099401	0.339617	-0.0700151	3.59901	-0.019454	0.984479	0.999703	Not_Sig	no
ENSMUSG00000103984	10.5977	0.389596	0.660278	0.590049	0.555158	0.999703	Not_Sig	no
ENSMUSG00000025978	109.727	-0.0587986	0.205283	-0.286427	0.774551	0.999703	Not_Sig	no
ENSMUSG00000046994	597.021	-0.00704592	0.0907866	-0.0776097	0.938138	0.999703	Not_Sig	no
ENSMUSG00000101940	3.13793	-0.25827	1.14325	-0.225909	0.821272	0.999703	Not_Sig	no
ENSMUSG00000079440	0.334126	-1.90504	3.576	-0.532729	0.594221	0.999703	Not_Sig	no
ENSMUSG00000028033	603.329	0.0189489	0.0931451	0.203434	0.838796	0.999703	Not_Sig	no
ENSMUSG00000036500	0.839683	-1.97538	2.59632	-0.760838	0.446754	0.999703	Not_Sig	no
ENSMUSG00000099839	2.45522	0.525222	1.45776	0.360295	0.718627	0.999703	Not_Sig	no
ENSMUSG00000104138	0.827074	-0.611066	2.27703	-0.268361	0.788421	0.999703	Not_Sig	no
ENSMUSG00000082935	26.3349	0.234853	0.406161	0.578228	0.563111	0.999703	Not_Sig	no
ENSMUSG00000103748	2.14319	0.560506	1.45341	0.38565	0.699756	0.999703	Not_Sig	no
ENSMUSG00000100215	7.90408	0.496899	0.752796	0.660071	0.509208	0.999703	Not_Sig	no
ENSMUSG00000038349	320.867	0.0520499	0.135057	0.385392	0.699947	0.999703	Not_Sig	no
ENSMUSG00000102145	5.31967	-0.444471	0.887436	-0.500849	0.616477	0.999703	Not_Sig	no
ENSMUSG00000100309	3.51609	0.0857658	1.07333	0.0799063	0.936312	0.999703	Not_Sig	no
ENSMUSG00000056211	2576.94	-0.118606	0.054295	-2.18447	0.0289281	0.999703	Not_Sig	no
ENSMUSG00000102831	0.339459	-1.92382	3.55464	-0.541214	0.58836	0.999703	Not_Sig	no
ENSMUSG00000101535	0.325076	-1.87028	3.94275	-0.474358	0.635244	0.999703	Not_Sig	no
ENSMUSG00000099950	5.84445	-0.341662	0.849145	-0.40236	0.687419	0.999703	Not_Sig	no
ENSMUSG00000104239	0.520255	-0.974812	3.07622	-0.316886	0.75133	0.999703	Not_Sig	no
ENSMUSG00000102179	0.841196	-0.73823	2.41588	-0.305574	0.759929	0.999703	Not_Sig	no
ENSMUSG00000103497	3.74207	-0.0346336	1.06963	-0.0323791	0.97417	0.999703	Not_Sig	no
ENSMUSG00000065520	2.12811	0.546532	1.48904	0.367037	0.713592	0.999703	Not_Sig	no
ENSMUSG00000026247	66.8034	0.0788049	0.25004	0.31517	0.752633	0.999703	Not_Sig	no
ENSMUSG00000026353	979.833	-0.132183	0.07529	-1.75565	0.0791479	0.999703	Not_Sig	no
ENSMUSG00000036480	2.4919	-2.10886	1.63717	-1.28812	0.197706	0.999703	Not_Sig	no
ENSMUSG00000026589	12.0782	0.0364738	0.585695	0.0622743	0.950344	0.999703	Not_Sig	no
ENSMUSG00000026354	4.81248	-0.343581	0.978519	-0.351124	0.725495	0.999703	Not_Sig	no
ENSMUSG00000102789	0.306662	1.71782	4.03633	0.425591	0.670406	0.999703	Not_Sig	no
ENSMUSG00000004031	691.533	0.0172885	0.085134	0.203074	0.839077	0.999703	Not_Sig	no
ENSMUSG00000026355	580.957	0.0311217	0.0937138	0.332093	0.739819	0.999703	Not_Sig	no
ENSMUSG00000038331	5129.8	0.0687159	0.0534429	1.28578	0.198519	0.999703	Not_Sig	no
ENSMUSG00000104310	28.6502	0.366294	0.384976	0.951472	0.341365	0.999703	Not_Sig	no
ENSMUSG00000101429	3.10916	0.370445	1.16292	0.318547	0.75007	0.999703	Not_Sig	no
ENSMUSG00000038323	268.996	-0.0982598	0.132782	-0.740011	0.459294	0.999703	Not_Sig	no
ENSMUSG00000026356	632.294	0.0931992	0.0929235	1.00297	0.315877	0.999703	Not_Sig	no
ENSMUSG00000026253	1.19384	-0.452204	2.09698	-0.215645	0.829264	0.999703	Not_Sig	no
ENSMUSG00000100078	3.78275	0.293457	1.07999	0.271722	0.785835	0.999703	Not_Sig	no
ENSMUSG00000045382	75.5629	0.172793	0.23966	0.720989	0.470916	0.999703	Not_Sig	no
ENSMUSG00000097283	0.176921	-1.03178	4.08047	-0.252859	0.800377	0.999703	Not_Sig	no
ENSMUSG00000048495	150.754	-0.0269373	0.1784	-0.150994	0.87998	0.999703	Not_Sig	no
ENSMUSG00000025971	180.534	-0.025324	0.155704	-0.162641	0.870801	0.999703	Not_Sig	no
ENSMUSG00000042581	41.3828	-0.548305	0.319732	-1.71489	0.0863657	0.999703	Not_Sig	no
ENSMUSG00000089648	5.63353	-0.0762132	0.853255	-0.0893205	0.928827	0.999703	Not_Sig	no
ENSMUSG00000094122	1.17208	3.63241	2.10914	1.72222	0.0850295	0.999703	Not_Sig	no
ENSMUSG00000103281	0.177079	0.891769	4.08047	0.218545	0.827004	0.999703	Not_Sig	no
ENSMUSG00000026401	0.177079	0.891769	4.08047	0.218545	0.827004	0.999703	Not_Sig	no
ENSMUSG00000087691	1.15054	1.31118	2.12817	0.616108	0.537823	0.999703	Not_Sig	no
ENSMUSG00000086825	1.86031	-0.250802	1.57858	-0.158878	0.873765	0.999703	Not_Sig	no
ENSMUSG00000026399	17.9743	-0.119385	0.496455	-0.240474	0.809963	0.999703	Not_Sig	no
ENSMUSG00000103751	0.845174	-0.64724	2.40938	-0.268634	0.788212	0.999703	Not_Sig	no
ENSMUSG00000039384	36.3815	-0.647625	0.357724	-1.81041	0.0702329	0.999703	Not_Sig	no
ENSMUSG00000044854	3.06785	-1.45551	1.2279	-1.18537	0.23587	0.999703	Not_Sig	no
ENSMUSG00000104419	0.855997	-1.96219	2.38468	-0.82283	0.410605	0.999703	Not_Sig	no
ENSMUSG00000092578	0.306662	1.71782	4.03633	0.425591	0.670406	0.999703	Not_Sig	no
ENSMUSG00000042554	1.32939	-1.51909	2.20541	-0.688802	0.490948	0.999703	Not_Sig	no
ENSMUSG00000039377	3.12763	-0.218854	1.13989	-0.191996	0.847746	0.999703	Not_Sig	no
ENSMUSG00000026254	847.526	-0.065229	0.0746579	-0.873706	0.382279	0.999703	Not_Sig	no
ENSMUSG00000101468	0.177079	0.891769	4.08047	0.218545	0.827004	0.999703	Not_Sig	no
ENSMUSG00000026405	2.8939	0.542502	1.26208	0.429849	0.667306	0.999703	Not_Sig	no
ENSMUSG00000026621	1.35444	1.56423	1.9338	0.808885	0.418581	0.999703	Not_Sig	no
ENSMUSG00000073730	0.354158	1.89676	3.81161	0.497627	0.618747	0.999703	Not_Sig	no
ENSMUSG00000101904	1.82553	0.19506	1.44757	0.13475	0.89281	0.999703	Not_Sig	no
ENSMUSG00000102766	0.177079	0.891769	4.08047	0.218545	0.827004	0.999703	Not_Sig	no
ENSMUSG00000100257	1.7887	1.2776	1.68882	0.756506	0.449346	0.999703	Not_Sig	no
ENSMUSG00000097970	3.16555	0.0714113	1.15611	0.0617687	0.950747	0.999703	Not_Sig	no
ENSMUSG00000100775	1.12664	2.38947	2.06108	1.15933	0.246322	0.999703	Not_Sig	no
ENSMUSG00000026255	6.37993	0.247283	0.856374	0.288756	0.772768	0.999703	Not_Sig	no
ENSMUSG00000089821	1.90572	-0.798324	1.6737	-0.476982	0.633375	0.999703	Not_Sig	no
ENSMUSG00000026158	324.644	0.135226	0.131993	1.0245	0.305601	0.999703	Not_Sig	no
ENSMUSG00000099503	0.176921	-1.03178	4.08047	-0.252859	0.800377	0.999703	Not_Sig	no
ENSMUSG00000026156	756.679	-0.0313077	0.0900356	-0.347725	0.728046	0.999703	Not_Sig	no
ENSMUSG00000073481	179.762	-0.0201077	0.155222	-0.129542	0.896929	0.999703	Not_Sig	no
ENSMUSG00000039349	3.14239	1.0691	1.1761	0.909022	0.363339	0.999703	Not_Sig	no
ENSMUSG00000026587	1826.78	0.0111282	0.0569548	0.195386	0.84509	0.999703	Not_Sig	no
ENSMUSG00000103762	0.66815	-1.55134	2.4662	-0.629042	0.529322	0.999703	Not_Sig	no
ENSMUSG00000103971	0.531079	0.924431	3.05399	0.302696	0.762121	0.999703	Not_Sig	no
ENSMUSG00000102508	0.702351	-2.9652	2.69551	-1.10005	0.271311	0.999703	Not_Sig	no
ENSMUSG00000102618	1.21952	1.37014	2.15645	0.635367	0.525189	0.999703	Not_Sig	no
ENSMUSG00000026620	1645.66	-0.0697872	0.0567113	-1.23057	0.218484	0.999703	Not_Sig	no
ENSMUSG00000102784	3.18381	0.0739681	1.23748	0.059773	0.952336	0.999703	Not_Sig	no
ENSMUSG00000026155	940.49	-0.0626996	0.0805365	-0.778524	0.43626	0.999703	Not_Sig	no
ENSMUSG00000026154	80.508	0.192967	0.226594	0.8516	0.394436	0.999703	Not_Sig	no
ENSMUSG00000102495	28.7257	0.331368	0.385425	0.859747	0.389928	0.999703	Not_Sig	no
ENSMUSG00000073530	46.4826	0.123334	0.303956	0.405763	0.684917	0.999703	Not_Sig	no
ENSMUSG00000104014	0.306662	1.71782	4.03633	0.425591	0.670406	0.999703	Not_Sig	no
ENSMUSG00000104169	0.803224	0.46907	2.29705	0.204205	0.838193	0.999703	Not_Sig	no
ENSMUSG00000038305	78.2208	0.0197872	0.236307	0.0837352	0.933267	0.999703	Not_Sig	no
ENSMUSG00000054770	395.193	-0.0092291	0.108362	-0.085169	0.932127	0.999703	Not_Sig	no
ENSMUSG00000026039	114.585	0.115915	0.197911	0.585692	0.558083	0.999703	Not_Sig	no
ENSMUSG00000040782	702.329	-0.100547	0.0813123	-1.23656	0.216252	0.999703	Not_Sig	no
ENSMUSG00000103572	0.657382	-0.111891	2.81713	-0.039718	0.968318	0.999703	Not_Sig	no
ENSMUSG00000103186	1.66149	0.528163	1.69388	0.311807	0.755187	0.999703	Not_Sig	no
ENSMUSG00000039318	750.219	0.00818529	0.0804044	0.101801	0.918914	0.999703	Not_Sig	no
ENSMUSG00000103613	40.5797	0.13302	0.360184	0.369311	0.711896	0.999703	Not_Sig	no
ENSMUSG00000063558	10.2882	0.801231	0.759429	1.05504	0.291405	0.999703	Not_Sig	no
ENSMUSG00000026153	621.851	0.0735259	0.0851804	0.863179	0.388039	0.999703	Not_Sig	no
ENSMUSG00000102398	1.80334	0.160593	1.56321	0.102733	0.918175	0.999703	Not_Sig	no
ENSMUSG00000026409	463.37	0.0993002	0.103803	0.956622	0.338758	0.999703	Not_Sig	no
ENSMUSG00000015829	1279.69	0.00841884	0.073369	0.114746	0.908646	0.999703	Not_Sig	no
ENSMUSG00000046404	188.012	0.201953	0.159939	1.26269	0.2067	0.999703	Not_Sig	no
ENSMUSG00000104515	0.324919	-0.0700147	3.65816	-0.0191393	0.98473	0.999703	Not_Sig	no
ENSMUSG00000073528	0.348509	-1.9556	3.51957	-0.555634	0.578461	0.999703	Not_Sig	no
ENSMUSG00000103719	64.2103	-0.123494	0.263712	-0.468289	0.639578	0.999703	Not_Sig	no
ENSMUSG00000042510	9.74675	0.46656	0.642609	0.726041	0.467814	0.999703	Not_Sig	no
ENSMUSG00000090394	9.96244	-1.07173	0.693724	-1.5449	0.122372	0.999703	Not_Sig	no
ENSMUSG00000064294	1.5004	-1.90496	1.77471	-1.07339	0.283094	0.999703	Not_Sig	no
ENSMUSG00000026729	2.99588	-1.42634	1.21844	-1.17062	0.24175	0.999703	Not_Sig	no
ENSMUSG00000026415	0.865205	-0.576455	2.24513	-0.256757	0.797366	0.999703	Not_Sig	no
ENSMUSG00000026618	513.867	-0.0560993	0.0929063	-0.603827	0.545959	0.999703	Not_Sig	no
ENSMUSG00000104368	3.50066	3.24761	1.44094	2.25382	0.0242075	0.999703	UP	yes
ENSMUSG00000102526	19.5209	0.487546	0.478206	1.01953	0.307951	0.999703	Not_Sig	no
ENSMUSG00000026417	0.483583	0.763144	3.15629	0.241785	0.808947	0.999703	Not_Sig	no
ENSMUSG00000026725	19.7248	0.880069	0.502568	1.75114	0.0799214	0.999703	Not_Sig	no
ENSMUSG00000038242	82.8627	-0.0503948	0.229876	-0.219226	0.826474	0.999703	Not_Sig	no
ENSMUSG00000089822	24.799	0.378874	0.440475	0.860147	0.389708	0.999703	Not_Sig	no
ENSMUSG00000026617	256.607	-0.121124	0.131641	-0.920107	0.357517	0.999703	Not_Sig	no
ENSMUSG00000058267	147.054	-0.0117717	0.174751	-0.0673626	0.946293	0.999703	Not_Sig	no
ENSMUSG00000097261	1.67252	1.21177	1.6457	0.736328	0.461531	0.999703	Not_Sig	no
ENSMUSG00000014226	902.344	-0.0452607	0.072827	-0.621483	0.534282	0.999703	Not_Sig	no
ENSMUSG00000103006	3.4596	0.0697071	1.06927	0.065191	0.948022	0.999703	Not_Sig	no
ENSMUSG00000079554	0.482022	0.778934	2.94565	0.264435	0.791445	0.999703	Not_Sig	no
ENSMUSG00000103839	16.9257	-0.418588	0.493888	-0.847536	0.396696	0.999703	Not_Sig	no
ENSMUSG00000016529	0.974812	-0.11522	2.01046	-0.0573103	0.954298	0.999703	Not_Sig	no
ENSMUSG00000026147	8.25152	0.817949	0.804678	1.01649	0.309395	0.999703	Not_Sig	no
ENSMUSG00000016528	566.287	-0.0426803	0.0908966	-0.469548	0.638678	0.999703	Not_Sig	no
ENSMUSG00000102856	1.35303	0.785098	2.00616	0.391344	0.695543	0.999703	Not_Sig	no
ENSMUSG00000051223	3789.41	-0.0467718	0.0464248	-1.00748	0.313706	0.999703	Not_Sig	no
ENSMUSG00000016526	160.871	-0.0304773	0.169391	-0.179923	0.857213	0.999703	Not_Sig	no
ENSMUSG00000026615	2682.29	-0.0221567	0.0497067	-0.445749	0.655779	0.999703	Not_Sig	no
ENSMUSG00000051295	12.4981	-0.0934456	0.6077	-0.153769	0.877792	0.999703	Not_Sig	no
ENSMUSG00000118510	4.51423	-0.619775	0.949576	-0.652686	0.513959	0.999703	Not_Sig	no
ENSMUSG00000026614	256.435	0.148644	0.137706	1.07943	0.280398	0.999703	Not_Sig	no
ENSMUSG00000039246	49.8236	0.112814	0.30258	0.372841	0.709267	0.999703	Not_Sig	no
ENSMUSG00000103056	1.85817	-0.336085	1.458	-0.230511	0.817695	0.999703	Not_Sig	no
ENSMUSG00000048000	1069.85	0.0435153	0.0726125	0.599281	0.548985	0.999703	Not_Sig	no
ENSMUSG00000079436	2.13435	-0.299776	1.36484	-0.219641	0.82615	0.999703	Not_Sig	no
ENSMUSG00000026141	58.8565	0.148352	0.268688	0.552136	0.580855	0.999703	Not_Sig	no
ENSMUSG00000099997	1.70494	-1.25655	1.60724	-0.781804	0.43433	0.999703	Not_Sig	no
ENSMUSG00000100131	368.971	-0.100294	0.137829	-0.727673	0.466814	0.999703	Not_Sig	no
ENSMUSG00000067736	114.964	-0.0735197	0.207571	-0.354191	0.723196	0.999703	Not_Sig	no
ENSMUSG00000026034	754.254	0.0419345	0.110563	0.379283	0.704478	0.999703	Not_Sig	no
ENSMUSG00000101939	89.6532	-0.0609676	0.230926	-0.264014	0.791769	0.999703	Not_Sig	no
ENSMUSG00000101111	481.931	-0.0287445	0.104906	-0.274002	0.784083	0.999703	Not_Sig	no
ENSMUSG00000026721	1771.06	-0.01044	0.0608052	-0.171695	0.863677	0.999703	Not_Sig	no
ENSMUSG00000100862	861.609	-0.316865	0.0946947	-3.34618	0.000819343	0.53744	Not_Sig	no
ENSMUSG00000102070	551.202	-0.0485753	0.104569	-0.46453	0.642268	0.999703	Not_Sig	no
ENSMUSG00000101249	271.612	0.092928	0.144542	0.642913	0.520281	0.999703	Not_Sig	no
ENSMUSG00000039239	391.152	-0.130427	0.115458	-1.12965	0.258624	0.999703	Not_Sig	no
ENSMUSG00000100393	30.8428	-0.395553	0.392654	-1.00738	0.313751	0.999703	Not_Sig	no
ENSMUSG00000001305	174.938	-0.33979	0.157016	-2.16404	0.030461	0.999703	Not_Sig	no
ENSMUSG00000097784	4.37093	1.15796	0.994639	1.1642	0.244342	0.999703	Not_Sig	no
ENSMUSG00000104302	15.9696	0.163592	0.510334	0.320559	0.748544	0.999703	Not_Sig	no
ENSMUSG00000097935	0.334182	1.8232	3.57578	0.509876	0.610138	0.999703	Not_Sig	no
ENSMUSG00000103522	0.530921	-1.00884	3.05448	-0.330281	0.741187	0.999703	Not_Sig	no
ENSMUSG00000103693	1.99702	0.39822	1.41257	0.281911	0.778012	0.999703	Not_Sig	no
ENSMUSG00000104026	0.668308	-0.0241715	2.4813	-0.00974149	0.992228	0.999703	Not_Sig	no
ENSMUSG00000118401	9.061	0.621863	0.710824	0.874848	0.381656	0.999703	Not_Sig	no
ENSMUSG00000103432	0.697176	-1.57108	2.5756	-0.609988	0.54187	0.999703	Not_Sig	no
ENSMUSG00000103200	0.334126	-1.90504	3.576	-0.532729	0.594221	0.999703	Not_Sig	no
ENSMUSG00000103632	1.81601	-0.39716	1.56116	-0.2544	0.799186	0.999703	Not_Sig	no
ENSMUSG00000104053	0.668095	-1.56016	2.80352	-0.5565	0.577869	0.999703	Not_Sig	no
ENSMUSG00000026259	254.44	0.200672	0.131919	1.52118	0.128215	0.999703	Not_Sig	no
ENSMUSG00000026035	158.217	-0.0834579	0.175116	-0.476588	0.633656	0.999703	Not_Sig	no
ENSMUSG00000026611	0.354	-0.0700154	3.54486	-0.0197513	0.984242	0.999703	Not_Sig	no
ENSMUSG00000079434	23.4813	0.366797	0.427882	0.857239	0.391313	0.999703	Not_Sig	no
ENSMUSG00000073725	487.969	-0.0305953	0.100666	-0.303929	0.761182	0.999703	Not_Sig	no
ENSMUSG00000040423	759.005	0.131342	0.0843248	1.55758	0.119334	0.999703	Not_Sig	no
ENSMUSG00000103343	0.808502	0.432083	2.44158	0.176969	0.859533	0.999703	Not_Sig	no
ENSMUSG00000103846	0.51638	-2.52572	3.01205	-0.838536	0.40173	0.999703	Not_Sig	no
ENSMUSG00000103739	0.861489	1.88678	2.40335	0.785061	0.432418	0.999703	Not_Sig	no
ENSMUSG00000026036	563.527	-0.0276397	0.0945501	-0.292329	0.770035	0.999703	Not_Sig	no
ENSMUSG00000026715	229.448	-0.0872773	0.138429	-0.630482	0.528379	0.999703	Not_Sig	no
ENSMUSG00000103222	0.354158	1.89676	3.81161	0.497627	0.618747	0.999703	Not_Sig	no
ENSMUSG00000103680	0.33041	1.80925	3.59118	0.503803	0.6144	0.999703	Not_Sig	no
ENSMUSG00000043467	828.531	0.0256782	0.0808128	0.31775	0.750675	0.999703	Not_Sig	no
ENSMUSG00000104016	1.49151	0.268979	1.60368	0.167727	0.866798	0.999703	Not_Sig	no
ENSMUSG00000026037	343.23	-0.197211	0.119682	-1.64779	0.0993967	0.999703	Not_Sig	no
ENSMUSG00000119442	1.82909	-0.357162	1.4627	-0.24418	0.807092	0.999703	Not_Sig	no
ENSMUSG00000039210	290.315	-0.114772	0.126086	-0.91027	0.36268	0.999703	Not_Sig	no
ENSMUSG00000104394	33.7409	0.0164146	0.374985	0.0437738	0.965085	0.999703	Not_Sig	no
ENSMUSG00000085054	30.6144	-0.053492	0.37755	-0.141682	0.887331	0.999703	Not_Sig	no
ENSMUSG00000104245	26.8427	-0.169049	0.399297	-0.423368	0.672027	0.999703	Not_Sig	no
ENSMUSG00000103923	0.507173	-1.00925	3.10312	-0.325238	0.745001	0.999703	Not_Sig	no
ENSMUSG00000026427	388.597	-0.0731054	0.107551	-0.67973	0.496676	0.999703	Not_Sig	no
ENSMUSG00000026610	60.2186	0.303597	0.287753	1.05506	0.291397	0.999703	Not_Sig	no
ENSMUSG00000103961	3.1546	0.0975144	1.1225	0.0868725	0.930773	0.999703	Not_Sig	no
ENSMUSG00000103577	0.343176	-1.93752	3.85887	-0.502096	0.6156	0.999703	Not_Sig	no
ENSMUSG00000038174	349.429	0.0813227	0.113759	0.714866	0.474692	0.999703	Not_Sig	no
ENSMUSG00000033569	645.016	0.0848184	0.0908681	0.933423	0.350601	0.999703	Not_Sig	no
ENSMUSG00000026032	213.034	0.00710276	0.155977	0.0455373	0.963679	0.999703	Not_Sig	no
ENSMUSG00000026430	39.3317	-0.0968616	0.32489	-0.298137	0.765599	0.999703	Not_Sig	no
ENSMUSG00000059647	5.28927	0.316507	0.912117	0.347002	0.728589	0.999703	Not_Sig	no
ENSMUSG00000104257	0.531238	2.48244	3.24704	0.764524	0.444555	0.999703	Not_Sig	no
ENSMUSG00000103209	0.684093	-1.59571	2.78232	-0.573518	0.566294	0.999703	Not_Sig	no
ENSMUSG00000104027	0.770426	3.04681	2.60581	1.16924	0.242308	0.999703	Not_Sig	no
ENSMUSG00000102407	0.679077	1.45713	2.59738	0.561001	0.574797	0.999703	Not_Sig	no
ENSMUSG00000103214	0.49279	-0.962305	2.92361	-0.32915	0.742043	0.999703	Not_Sig	no
ENSMUSG00000104100	0.668048	-0.144311	2.80143	-0.0515134	0.958916	0.999703	Not_Sig	no
ENSMUSG00000103889	0.314206	1.74828	3.99701	0.437396	0.661824	0.999703	Not_Sig	no
ENSMUSG00000101301	0.33041	1.80925	3.59118	0.503803	0.6144	0.999703	Not_Sig	no
ENSMUSG00000102250	0.348667	-0.0700153	3.56453	-0.0196422	0.984329	0.999703	Not_Sig	no
ENSMUSG00000102317	0.874256	-0.590921	2.3622	-0.250157	0.802466	0.999703	Not_Sig	no
ENSMUSG00000103563	0.476744	0.790309	3.17163	0.249181	0.803221	0.999703	Not_Sig	no
ENSMUSG00000102465	3.45809	-1.38564	1.15143	-1.2034	0.228821	0.999703	Not_Sig	no
ENSMUSG00000102659	1.27604	1.44348	1.95655	0.737766	0.460657	0.999703	Not_Sig	no
ENSMUSG00000102747	0.707842	-1.59544	2.75088	-0.579974	0.561932	0.999703	Not_Sig	no
ENSMUSG00000102386	0.330252	-0.0700148	3.63623	-0.0192548	0.984638	0.999703	Not_Sig	no
ENSMUSG00000104516	12.8204	0.0675465	0.595213	0.113483	0.909648	0.999703	Not_Sig	no
ENSMUSG00000073722	0.176921	-1.03178	4.08047	-0.252859	0.800377	0.999703	Not_Sig	no
ENSMUSG00000101372	0.485794	0.790446	3.1508	0.250871	0.801914	0.999703	Not_Sig	no
ENSMUSG00000086240	14.1561	0.272235	0.565234	0.481632	0.630067	0.999703	Not_Sig	no
ENSMUSG00000048411	0.310434	1.73483	3.67754	0.471736	0.637115	0.999703	Not_Sig	no
ENSMUSG00000081557	0.339617	-0.0700151	3.59901	-0.019454	0.984479	0.999703	Not_Sig	no
ENSMUSG00000026609	3.41153	0.549827	1.28643	0.427406	0.669083	0.999703	Not_Sig	no
ENSMUSG00000047528	4.10569	-0.000369076	1.07856	-0.000342193	0.999727	0.999864	Not_Sig	no
ENSMUSG00000099492	2.83454	-0.264918	1.19675	-0.221365	0.824808	0.999703	Not_Sig	no
ENSMUSG00000101726	0.177079	0.891769	4.08047	0.218545	0.827004	0.999703	Not_Sig	no
ENSMUSG00000053185	0.176921	-1.03178	4.08047	-0.252859	0.800377	0.999703	Not_Sig	no
ENSMUSG00000100261	2.59122	-0.447864	1.4175	-0.315954	0.752037	0.999703	Not_Sig	no
ENSMUSG00000042349	16.9321	0.1485	0.504834	0.294156	0.768639	0.999703	Not_Sig	no
ENSMUSG00000102027	1.16503	0.401612	1.95917	0.204991	0.837579	0.999703	Not_Sig	no
ENSMUSG00000102055	1.80188	-1.50264	1.60766	-0.934679	0.349954	0.999703	Not_Sig	no
ENSMUSG00000026031	177.808	0.0818277	0.17966	0.455459	0.648779	0.999703	Not_Sig	no
ENSMUSG00000048874	1240.07	-0.0181967	0.0705083	-0.258079	0.796346	0.999703	Not_Sig	no
ENSMUSG00000104315	1.32132	1.47579	2.03201	0.726268	0.467674	0.999703	Not_Sig	no
ENSMUSG00000026064	15.8441	0.171949	0.521654	0.329623	0.741685	0.999703	Not_Sig	no
ENSMUSG00000026608	1094.66	0.0172892	0.0690935	0.250229	0.80241	0.999703	Not_Sig	no
ENSMUSG00000026029	6.81128	0.957207	0.913778	1.04753	0.294857	0.999703	Not_Sig	no
ENSMUSG00000117310	60.2018	-0.140436	0.282142	-0.497747	0.618662	0.999703	Not_Sig	no
ENSMUSG00000102719	0.487457	-0.945534	2.93423	-0.322242	0.747269	0.999703	Not_Sig	no
ENSMUSG00000104464	0.177079	0.891769	4.08047	0.218545	0.827004	0.999703	Not_Sig	no
ENSMUSG00000099719	1.06184	-1.0295	2.36966	-0.43445	0.663962	0.999703	Not_Sig	no
ENSMUSG00000050217	0.334126	-1.90504	3.576	-0.532729	0.594221	0.999703	Not_Sig	no
ENSMUSG00000026028	1293.08	-0.0536404	0.064489	-0.831776	0.405536	0.999703	Not_Sig	no
ENSMUSG00000070960	9.56702	-0.260575	0.69274	-0.376152	0.706804	0.999703	Not_Sig	no
ENSMUSG00000026425	2347.85	-0.0369047	0.0542817	-0.679873	0.496585	0.999703	Not_Sig	no
ENSMUSG00000102733	0.491127	0.790526	3.13881	0.251855	0.801153	0.999703	Not_Sig	no
ENSMUSG00000104060	0.507173	-1.00925	3.10312	-0.325238	0.745001	0.999703	Not_Sig	no
ENSMUSG00000101778	0.47825	0.763002	3.16857	0.240803	0.809707	0.999703	Not_Sig	no
ENSMUSG00000099959	0.354158	1.89676	3.81161	0.497627	0.618747	0.999703	Not_Sig	no
ENSMUSG00000026058	294.764	0.0361648	0.125042	0.28922	0.772413	0.999703	Not_Sig	no
ENSMUSG00000064688	0.306662	1.71782	4.03633	0.425591	0.670406	0.999703	Not_Sig	no
ENSMUSG00000103482	5.24777	0.875362	0.920466	0.950998	0.341605	0.999703	Not_Sig	no
ENSMUSG00000104498	0.708317	2.8981	2.92079	0.992231	0.321085	0.999703	Not_Sig	no
ENSMUSG00000102865	5.77298	0.00782158	0.849224	0.00921027	0.992651	0.999703	Not_Sig	no
ENSMUSG00000055184	17.6464	-0.312966	0.508569	-0.615385	0.5383	0.999703	Not_Sig	no
ENSMUSG00000102321	4.1708	-0.446431	1.05779	-0.42204	0.672996	0.999703	Not_Sig	no
ENSMUSG00000091318	15.1826	0.498369	0.531049	0.938462	0.348007	0.999703	Not_Sig	no
ENSMUSG00000104433	4.56115	-1.33959	0.990311	-1.3527	0.176151	0.999703	Not_Sig	no
ENSMUSG00000026432	0.314206	1.74828	3.99701	0.437396	0.661824	0.999703	Not_Sig	no
ENSMUSG00000037624	478.484	0.287157	0.0972411	2.95305	0.00314654	0.999703	Not_Sig	no
ENSMUSG00000102926	0.650051	1.41227	2.48581	0.568134	0.569944	0.999703	Not_Sig	no
ENSMUSG00000095841	0.328691	-0.0700148	3.64259	-0.0192212	0.984665	0.999703	Not_Sig	no
ENSMUSG00000103669	1.37955	-2.8032	2.05776	-1.36226	0.173116	0.999703	Not_Sig	no
ENSMUSG00000102824	104.264	-0.240772	0.202941	-1.18641	0.23546	0.999703	Not_Sig	no
ENSMUSG00000100481	3.93247	1.50125	1.06539	1.4091	0.158804	0.999703	Not_Sig	no
ENSMUSG00000104507	76.8738	0.437129	0.276108	1.58318	0.11338	0.999703	Not_Sig	no
ENSMUSG00002075718	0.514764	-2.52255	3.28267	-0.768446	0.442223	0.999703	Not_Sig	no
ENSMUSG00000103087	0.653823	1.42128	2.62749	0.540928	0.588557	0.999703	Not_Sig	no
ENSMUSG00000026709	145.426	-0.142759	0.177531	-0.804139	0.421317	0.999703	Not_Sig	no
ENSMUSG00000102864	5.45527	0.744491	0.871293	0.854467	0.392846	0.999703	Not_Sig	no
ENSMUSG00000026134	155.121	-0.0669433	0.164913	-0.40593	0.684794	0.999703	Not_Sig	no
ENSMUSG00000102714	0.797891	0.483016	2.30218	0.209808	0.833818	0.999703	Not_Sig	no
ENSMUSG00000004552	0.978481	0.852922	2.26359	0.376801	0.706321	0.999703	Not_Sig	no
ENSMUSG00000026605	466.559	-0.112311	0.105169	-1.0679	0.285564	0.999703	Not_Sig	no
ENSMUSG00000103374	0.354158	1.89676	3.81161	0.497627	0.618747	0.999703	Not_Sig	no
ENSMUSG00000026027	529.108	-0.00158668	0.094782	-0.0167403	0.986644	0.999703	Not_Sig	no
ENSMUSG00000052688	8.14475	0.112508	0.774964	0.145179	0.88457	0.999703	Not_Sig	no
ENSMUSG00000004768	489.989	-0.0312779	0.0979377	-0.319365	0.74945	0.999703	Not_Sig	no
ENSMUSG00000042215	107.557	0.354603	0.218851	1.62029	0.105169	0.999703	Not_Sig	no
ENSMUSG00000103072	26.3184	-0.138784	0.394493	-0.351804	0.724985	0.999703	Not_Sig	no
ENSMUSG00000026708	51.5418	0.245773	0.290198	0.846913	0.397044	0.999703	Not_Sig	no
ENSMUSG00000072295	1.64861	0.525555	1.52867	0.343798	0.730998	0.999703	Not_Sig	no
ENSMUSG00000099752	0.176921	-1.03178	4.08047	-0.252859	0.800377	0.999703	Not_Sig	no
ENSMUSG00000026604	26.0008	-0.0246392	0.395206	-0.0623452	0.950288	0.999703	Not_Sig	no
ENSMUSG00000042268	1.65766	-2.07756	1.89323	-1.09736	0.272483	0.999703	Not_Sig	no
ENSMUSG00000097925	0.952941	2.11745	2.32534	0.910596	0.362508	0.999703	Not_Sig	no
ENSMUSG00000104435	409.706	0.0242733	0.108313	0.224103	0.822677	0.999703	Not_Sig	no
ENSMUSG00000042197	2074.48	-0.0545452	0.0569751	-0.957352	0.33839	0.999703	Not_Sig	no
ENSMUSG00000026705	440.328	0.0723556	0.100224	0.721935	0.470334	0.999703	Not_Sig	no
ENSMUSG00000081402	1.6156	1.11037	1.7735	0.626093	0.531254	0.999703	Not_Sig	no
ENSMUSG00000026603	675.158	-0.0124334	0.083845	-0.148291	0.882113	0.999703	Not_Sig	no
ENSMUSG00000103467	8.64191	-0.173111	0.693371	-0.249666	0.802845	0.999703	Not_Sig	no
ENSMUSG00000042251	2.65448	-0.0239677	1.33846	-0.0179069	0.985713	0.999703	Not_Sig	no
ENSMUSG00000044835	196.728	-0.037086	0.147433	-0.251545	0.801393	0.999703	Not_Sig	no
ENSMUSG00000049160	5.12572	0.202727	0.933687	0.217126	0.82811	0.999703	Not_Sig	no
ENSMUSG00000013275	390.437	0.0764195	0.107597	0.710239	0.477556	0.999703	Not_Sig	no
ENSMUSG00000026288	13.8358	-0.0187819	0.565946	-0.0331867	0.973526	0.999703	Not_Sig	no
ENSMUSG00000042182	825.952	-0.103915	0.0760634	-1.36617	0.171886	0.999703	Not_Sig	no
ENSMUSG00000104416	5.67679	0.0825768	0.927429	0.0890384	0.929051	0.999703	Not_Sig	no
ENSMUSG00000102817	2.89103	-1.76195	1.26209	-1.39605	0.162699	0.999703	Not_Sig	no
ENSMUSG00000010175	252.195	0.0341905	0.139917	0.244363	0.806949	0.999703	Not_Sig	no
ENSMUSG00000099404	0.339617	-0.0700151	3.59901	-0.019454	0.984479	0.999703	Not_Sig	no
ENSMUSG00000026433	13.2307	0.0281685	0.61424	0.0458591	0.963423	0.999703	Not_Sig	no
ENSMUSG00000026434	2277.57	-0.0290812	0.0504366	-0.576588	0.564218	0.999703	Not_Sig	no
ENSMUSG00000103569	3.26782	-0.686656	1.18524	-0.579338	0.562361	0.999703	Not_Sig	no
ENSMUSG00000103975	266.711	-0.109046	0.133499	-0.81683	0.414026	0.999703	Not_Sig	no
ENSMUSG00000026701	643.189	0.143585	0.0855536	1.67831	0.0932874	0.999703	Not_Sig	no
ENSMUSG00000104163	0.471309	2.333	3.39414	0.687361	0.491855	0.999703	Not_Sig	no
ENSMUSG00000038079	206.739	-0.0623296	0.147176	-0.423505	0.671927	0.999703	Not_Sig	no
ENSMUSG00000089872	464.668	-0.019357	0.0974921	-0.198549	0.842615	0.999703	Not_Sig	no
ENSMUSG00000102860	0.306662	1.71782	4.03633	0.425591	0.670406	0.999703	Not_Sig	no
ENSMUSG00000040323	18.2825	-0.233314	0.469428	-0.497018	0.619176	0.999703	Not_Sig	no
ENSMUSG00000102399	1.19546	-0.458404	1.85821	-0.246691	0.805147	0.999703	Not_Sig	no
ENSMUSG00000000817	6.86341	0.5702	0.799722	0.712997	0.475848	0.999703	Not_Sig	no
ENSMUSG00000103625	3.20965	0.1334	1.21213	0.110054	0.912367	0.999703	Not_Sig	no
ENSMUSG00000026634	675.496	-0.00703193	0.0861393	-0.0816344	0.934937	0.999703	Not_Sig	no
ENSMUSG00000040297	619.702	-0.0177358	0.090762	-0.19541	0.845072	0.999703	Not_Sig	no
ENSMUSG00000102254	16.339	-0.224581	0.511358	-0.439185	0.660528	0.999703	Not_Sig	no
ENSMUSG00000037568	1430.5	0.0244958	0.0619374	0.395494	0.692479	0.999703	Not_Sig	no
ENSMUSG00000104487	1.31271	0.641967	1.87276	0.342792	0.731755	0.999703	Not_Sig	no
ENSMUSG00000103723	1.67386	-2.04303	1.80898	-1.12939	0.258734	0.999703	Not_Sig	no
ENSMUSG00000103964	2.4715	0.484537	1.28544	0.376943	0.706216	0.999703	Not_Sig	no
ENSMUSG00000086277	2.01264	-0.648082	1.72936	-0.374753	0.707844	0.999703	Not_Sig	no
ENSMUSG00000026698	155.415	0.103656	0.169062	0.613129	0.539791	0.999703	Not_Sig	no
ENSMUSG00000066595	369.091	0.0501539	0.112917	0.444167	0.656922	0.999703	Not_Sig	no
ENSMUSG00000097845	79.8085	0.202823	0.249581	0.812652	0.416418	0.999703	Not_Sig	no
ENSMUSG00000057072	1.36301	-2.79072	2.07639	-1.34402	0.17894	0.999703	Not_Sig	no
ENSMUSG00000026289	703.498	0.0598845	0.0833204	0.718726	0.47231	0.999703	Not_Sig	no
ENSMUSG00000079550	18.9983	-0.23843	0.523521	-0.455436	0.648796	0.999703	Not_Sig	no
ENSMUSG00000087968	2.25095	0.297455	1.42599	0.208595	0.834764	0.999703	Not_Sig	no
ENSMUSG00000089281	2.50473	-0.678235	1.33574	-0.507761	0.611621	0.999703	Not_Sig	no
ENSMUSG00000101586	73.7138	-0.0373423	0.244893	-0.152485	0.878805	0.999703	Not_Sig	no
ENSMUSG00000026632	58.6919	0.00364828	0.271592	0.013433	0.989282	0.999703	Not_Sig	no
ENSMUSG00000040265	753.906	-0.0735456	0.101723	-0.723	0.46968	0.999703	Not_Sig	no
ENSMUSG00000062510	71.0376	0.118769	0.260456	0.456006	0.648386	0.999703	Not_Sig	no
ENSMUSG00000090260	4.6062	-1.3952	1.01065	-1.38049	0.167434	0.999703	Not_Sig	no
ENSMUSG00000103576	2.98447	0.581948	1.23553	0.471011	0.637633	0.999703	Not_Sig	no
ENSMUSG00000078190	0.640686	1.3575	2.64311	0.5136	0.607532	0.999703	Not_Sig	no
ENSMUSG00000066752	44.5469	0.0405689	0.307297	0.132019	0.89497	0.999703	Not_Sig	no
ENSMUSG00000026630	5.06998	0.788505	0.898089	0.877981	0.379954	0.999703	Not_Sig	no
ENSMUSG00000102777	1.73824	2.04076	1.85592	1.09959	0.271509	0.999703	Not_Sig	no
ENSMUSG00000056055	2.84282	0.853915	1.27634	0.669034	0.503474	0.999703	Not_Sig	no
ENSMUSG00000026628	17.2998	-0.200536	0.499377	-0.401573	0.687998	0.999703	Not_Sig	no
ENSMUSG00000026024	699.698	0.0355933	0.0817411	0.43544	0.663243	0.999703	Not_Sig	no
ENSMUSG00000103685	11.178	0.262037	0.615191	0.425944	0.670149	0.999703	Not_Sig	no
ENSMUSG00000026694	324.767	0.156489	0.119501	1.30952	0.190357	0.999703	Not_Sig	no
ENSMUSG00000037499	291.871	0.0761223	0.123903	0.61437	0.538971	0.999703	Not_Sig	no
ENSMUSG00000026627	308.629	-0.0173872	0.120289	-0.144545	0.88507	0.999703	Not_Sig	no
ENSMUSG00000070738	1664.12	0.0508244	0.0561326	0.905434	0.365236	0.999703	Not_Sig	no
ENSMUSG00000101942	43.3637	-0.00479499	0.317931	-0.0150819	0.987967	0.999703	Not_Sig	no
ENSMUSG00000103591	0.796385	0.526451	2.61403	0.201394	0.84039	0.999703	Not_Sig	no
ENSMUSG00000026023	0.334126	-1.90504	3.576	-0.532729	0.594221	0.999703	Not_Sig	no
ENSMUSG00000104502	0.339617	-0.0700151	3.59901	-0.019454	0.984479	0.999703	Not_Sig	no
ENSMUSG00000026626	414.208	0.0113843	0.10346	0.110036	0.912381	0.999703	Not_Sig	no
ENSMUSG00000041075	90.4645	-0.0575884	0.26964	-0.213575	0.830878	0.999703	Not_Sig	no
ENSMUSG00000042046	294.209	-0.0469135	0.121278	-0.386828	0.698884	0.999703	Not_Sig	no
ENSMUSG00000097819	1.5889	2.96894	1.88953	1.57126	0.116123	0.999703	Not_Sig	no
ENSMUSG00000103433	0.353842	-1.97527	3.81245	-0.51811	0.604381	0.999703	Not_Sig	no
ENSMUSG00000097760	19.2928	0.0136259	0.483834	0.0281624	0.977533	0.999703	Not_Sig	no
ENSMUSG00000103114	0.306662	1.71782	4.03633	0.425591	0.670406	0.999703	Not_Sig	no
ENSMUSG00000102246	0.348509	-1.9556	3.51957	-0.555634	0.578461	0.999703	Not_Sig	no
ENSMUSG00000047361	4.08471	0.307287	1.12145	0.274009	0.784077	0.999703	Not_Sig	no
ENSMUSG00000026021	561.425	-0.0093846	0.0918983	-0.102119	0.918662	0.999703	Not_Sig	no
ENSMUSG00000026696	419.266	0.0244358	0.102051	0.239447	0.810759	0.999703	Not_Sig	no
ENSMUSG00000103821	9.19102	0.23022	0.690991	0.333173	0.739003	0.999703	Not_Sig	no
ENSMUSG00000101400	0.483741	2.36504	3.08369	0.76695	0.443111	0.999703	Not_Sig	no
ENSMUSG00000091060	0.314206	1.74828	3.99701	0.437396	0.661824	0.999703	Not_Sig	no
ENSMUSG00000037474	169.568	-0.151909	0.162214	-0.936468	0.349032	0.999703	Not_Sig	no
ENSMUSG00000026439	546.854	-0.00665003	0.0954758	-0.0696515	0.944471	0.999703	Not_Sig	no
ENSMUSG00000048174	26.001	0.588543	0.415745	1.41563	0.156883	0.999703	Not_Sig	no
ENSMUSG00000005501	373.388	-0.0453084	0.109002	-0.415666	0.677654	0.999703	Not_Sig	no
ENSMUSG00000026020	912.877	-0.00658528	0.0754758	-0.0872502	0.930473	0.999703	Not_Sig	no
ENSMUSG00000077345	1.64177	0.556182	1.71897	0.323556	0.746274	0.999703	Not_Sig	no
ENSMUSG00000089512	1.20466	-1.32145	1.97401	-0.669422	0.503226	0.999703	Not_Sig	no
ENSMUSG00000037461	630.101	-0.0173647	0.102449	-0.169496	0.865407	0.999703	Not_Sig	no
ENSMUSG00000102970	3.3317	-0.979238	1.14693	-0.853788	0.393222	0.999703	Not_Sig	no
ENSMUSG00000067336	2157.36	-0.0147656	0.0544163	-0.271346	0.786125	0.999703	Not_Sig	no
ENSMUSG00000103131	0.810926	1.82501	2.44457	0.746554	0.455333	0.999703	Not_Sig	no
ENSMUSG00000092220	8.04159	0.610631	0.78327	0.779593	0.43563	0.999703	Not_Sig	no
ENSMUSG00000041040	1547.21	0.0214706	0.0718179	0.298958	0.764972	0.999703	Not_Sig	no
ENSMUSG00000103696	1.28158	-0.109097	2.0043	-0.0544316	0.956591	0.999703	Not_Sig	no
ENSMUSG00000053024	7106.57	0.0520817	0.100046	0.520576	0.602662	0.999703	Not_Sig	no
ENSMUSG00000026623	1532.62	0.0390399	0.0621879	0.627772	0.530153	0.999703	Not_Sig	no
ENSMUSG00000064845	1.67173	-0.726609	1.69136	-0.4296	0.667487	0.999703	Not_Sig	no
ENSMUSG00000102840	16.7774	0.0673187	0.507178	0.132732	0.894406	0.999703	Not_Sig	no
ENSMUSG00000026018	538.173	-0.0569685	0.0982259	-0.579974	0.561932	0.999703	Not_Sig	no
ENSMUSG00000026622	109.568	-0.175119	0.234478	-0.746847	0.455156	0.999703	Not_Sig	no
ENSMUSG00000055833	93.1351	0.393959	0.215247	1.83026	0.0672106	0.999703	Not_Sig	no
ENSMUSG00000037434	243.916	0.0907711	0.154592	0.587165	0.557093	0.999703	Not_Sig	no
ENSMUSG00000090124	2.82042	-0.93406	1.22266	-0.76396	0.444891	0.999703	Not_Sig	no
ENSMUSG00000090145	0.491127	0.790526	3.13881	0.251855	0.801153	0.999703	Not_Sig	no
ENSMUSG00000054545	0.467537	2.32441	3.12104	0.744753	0.456421	0.999703	Not_Sig	no
ENSMUSG00000089943	0.310434	1.73483	3.67754	0.471736	0.637115	0.999703	Not_Sig	no
ENSMUSG00000026019	369.328	-0.0230896	0.114449	-0.201747	0.840115	0.999703	Not_Sig	no
ENSMUSG00000090171	0.679077	1.45713	2.59738	0.561001	0.574797	0.999703	Not_Sig	no
ENSMUSG00000081984	18.5767	-0.587473	0.500669	-1.17338	0.240645	0.999703	Not_Sig	no
ENSMUSG00000089960	0.640686	1.3575	2.64311	0.5136	0.607532	0.999703	Not_Sig	no
ENSMUSG00000079429	128.477	0.0174184	0.199215	0.0874352	0.930326	0.999703	Not_Sig	no
ENSMUSG00000040225	3786.31	-0.00815489	0.0482148	-0.169137	0.865689	0.999703	Not_Sig	no
ENSMUSG00000044783	549.37	-0.122324	0.101182	-1.20895	0.226683	0.999703	Not_Sig	no
ENSMUSG00000098259	10.0861	0.541174	0.654149	0.827294	0.40807	0.999703	Not_Sig	no
ENSMUSG00000026017	119.693	-0.0608244	0.196525	-0.3095	0.756941	0.999703	Not_Sig	no
ENSMUSG00000037395	265.95	0.0912441	0.136294	0.669464	0.5032	0.999703	Not_Sig	no
ENSMUSG00000102755	1.87443	0.742951	1.55884	0.476606	0.633643	0.999703	Not_Sig	no
ENSMUSG00000097316	25.4288	0.337779	0.415543	0.812861	0.416298	0.999703	Not_Sig	no
ENSMUSG00000040181	34.3471	-0.0242952	0.366281	-0.0663294	0.947116	0.999703	Not_Sig	no
ENSMUSG00000036251	0.969636	-1.07251	2.1587	-0.496833	0.619307	0.999703	Not_Sig	no
ENSMUSG00000085420	0.314206	1.74828	3.99701	0.437396	0.661824	0.999703	Not_Sig	no
ENSMUSG00000026442	3041.58	-0.0476442	0.0449985	-1.0588	0.289693	0.999703	Not_Sig	no
ENSMUSG00000073664	337.979	-0.00310393	0.12151	-0.0255446	0.979621	0.999703	Not_Sig	no
ENSMUSG00000101126	0.334126	-1.90504	3.576	-0.532729	0.594221	0.999703	Not_Sig	no
ENSMUSG00000026443	845.977	0.0843373	0.0771449	1.09323	0.274292	0.999703	Not_Sig	no
ENSMUSG00002075842	1.17554	1.23501	1.99083	0.620351	0.535027	0.999703	Not_Sig	no
ENSMUSG00000102709	2.91383	1.69945	1.31519	1.29217	0.196297	0.999703	Not_Sig	no
ENSMUSG00000026295	0.177079	0.891769	4.08047	0.218545	0.827004	0.999703	Not_Sig	no
ENSMUSG00000040170	0.315869	-0.0700145	3.69668	-0.0189398	0.984889	0.999703	Not_Sig	no
ENSMUSG00000062310	0.514764	-2.52255	3.28267	-0.768446	0.442223	0.999703	Not_Sig	no
ENSMUSG00000104057	1.10068	2.34962	2.22952	1.05387	0.291944	0.999703	Not_Sig	no
ENSMUSG00000049439	140.758	-0.0232575	0.184608	-0.125983	0.899745	0.999703	Not_Sig	no
ENSMUSG00000103822	0.826917	0.500201	2.40577	0.207917	0.835294	0.999703	Not_Sig	no
ENSMUSG00000049866	1384.91	-0.0142533	0.0612568	-0.232681	0.816009	0.999703	Not_Sig	no
ENSMUSG00000058248	136.302	0.39673	0.191978	2.06655	0.038777	0.999703	Not_Sig	no
ENSMUSG00000099544	0.177079	0.891769	4.08047	0.218545	0.827004	0.999703	Not_Sig	no
ENSMUSG00000095576	0.459993	2.30238	3.42531	0.672166	0.501478	0.999703	Not_Sig	no
ENSMUSG00000036206	528.227	0.320517	0.114642	2.79581	0.00517693	0.999703	Not_Sig	no
ENSMUSG00000102700	0.80182	-0.634909	2.60728	-0.243514	0.807607	0.999703	Not_Sig	no
ENSMUSG00000101288	0.33041	1.80925	3.59118	0.503803	0.6144	0.999703	Not_Sig	no
ENSMUSG00000026131	4751.07	-0.0293497	0.047676	-0.615608	0.538153	0.999703	Not_Sig	no
ENSMUSG00000037375	19.5804	0.488674	0.461041	1.05994	0.289173	0.999703	Not_Sig	no
ENSMUSG00000103596	0.617096	2.72671	2.81426	0.96889	0.3326	0.999703	Not_Sig	no
ENSMUSG00000084506	0.177079	0.891769	4.08047	0.218545	0.827004	0.999703	Not_Sig	no
ENSMUSG00000103364	2.95775	-2.39522	1.38683	-1.72713	0.084145	0.999703	Not_Sig	no
ENSMUSG00000047384	2.55601	1.01924	1.36654	0.74585	0.455758	0.999703	Not_Sig	no
ENSMUSG00000100872	0.655486	-0.00590574	2.64333	-0.0022342	0.998217	0.999703	Not_Sig	no
ENSMUSG00000096992	162.27	-0.151005	0.189174	-0.798234	0.424735	0.999703	Not_Sig	no
ENSMUSG00000055013	2767.62	0.0699652	0.0568139	1.23148	0.218143	0.999703	Not_Sig	no
ENSMUSG00000103001	214.395	0.0712254	0.139525	0.510484	0.609712	0.999703	Not_Sig	no
ENSMUSG00000104114	0.176921	-1.03178	4.08047	-0.252859	0.800377	0.999703	Not_Sig	no
ENSMUSG00000101662	0.330252	-0.0700148	3.63623	-0.0192548	0.984638	0.999703	Not_Sig	no
ENSMUSG00000101462	17.467	0.251389	0.490503	0.512513	0.608292	0.999703	Not_Sig	no
ENSMUSG00000102009	1.6575	-0.0943524	1.52011	-0.0620696	0.950507	0.999703	Not_Sig	no
ENSMUSG00000103252	1.82197	2.11871	1.65837	1.27759	0.201394	0.999703	Not_Sig	no
ENSMUSG00000026586	53.194	-0.191611	0.29368	-0.652448	0.514112	0.999703	Not_Sig	no
ENSMUSG00000042111	232.62	0.00851131	0.137339	0.061973	0.950584	0.999703	Not_Sig	no
ENSMUSG00000092188	0.354158	1.89676	3.81161	0.497627	0.618747	0.999703	Not_Sig	no
ENSMUSG00000101711	68.0563	-0.143119	0.254094	-0.563251	0.573264	0.999703	Not_Sig	no
ENSMUSG00000034486	0.98009	-0.147015	2.24263	-0.0655548	0.947732	0.999703	Not_Sig	no
ENSMUSG00000016262	499.013	0.0224153	0.101553	0.220726	0.825306	0.999703	Not_Sig	no
ENSMUSG00000102162	6.43336	0.609612	0.814384	0.748556	0.454125	0.999703	Not_Sig	no
ENSMUSG00000040124	130.525	0.12689	0.212101	0.598255	0.54967	0.999703	Not_Sig	no
ENSMUSG00000102117	3.11455	0.372227	1.12936	0.329591	0.741709	0.999703	Not_Sig	no
ENSMUSG00000040113	3.59798	0.695661	1.09663	0.634361	0.525845	0.999703	Not_Sig	no
ENSMUSG00000067081	1.78347	0.703201	1.53192	0.459031	0.646212	0.999703	Not_Sig	no
ENSMUSG00000026782	2076.9	-0.0223601	0.0516137	-0.433221	0.664854	0.999703	Not_Sig	no
ENSMUSG00000054387	1742.91	0.016268	0.05798	0.280579	0.779033	0.999703	Not_Sig	no
ENSMUSG00000100228	1.51354	0.950742	1.78498	0.532634	0.594287	0.999703	Not_Sig	no
ENSMUSG00000016200	409.956	0.184451	0.102799	1.79429	0.0727673	0.999703	Not_Sig	no
ENSMUSG00002076180	0.348509	-1.9556	3.51957	-0.555634	0.578461	0.999703	Not_Sig	no
ENSMUSG00000103640	0.673483	-1.56287	2.60318	-0.600371	0.548259	0.999703	Not_Sig	no
ENSMUSG00000026127	462.173	-0.0651743	0.0990624	-0.657911	0.510595	0.999703	Not_Sig	no
ENSMUSG00000026301	0.330252	-0.0700148	3.63623	-0.0192548	0.984638	0.999703	Not_Sig	no
ENSMUSG00000044337	46.3788	0.0255298	0.3005	0.0849577	0.932295	0.999703	Not_Sig	no
ENSMUSG00000104087	0.49279	-0.962305	2.92361	-0.32915	0.742043	0.999703	Not_Sig	no
ENSMUSG00000026014	947.553	-0.0655434	0.0867875	-0.755216	0.450119	0.999703	Not_Sig	no
ENSMUSG00000081562	0.640788	-0.107238	2.66354	-0.0402615	0.967885	0.999703	Not_Sig	no
ENSMUSG00000026447	944.15	-0.0782231	0.0846426	-0.924157	0.355405	0.999703	Not_Sig	no
ENSMUSG00000082160	2.189	-1.16734	1.48771	-0.784655	0.432656	0.999703	Not_Sig	no
ENSMUSG00000103292	1.54203	-2.98899	1.99762	-1.49627	0.134582	0.999703	Not_Sig	no
ENSMUSG00000101188	1197.39	-0.0650368	0.0721014	-0.902018	0.367048	0.999703	Not_Sig	no
ENSMUSG00000102425	106.182	-0.117636	0.20659	-0.56942	0.569071	0.999703	Not_Sig	no
ENSMUSG00000026126	2.70696	-1.66449	1.33442	-1.24736	0.212267	0.999703	Not_Sig	no
ENSMUSG00000046062	870.534	-0.0419482	0.0764117	-0.548976	0.583022	0.999703	Not_Sig	no
ENSMUSG00000026012	2.50624	-0.300319	1.33067	-0.225691	0.821442	0.999703	Not_Sig	no
ENSMUSG00000102549	0.684093	-1.59571	2.78232	-0.573518	0.566294	0.999703	Not_Sig	no
ENSMUSG00000026585	2424.8	-0.0267923	0.0545647	-0.491019	0.623413	0.999703	Not_Sig	no
ENSMUSG00000034432	774.638	5.56427e-05	0.0813324	0.000684139	0.999454	0.99975	Not_Sig	no
ENSMUSG00000101803	0.324919	-0.0700147	3.65816	-0.0191393	0.98473	0.999703	Not_Sig	no
ENSMUSG00000026011	0.801719	3.09584	2.39279	1.29382	0.195728	0.999703	Not_Sig	no
ENSMUSG00000081382	3.68247	2.10237	1.24226	1.69237	0.0905752	0.999703	Not_Sig	no
ENSMUSG00000045815	7.91252	1.06165	0.810794	1.30939	0.190401	0.999703	Not_Sig	no
ENSMUSG00000045174	597.14	0.00851567	0.0872149	0.0976401	0.922218	0.999703	Not_Sig	no
ENSMUSG00000100524	0.686353	-2.93764	2.94899	-0.996152	0.319176	0.999703	Not_Sig	no
ENSMUSG00000104098	0.328691	-0.0700148	3.64259	-0.0192212	0.984665	0.999703	Not_Sig	no
ENSMUSG00000026009	0.353842	-1.97527	3.81245	-0.51811	0.604381	0.999703	Not_Sig	no
ENSMUSG00000085447	0.334182	1.8232	3.57578	0.509876	0.610138	0.999703	Not_Sig	no
ENSMUSG00000026584	352.528	0.0273473	0.111468	0.245339	0.806194	0.999703	Not_Sig	no
ENSMUSG00000052062	38.8844	-0.340977	0.345735	-0.98624	0.324015	0.999703	Not_Sig	no
ENSMUSG00000085842	2.15039	-0.762213	1.36769	-0.557299	0.577323	0.999703	Not_Sig	no
ENSMUSG00000048126	37.1116	0.632768	0.372234	1.69992	0.0891462	0.999703	Not_Sig	no
ENSMUSG00000037509	468.246	0.041345	0.0987357	0.418744	0.675403	0.999703	Not_Sig	no
ENSMUSG00000102537	0.491127	0.790526	3.13881	0.251855	0.801153	0.999703	Not_Sig	no
ENSMUSG00000102612	0.82713	1.85173	2.28824	0.809238	0.418378	0.999703	Not_Sig	no
ENSMUSG00000104002	157.377	0.131639	0.163199	0.806617	0.419887	0.999703	Not_Sig	no
ENSMUSG00000026303	0.472972	0.778732	2.96381	0.262747	0.792745	0.999703	Not_Sig	no
ENSMUSG00000090550	0.177079	0.891769	4.08047	0.218545	0.827004	0.999703	Not_Sig	no
ENSMUSG00000041757	465.679	0.0902621	0.104816	0.861145	0.389158	0.999703	Not_Sig	no
ENSMUSG00000026304	2.46843	0.505063	1.27148	0.397225	0.691201	0.999703	Not_Sig	no
ENSMUSG00000041406	154.667	-0.0266142	0.163184	-0.163093	0.870445	0.999703	Not_Sig	no
ENSMUSG00000041396	24.2648	-0.390578	0.409778	-0.953146	0.340516	0.999703	Not_Sig	no
ENSMUSG00000037503	5875.07	-0.0223825	0.0388814	-0.57566	0.564845	0.999703	Not_Sig	no
ENSMUSG00000026639	4.97503	-0.656662	0.939711	-0.698791	0.484682	0.999703	Not_Sig	no
ENSMUSG00000104358	33.6968	-0.221713	0.380629	-0.582489	0.560237	0.999703	Not_Sig	no
ENSMUSG00000026582	3.0965	-0.534483	1.17603	-0.45448	0.649484	0.999703	Not_Sig	no
ENSMUSG00000026123	610.486	-0.0966328	0.0893596	-1.08139	0.279522	0.999703	Not_Sig	no
ENSMUSG00000103716	2.32037	-1.96839	1.48523	-1.32531	0.185069	0.999703	Not_Sig	no
ENSMUSG00000026581	3.95273	-0.571423	1.05389	-0.542202	0.587679	0.999703	Not_Sig	no
ENSMUSG00000104417	0.334024	-0.0700149	3.62104	-0.0193356	0.984573	0.999703	Not_Sig	no
ENSMUSG00000016194	5.39753	-1.20655	0.907328	-1.32979	0.183589	0.999703	Not_Sig	no
ENSMUSG00000103089	0.530762	-2.56055	3.24593	-0.788848	0.430201	0.999703	Not_Sig	no
ENSMUSG00000009633	8.39936	-0.142189	0.699966	-0.203137	0.839028	0.999703	Not_Sig	no
ENSMUSG00000104348	0.845173	-3.24115	2.33367	-1.38886	0.164874	0.999703	Not_Sig	no
ENSMUSG00000045216	1216.51	-0.00361903	0.0628344	-0.0575964	0.95407	0.999703	Not_Sig	no
ENSMUSG00000104523	211.312	-0.0124546	0.145943	-0.0853388	0.931992	0.999703	Not_Sig	no
ENSMUSG00000026580	0.697176	-1.57108	2.5756	-0.609988	0.54187	0.999703	Not_Sig	no
ENSMUSG00000090081	0.176921	-1.03178	4.08047	-0.252859	0.800377	0.999703	Not_Sig	no
ENSMUSG00000086593	0.306662	1.71782	4.03633	0.425591	0.670406	0.999703	Not_Sig	no
ENSMUSG00000090553	367.015	0.00124037	0.108531	0.0114288	0.990881	0.999703	Not_Sig	no
ENSMUSG00000016179	338.505	0.0570247	0.11729	0.486185	0.626836	0.999703	Not_Sig	no
ENSMUSG00000103895	1.3819	0.0314089	1.86667	0.0168262	0.986575	0.999703	Not_Sig	no
ENSMUSG00000026579	1.27997	0.639125	1.88546	0.338976	0.734628	0.999703	Not_Sig	no
ENSMUSG00000040918	119.878	0.12459	0.187056	0.666057	0.505375	0.999703	Not_Sig	no
ENSMUSG00000102976	138.385	0.00190931	0.175581	0.0108742	0.991324	0.999703	Not_Sig	no
ENSMUSG00000037470	1347.58	-0.0295374	0.0621266	-0.475439	0.634474	0.999703	Not_Sig	no
ENSMUSG00000026640	6844.79	0.0678653	0.0587648	1.15486	0.248146	0.999703	Not_Sig	no
ENSMUSG00000026578	94.0137	0.121756	0.222204	0.547948	0.583728	0.999703	Not_Sig	no
ENSMUSG00000102523	2.61216	1.05436	1.30406	0.808525	0.418788	0.999703	Not_Sig	no
ENSMUSG00000102621	1.97332	-1.10685	1.49147	-0.742116	0.458017	0.999703	Not_Sig	no
ENSMUSG00000102841	2.11949	0.0899193	1.55826	0.0577047	0.953984	0.999703	Not_Sig	no
ENSMUSG00000047180	7.70186	0.705011	0.764222	0.922521	0.356257	0.999703	Not_Sig	no
ENSMUSG00000103597	1.02199	-2.30546	2.14819	-1.07321	0.283175	0.999703	Not_Sig	no
ENSMUSG00000094410	634.089	-0.119389	0.0982669	-1.21495	0.224386	0.999703	Not_Sig	no
ENSMUSG00000051998	1.04202	-0.0591721	2.20039	-0.0268917	0.978546	0.999703	Not_Sig	no
ENSMUSG00000026577	170.544	0.187427	0.169294	1.10711	0.268248	0.999703	Not_Sig	no
ENSMUSG00000026305	690.763	-0.175514	0.0816479	-2.14964	0.0315837	0.999703	Not_Sig	no
ENSMUSG00000016494	5.41973	0.165746	0.881639	0.187997	0.850879	0.999703	Not_Sig	no
ENSMUSG00000097325	5.60826	0.286867	0.879225	0.326273	0.744218	0.999703	Not_Sig	no
ENSMUSG00000104206	0.353842	-1.97527	3.81245	-0.51811	0.604381	0.999703	Not_Sig	no
ENSMUSG00000104525	1.14253	0.266086	1.98741	0.133886	0.893493	0.999703	Not_Sig	no
ENSMUSG00000103867	4.63429	1.26336	1.0402	1.21454	0.224543	0.999703	Not_Sig	no
ENSMUSG00000070732	0.482179	-0.913867	3.15916	-0.289275	0.772371	0.999703	Not_Sig	no
ENSMUSG00000034353	25.7689	-0.569972	0.41568	-1.37118	0.170319	0.999703	Not_Sig	no
ENSMUSG00000026575	868.479	-0.0668575	0.0796276	-0.839627	0.401118	0.999703	Not_Sig	no
ENSMUSG00000103493	5.81098	-0.299963	0.842904	-0.355869	0.721939	0.999703	Not_Sig	no
ENSMUSG00000016493	135.483	0.16964	0.177867	0.953748	0.340211	0.999703	Not_Sig	no
ENSMUSG00000104010	13.1484	0.291292	0.597556	0.487473	0.625923	0.999703	Not_Sig	no
ENSMUSG00000103443	4.19005	0.382644	1.16446	0.328601	0.742457	0.999703	Not_Sig	no
ENSMUSG00000026576	3724.97	-0.103551	0.0444677	-2.32868	0.0198762	0.999703	Not_Sig	no
ENSMUSG00000025969	652.816	0.207586	0.0858206	2.41884	0.01557	0.999703	Not_Sig	no
ENSMUSG00000102163	0.812274	0.444815	2.28845	0.194374	0.845883	0.999703	Not_Sig	no
ENSMUSG00000026574	0.659101	1.41226	2.47598	0.570384	0.568417	0.999703	Not_Sig	no
ENSMUSG00000103032	4.227	-0.647527	1.06566	-0.607628	0.543434	0.999703	Not_Sig	no
ENSMUSG00000103659	1.60317	1.09671	1.84767	0.593565	0.552803	0.999703	Not_Sig	no
ENSMUSG00000104117	5.12637	-0.16117	0.91158	-0.176803	0.859663	0.999703	Not_Sig	no
ENSMUSG00000103320	2.10554	1.11655	1.47039	0.759354	0.447641	0.999703	Not_Sig	no
ENSMUSG00000026573	0.306662	1.71782	4.03633	0.425591	0.670406	0.999703	Not_Sig	no
ENSMUSG00000102408	0.314206	1.74828	3.99701	0.437396	0.661824	0.999703	Not_Sig	no
ENSMUSG00000034343	334.406	0.0419016	0.115733	0.362054	0.717312	0.999703	Not_Sig	no
ENSMUSG00000083064	14.5829	0.393754	0.559258	0.704065	0.481392	0.999703	Not_Sig	no
ENSMUSG00000026572	0.483583	0.763144	3.15629	0.241785	0.808947	0.999703	Not_Sig	no
ENSMUSG00000089967	0.879271	-3.2892	2.50005	-1.31565	0.18829	0.999703	Not_Sig	no
ENSMUSG00000037447	105.369	-1.10722	0.221744	-4.99324	5.93745e-07	0.00158238	DOWN	yes
ENSMUSG00000102762	2.16007	-1.73349	1.56873	-1.10503	0.269145	0.999703	Not_Sig	no
ENSMUSG00000016481	251.43	-0.102601	0.132264	-0.775728	0.437909	0.999703	Not_Sig	no
ENSMUSG00000040848	60.1138	0.0577041	0.279694	0.206311	0.836548	0.999703	Not_Sig	no
ENSMUSG00000040843	535.274	0.00390358	0.0913237	0.0427445	0.965905	0.999703	Not_Sig	no
ENSMUSG00000102302	45.4937	0.468898	0.342107	1.37062	0.170495	0.999703	Not_Sig	no
ENSMUSG00000040836	973.556	0.00264562	0.0706545	0.0374445	0.970131	0.999703	Not_Sig	no
ENSMUSG00000026307	83.1328	0.0931129	0.250533	0.371659	0.710147	0.999703	Not_Sig	no
ENSMUSG00000090322	13.2338	-0.548535	0.571677	-0.95952	0.337297	0.999703	Not_Sig	no
ENSMUSG00000049515	1.33253	-0.097807	1.77488	-0.0551062	0.956054	0.999703	Not_Sig	no
ENSMUSG00000026571	391.897	0.0763564	0.113641	0.671911	0.50164	0.999703	Not_Sig	no
ENSMUSG00000104427	0.850506	-3.24846	2.32963	-1.39441	0.163194	0.999703	Not_Sig	no
ENSMUSG00000089299	0.176921	-1.03178	4.08047	-0.252859	0.800377	0.999703	Not_Sig	no
ENSMUSG00000026616	12.6531	1.1494	0.623892	1.84231	0.0654294	0.999703	Not_Sig	no
ENSMUSG00000026568	324.372	-0.0783341	0.120706	-0.648968	0.516359	0.999703	Not_Sig	no
ENSMUSG00000103763	4.39462	-0.19393	1.01462	-0.191135	0.84842	0.999703	Not_Sig	no
ENSMUSG00000102236	0.354158	1.89676	3.81161	0.497627	0.618747	0.999703	Not_Sig	no
ENSMUSG00000102307	0.330252	-0.0700148	3.63623	-0.0192548	0.984638	0.999703	Not_Sig	no
ENSMUSG00000047443	8.56626	0.612878	0.694265	0.882773	0.377359	0.999703	Not_Sig	no
ENSMUSG00000026463	811.978	-0.0318493	0.0824695	-0.386195	0.699353	0.999703	Not_Sig	no
ENSMUSG00000010453	891.863	-0.031609	0.0766138	-0.412576	0.679917	0.999703	Not_Sig	no
ENSMUSG00000010311	11.7727	-0.444931	0.696443	-0.638863	0.522912	0.999703	Not_Sig	no
ENSMUSG00000090208	5.01293	-0.634878	0.918727	-0.691041	0.48954	0.999703	Not_Sig	no
ENSMUSG00000037432	157.707	0.0193993	0.167447	0.115853	0.907769	0.999703	Not_Sig	no
ENSMUSG00000041577	16.518	0.318383	0.523388	0.608312	0.54298	0.999703	Not_Sig	no
ENSMUSG00000041559	1.14646	1.21713	1.92083	0.633645	0.526313	0.999703	Not_Sig	no
ENSMUSG00000020423	326.322	-0.212137	0.121048	-1.75251	0.0796864	0.999703	Not_Sig	no
ENSMUSG00000026309	526.632	0.0733143	0.0949704	0.77197	0.440132	0.999703	Not_Sig	no
ENSMUSG00000067071	773.797	0.0421838	0.0777055	0.542867	0.587221	0.999703	Not_Sig	no
ENSMUSG00000026450	1.03276	-1.08907	2.12003	-0.513708	0.607456	0.999703	Not_Sig	no
ENSMUSG00000001143	516.778	0.0190463	0.0954372	0.199569	0.841818	0.999703	Not_Sig	no
ENSMUSG00000037408	163.192	-0.153781	0.174523	-0.881154	0.378234	0.999703	Not_Sig	no
ENSMUSG00000104316	0.353842	-1.97527	3.81245	-0.51811	0.604381	0.999703	Not_Sig	no
ENSMUSG00000055866	337.478	-0.026015	0.121804	-0.213581	0.830874	0.999703	Not_Sig	no
ENSMUSG00000034292	245.901	-0.0302358	0.139642	-0.216523	0.82858	0.999703	Not_Sig	no
ENSMUSG00000001138	490.277	0.0361841	0.0985822	0.367045	0.713585	0.999703	Not_Sig	no
ENSMUSG00000102845	4.7723	-1.23283	0.98276	-1.25446	0.209674	0.999703	Not_Sig	no
ENSMUSG00000064246	13.1896	0.176441	0.617229	0.28586	0.774985	0.999703	Not_Sig	no
ENSMUSG00000102536	1.4262	2.781	2.04947	1.35693	0.174802	0.999703	Not_Sig	no
ENSMUSG00002076057	4.16978	0.0214389	1.13405	0.0189048	0.984917	0.999703	Not_Sig	no
ENSMUSG00000026311	443.404	-0.020612	0.099294	-0.207586	0.835553	0.999703	Not_Sig	no
ENSMUSG00000042451	285.455	-0.232338	0.122963	-1.8895	0.0588255	0.999703	Not_Sig	no
ENSMUSG00000100980	3.71629	-0.880967	1.05509	-0.834965	0.403737	0.999703	Not_Sig	no
ENSMUSG00000007805	1.11392	-0.48277	2.14031	-0.225561	0.821543	0.999703	Not_Sig	no
ENSMUSG00000026567	14.0182	-0.062736	0.537409	-0.116738	0.907068	0.999703	Not_Sig	no
ENSMUSG00000027520	1061.97	-0.128164	0.0792523	-1.61716	0.105843	0.999703	Not_Sig	no
ENSMUSG00000067653	6.99562	0.081211	0.773328	0.105015	0.916364	0.999703	Not_Sig	no
ENSMUSG00000102745	0.482022	0.778934	2.94565	0.264435	0.791445	0.999703	Not_Sig	no
ENSMUSG00000081643	4.83016	0.219736	0.911913	0.240961	0.809585	0.999703	Not_Sig	no
ENSMUSG00000042429	904.109	-0.10719	0.0742658	-1.44332	0.148929	0.999703	Not_Sig	no
ENSMUSG00000103059	3.11923	1.00344	1.27873	0.784714	0.432622	0.999703	Not_Sig	no
ENSMUSG00000103583	0.964044	0.874393	2.25452	0.387841	0.698134	0.999703	Not_Sig	no
ENSMUSG00002076323	0.859454	-2.00123	2.40373	-0.832555	0.405095	0.999703	Not_Sig	no
ENSMUSG00002074951	0.487614	-2.4549	3.34938	-0.732941	0.463595	0.999703	Not_Sig	no
ENSMUSG00000104474	0.354	-0.0700154	3.54486	-0.0197513	0.984242	0.999703	Not_Sig	no
ENSMUSG00000026459	0.177079	0.891769	4.08047	0.218545	0.827004	0.999703	Not_Sig	no
ENSMUSG00000079610	50.2548	0.252693	0.305512	0.827115	0.408172	0.999703	Not_Sig	no
ENSMUSG00000026566	769.66	0.0665473	0.0843223	0.789201	0.429995	0.999703	Not_Sig	no
ENSMUSG00000103098	5.46431	-0.150113	0.860953	-0.174357	0.861585	0.999703	Not_Sig	no
ENSMUSG00000104517	0.177079	0.891769	4.08047	0.218545	0.827004	0.999703	Not_Sig	no
ENSMUSG00000026313	809.575	-0.0363434	0.0885922	-0.410233	0.681635	0.999703	Not_Sig	no
ENSMUSG00000103101	1.02732	-2.31333	2.27807	-1.01548	0.309879	0.999703	Not_Sig	no
ENSMUSG00000102565	0.176921	-1.03178	4.08047	-0.252859	0.800377	0.999703	Not_Sig	no
ENSMUSG00000040723	3.07991	0.974705	1.40013	0.696153	0.486333	0.999703	Not_Sig	no
ENSMUSG00000026458	386.352	0.131675	0.107928	1.22002	0.222456	0.999703	Not_Sig	no
ENSMUSG00000026260	646.721	0.0311374	0.0888268	0.350541	0.725933	0.999703	Not_Sig	no
ENSMUSG00000040713	105.56	0.0028773	0.211514	0.0136033	0.989146	0.999703	Not_Sig	no
ENSMUSG00000042305	1202.25	-0.0107234	0.0659636	-0.162565	0.870861	0.999703	Not_Sig	no
ENSMUSG00000089829	0.659258	0.00600593	2.63826	0.00227647	0.998184	0.999703	Not_Sig	no
ENSMUSG00000042849	0.485794	0.790446	3.1508	0.250871	0.801914	0.999703	Not_Sig	no
ENSMUSG00000026121	1071.22	0.102229	0.0734552	1.39172	0.164007	0.999703	Not_Sig	no
ENSMUSG00000087589	89.3616	0.0727999	0.222463	0.327245	0.743483	0.999703	Not_Sig	no
ENSMUSG00000073616	308.74	-0.0904758	0.120514	-0.750749	0.452804	0.999703	Not_Sig	no
ENSMUSG00000026456	293.778	0.0238063	0.134881	0.176498	0.859903	0.999703	Not_Sig	no
ENSMUSG00000044055	0.792456	1.77605	2.43935	0.728085	0.466561	0.999703	Not_Sig	no
ENSMUSG00000046337	1.64861	0.525555	1.52867	0.343798	0.730998	0.999703	Not_Sig	no
ENSMUSG00000061518	492.438	-0.0759667	0.0977061	-0.777502	0.436863	0.999703	Not_Sig	no
ENSMUSG00000034220	1534.59	0.0790833	0.0638954	1.2377	0.215827	0.999703	Not_Sig	no
ENSMUSG00000101995	8.73643	-0.0567579	0.692605	-0.0819484	0.934688	0.999703	Not_Sig	no
ENSMUSG00000065470	3.43406	-0.756783	1.24806	-0.60637	0.544269	0.999703	Not_Sig	no
ENSMUSG00000026457	539.371	-0.127875	0.0916785	-1.39482	0.163069	0.999703	Not_Sig	no
ENSMUSG00000101061	1.18113	1.2934	1.92865	0.670624	0.50246	0.999703	Not_Sig	no
ENSMUSG00000102722	1.4495	0.916253	1.73737	0.527379	0.59793	0.999703	Not_Sig	no
ENSMUSG00000037351	1312.36	-0.141054	0.0628922	-2.24279	0.0249106	0.999703	Not_Sig	no
ENSMUSG00000102416	3.46472	-0.224964	1.06864	-0.210516	0.833265	0.999703	Not_Sig	no
ENSMUSG00000104237	0.808659	-0.689275	2.42448	-0.284298	0.776182	0.999703	Not_Sig	no
ENSMUSG00000034212	106.788	-0.051064	0.202452	-0.252228	0.800864	0.999703	Not_Sig	no
ENSMUSG00000005763	234.42	0.175015	0.134805	1.29828	0.194192	0.999703	Not_Sig	no
ENSMUSG00000047067	45.5971	0.164055	0.308987	0.530945	0.595457	0.999703	Not_Sig	no
ENSMUSG00000097251	34.0133	0.114099	0.354248	0.322088	0.747386	0.999703	Not_Sig	no
ENSMUSG00000102363	0.176921	-1.03178	4.08047	-0.252859	0.800377	0.999703	Not_Sig	no
ENSMUSG00000026455	436.454	-0.115926	0.106404	-1.08949	0.275939	0.999703	Not_Sig	no
ENSMUSG00000103768	0.306662	1.71782	4.03633	0.425591	0.670406	0.999703	Not_Sig	no
ENSMUSG00000042229	408.037	-0.0312389	0.110868	-0.281768	0.778122	0.999703	Not_Sig	no
ENSMUSG00000077202	1.3446	-0.909691	2.15903	-0.421342	0.673505	0.999703	Not_Sig	no
ENSMUSG00000096712	0.832249	-1.96217	2.40503	-0.815864	0.414578	0.999703	Not_Sig	no
ENSMUSG00000101955	0.964099	0.89275	2.15983	0.413342	0.679356	0.999703	Not_Sig	no
ENSMUSG00000026117	7.53236	0.00709349	0.833451	0.00851099	0.993209	0.999703	Not_Sig	no
ENSMUSG00000046367	1.63757	-0.702349	1.75243	-0.400785	0.688578	0.999703	Not_Sig	no
ENSMUSG00000026269	611.094	0.139759	0.091752	1.52323	0.127702	0.999703	Not_Sig	no
ENSMUSG00000100632	86.0021	-0.0378752	0.240774	-0.157306	0.875004	0.999703	Not_Sig	no
ENSMUSG00000025964	526.422	0.1001	0.101986	0.981507	0.326343	0.999703	Not_Sig	no
ENSMUSG00000087823	4.50492	0.00972636	1.06539	0.00912939	0.992716	0.999703	Not_Sig	no
ENSMUSG00000025963	0.459993	2.30238	3.42531	0.672166	0.501478	0.999703	Not_Sig	no
ENSMUSG00000026270	475.412	-0.0395313	0.0977065	-0.404592	0.685778	0.999703	Not_Sig	no
ENSMUSG00000026271	15.2761	0.587485	0.5485	1.07108	0.284135	0.999703	Not_Sig	no
ENSMUSG00000026116	2000.21	-0.0764673	0.0583556	-1.31037	0.190071	0.999703	Not_Sig	no
ENSMUSG00000045091	0.177079	0.891769	4.08047	0.218545	0.827004	0.999703	Not_Sig	no
ENSMUSG00000042207	2276.13	0.0376952	0.062159	0.606432	0.544228	0.999703	Not_Sig	no
ENSMUSG00000103159	1.7873	2.06972	1.66047	1.24647	0.212593	0.999703	Not_Sig	no
ENSMUSG00000080054	0.334024	-0.0700149	3.62104	-0.0193356	0.984573	0.999703	Not_Sig	no
ENSMUSG00000025962	158.358	0.126799	0.168804	0.751162	0.452555	0.999703	Not_Sig	no
ENSMUSG00000097435	1.02053	-1.05256	2.26549	-0.464605	0.642215	0.999703	Not_Sig	no
ENSMUSG00000025961	6.92983	0.0448133	0.772564	0.058006	0.953744	0.999703	Not_Sig	no
ENSMUSG00000044689	3.62225	1.70158	1.12073	1.51829	0.128942	0.999703	Not_Sig	no
ENSMUSG00000026452	23.0569	-0.00275662	0.422776	-0.00652029	0.994798	0.999703	Not_Sig	no
ENSMUSG00000025959	1981.26	-0.103017	0.059744	-1.72432	0.0846508	0.999703	Not_Sig	no
ENSMUSG00000086836	62.3447	0.0401793	0.25948	0.154845	0.876943	0.999703	Not_Sig	no
ENSMUSG00000086721	0.177079	0.891769	4.08047	0.218545	0.827004	0.999703	Not_Sig	no
ENSMUSG00000050122	2.3208	2.53726	1.58788	1.59788	0.110069	0.999703	Not_Sig	no
ENSMUSG00000103603	0.176921	-1.03178	4.08047	-0.252859	0.800377	0.999703	Not_Sig	no
ENSMUSG00000026114	0.980562	-1.00257	2.29131	-0.437553	0.661711	0.999703	Not_Sig	no
ENSMUSG00000073557	993.282	0.0481917	0.0707717	0.680945	0.495906	0.999703	Not_Sig	no
ENSMUSG00000103614	11.2762	-0.358293	0.637763	-0.561796	0.574255	0.999703	Not_Sig	no
ENSMUSG00002075458	0.328691	-0.0700148	3.64259	-0.0192212	0.984665	0.999703	Not_Sig	no
ENSMUSG00000103976	11.9035	-0.647936	0.618551	-1.04751	0.294866	0.999703	Not_Sig	no
ENSMUSG00000101168	93.9827	-0.0633992	0.226513	-0.279892	0.77956	0.999703	Not_Sig	no
ENSMUSG00000026429	37.9215	-0.0247862	0.353247	-0.0701667	0.944061	0.999703	Not_Sig	no
ENSMUSG00000042793	7.25349	0.070666	0.753081	0.0938358	0.92524	0.999703	Not_Sig	no
ENSMUSG00000097993	3.59312	-2.18366	1.2223	-1.78652	0.0740149	0.999703	Not_Sig	no
ENSMUSG00000097988	1.52958	-2.95776	1.89388	-1.56174	0.118348	0.999703	Not_Sig	no
ENSMUSG00000025958	1333.57	0.031272	0.0645687	0.484321	0.628158	0.999703	Not_Sig	no
ENSMUSG00000025956	93.9413	0.254529	0.224935	1.13157	0.257816	0.999703	Not_Sig	no
ENSMUSG00000101832	0.673799	1.46588	2.60389	0.562957	0.573464	0.999703	Not_Sig	no
ENSMUSG00000031506	3.78128	0.871944	1.09473	0.796493	0.425745	0.999703	Not_Sig	no
ENSMUSG00000070871	313.023	-0.345067	0.116866	-2.95268	0.00315033	0.999703	Not_Sig	no
ENSMUSG00000026426	3032.04	0.107286	0.0505054	2.12424	0.0336501	0.999703	Not_Sig	no
ENSMUSG00002075149	5.29978	-2.12485	1.00809	-2.1078	0.0350484	0.999703	DOWN	yes
ENSMUSG00000085311	3.59197	0.952225	1.2391	0.768482	0.442201	0.999703	Not_Sig	no
ENSMUSG00000045005	21.2917	0.073756	0.464327	0.158845	0.873791	0.999703	Not_Sig	no
ENSMUSG00000102140	5.25128	1.27953	0.932962	1.37147	0.170228	0.999703	Not_Sig	no
ENSMUSG00000026424	4.39197	0.396078	0.989184	0.400409	0.688855	0.999703	Not_Sig	no
ENSMUSG00000079139	425.379	-0.12801	0.104972	-1.21946	0.222668	0.999703	Not_Sig	no
ENSMUSG00000097680	99.5497	-0.0831067	0.222779	-0.373046	0.709114	0.999703	Not_Sig	no
ENSMUSG00000026565	694.052	0.0695702	0.0859126	0.80978	0.418067	0.999703	Not_Sig	no
ENSMUSG00000051344	200.799	0.194403	0.147754	1.31572	0.188268	0.999703	Not_Sig	no
ENSMUSG00000099008	0.817709	-0.705544	2.28818	-0.308342	0.757822	0.999703	Not_Sig	no
ENSMUSG00000084416	120.358	-0.0750717	0.190379	-0.394328	0.693339	0.999703	Not_Sig	no
ENSMUSG00000003051	1.63413	1.16282	1.62637	0.714981	0.474621	0.999703	Not_Sig	no
ENSMUSG00000026564	0.467537	2.32441	3.12104	0.744753	0.456421	0.999703	Not_Sig	no
ENSMUSG00000000544	1.25778	2.57536	2.1166	1.21674	0.223702	0.999703	Not_Sig	no
ENSMUSG00000041926	327.201	0.0398008	0.129106	0.30828	0.75787	0.999703	Not_Sig	no
ENSMUSG00000073658	0.176921	-1.03178	4.08047	-0.252859	0.800377	0.999703	Not_Sig	no
ENSMUSG00000100774	1.29989	-0.829634	1.79818	-0.461373	0.644531	0.999703	Not_Sig	no
ENSMUSG00000062580	399.922	-0.0682857	0.104005	-0.656561	0.511463	0.999703	Not_Sig	no
ENSMUSG00000040629	0.668308	-0.0241715	2.4813	-0.00974149	0.992228	0.999703	Not_Sig	no
ENSMUSG00000048096	4.01018	-0.815678	1.09293	-0.746324	0.455472	0.999703	Not_Sig	no
ENSMUSG00000044816	2.6782	-0.0671379	1.27083	-0.0528299	0.957867	0.999703	Not_Sig	no
ENSMUSG00000041889	266.164	0.201737	0.135847	1.48503	0.137535	0.999703	Not_Sig	no
ENSMUSG00000014602	11359.9	0.0181028	0.0334381	0.541382	0.588244	0.999703	Not_Sig	no
ENSMUSG00000025950	3407.04	0.0174788	0.0492257	0.355075	0.722534	0.999703	Not_Sig	no
ENSMUSG00000034159	0.33041	1.80925	3.59118	0.503803	0.6144	0.999703	Not_Sig	no
ENSMUSG00000084989	2.14172	1.14238	1.45303	0.786205	0.431747	0.999703	Not_Sig	no
ENSMUSG00000041879	2732.4	0.00180537	0.0476704	0.0378719	0.96979	0.999703	Not_Sig	no
ENSMUSG00000100620	0.677358	-0.0487488	2.61431	-0.0186469	0.985123	0.999703	Not_Sig	no
ENSMUSG00000040612	108.169	0.0179379	0.200945	0.0892677	0.928869	0.999703	Not_Sig	no
ENSMUSG00000091393	18.0186	-0.104817	0.490058	-0.213886	0.830636	0.999703	Not_Sig	no
ENSMUSG00000103400	53.6292	0.286158	0.283514	1.00932	0.312819	0.999703	Not_Sig	no
ENSMUSG00000026563	460.512	0.0367528	0.102766	0.357634	0.720617	0.999703	Not_Sig	no
ENSMUSG00000047793	107.15	0.159172	0.200818	0.792618	0.428	0.999703	Not_Sig	no
ENSMUSG00000040596	2364.32	0.00948402	0.0492168	0.192699	0.847195	0.999703	Not_Sig	no
ENSMUSG00000084093	17.6225	-0.219285	0.496832	-0.441367	0.658947	0.999703	Not_Sig	no
ENSMUSG00000026273	135.15	-0.00228637	0.197277	-0.0115896	0.990753	0.999703	Not_Sig	no
ENSMUSG00000100351	1.62455	0.44168	1.7016	0.259567	0.795198	0.999703	Not_Sig	no
ENSMUSG00000051081	0.850403	-1.98619	2.41066	-0.823922	0.409984	0.999703	Not_Sig	no
ENSMUSG00000025949	818.25	-0.0461748	0.0811964	-0.56868	0.569573	0.999703	Not_Sig	no
ENSMUSG00000026274	148.467	0.0372898	0.16964	0.219816	0.826014	0.999703	Not_Sig	no
ENSMUSG00000026560	0.678918	-2.92381	2.70399	-1.08129	0.279566	0.999703	Not_Sig	no
ENSMUSG00000086925	2.63435	1.07551	1.26291	0.851612	0.394429	0.999703	Not_Sig	no
ENSMUSG00000102548	15.3227	-0.00749014	0.537474	-0.0139358	0.988881	0.999703	Not_Sig	no
ENSMUSG00000025946	5.18174	0.000844757	0.921977	0.000916245	0.999269	0.999738	Not_Sig	no
ENSMUSG00000097823	28.4559	-0.0117374	0.389061	-0.0301685	0.975933	0.999703	Not_Sig	no
ENSMUSG00000099819	0.639125	1.36652	2.64529	0.516586	0.605445	0.999703	Not_Sig	no
ENSMUSG00000060568	806.144	0.0598435	0.0814725	0.734524	0.462629	0.999703	Not_Sig	no
ENSMUSG00000026275	818.926	0.0480473	0.0798823	0.601476	0.547523	0.999703	Not_Sig	no
ENSMUSG00000098689	0.177079	0.891769	4.08047	0.218545	0.827004	0.999703	Not_Sig	no
ENSMUSG00000009418	4140.83	0.0313715	0.0456373	0.687409	0.491825	0.999703	Not_Sig	no
ENSMUSG00000064389	2.06386	-1.67766	1.59056	-1.05476	0.291533	0.999703	Not_Sig	no
ENSMUSG00000102474	0.487457	-0.945534	2.93423	-0.322242	0.747269	0.999703	Not_Sig	no
ENSMUSG00000104524	1.65222	-0.0800808	1.53749	-0.0520855	0.958461	0.999703	Not_Sig	no
ENSMUSG00000054412	192.545	-0.112052	0.166963	-0.671121	0.502143	0.999703	Not_Sig	no
ENSMUSG00000026421	141.107	-0.0848201	0.197983	-0.428422	0.668344	0.999703	Not_Sig	no
ENSMUSG00000041801	81.0188	0.161845	0.229955	0.703814	0.481548	0.999703	Not_Sig	no
ENSMUSG00000026558	1525.35	-0.0120575	0.0591089	-0.203987	0.838363	0.999703	Not_Sig	no
ENSMUSG00000103139	0.684252	-0.0914858	2.60558	-0.0351115	0.971991	0.999703	Not_Sig	no
ENSMUSG00000026113	1138.13	0.00170543	0.0680989	0.0250434	0.98002	0.999703	Not_Sig	no
ENSMUSG00000102909	36.0061	-0.246813	0.352965	-0.699257	0.484391	0.999703	Not_Sig	no
ENSMUSG00000102879	0.177079	0.891769	4.08047	0.218545	0.827004	0.999703	Not_Sig	no
ENSMUSG00000026112	707.02	0.0477705	0.0855888	0.558139	0.576749	0.999703	Not_Sig	no
ENSMUSG00000034107	0.66815	-1.55134	2.4662	-0.629042	0.529322	0.999703	Not_Sig	no
ENSMUSG00000052428	273.723	-0.0538493	0.132133	-0.40754	0.683612	0.999703	Not_Sig	no
ENSMUSG00002075501	0.348667	-0.0700153	3.56453	-0.0196422	0.984329	0.999703	Not_Sig	no
ENSMUSG00000119799	0.325076	-1.87028	3.94275	-0.474358	0.635244	0.999703	Not_Sig	no
ENSMUSG00000026687	248.029	-0.0986711	0.141878	-0.695464	0.486764	0.999703	Not_Sig	no
ENSMUSG00000026111	316.592	-0.0207833	0.118513	-0.175366	0.860792	0.999703	Not_Sig	no
ENSMUSG00000026688	176.034	-0.00278834	0.158807	-0.017558	0.985991	0.999703	Not_Sig	no
ENSMUSG00000026418	3.35092	-1.31885	1.18777	-1.11035	0.266848	0.999703	Not_Sig	no
ENSMUSG00000041782	4.22119	0.799671	1.09802	0.728286	0.466438	0.999703	Not_Sig	no
ENSMUSG00000015843	34.8399	-0.0542136	0.405905	-0.133562	0.893749	0.999703	Not_Sig	no
ENSMUSG00000026686	6.82884	0.132221	0.772173	0.171233	0.864041	0.999703	Not_Sig	no
ENSMUSG00000093538	0.482179	-0.913867	3.15916	-0.289275	0.772371	0.999703	Not_Sig	no
ENSMUSG00000026110	322.311	-0.0680717	0.117022	-0.581697	0.560771	0.999703	Not_Sig	no
ENSMUSG00000103948	0.500279	-0.974882	3.1182	-0.312643	0.754552	0.999703	Not_Sig	no
ENSMUSG00000087233	0.353842	-1.97527	3.81245	-0.51811	0.604381	0.999703	Not_Sig	no
ENSMUSG00000034088	2004.24	-0.00462242	0.0525105	-0.0880285	0.929854	0.999703	Not_Sig	no
ENSMUSG00000026090	121.439	0.12808	0.19866	0.644718	0.51911	0.999703	Not_Sig	no
ENSMUSG00000089767	0.334024	-0.0700149	3.62104	-0.0193356	0.984573	0.999703	Not_Sig	no
ENSMUSG00000090489	5.43852	0.929018	0.868706	1.06943	0.284877	0.999703	Not_Sig	no
ENSMUSG00000102650	0.339459	-1.92382	3.55464	-0.541214	0.58836	0.999703	Not_Sig	no
ENSMUSG00000052534	4087.94	0.0193017	0.0445633	0.43313	0.664921	0.999703	Not_Sig	no
ENSMUSG00000103780	0.620868	2.73436	2.78784	0.980815	0.326684	0.999703	Not_Sig	no
ENSMUSG00000102594	2.30256	0.315154	1.5716	0.20053	0.841066	0.999703	Not_Sig	no
ENSMUSG00000103463	0.310434	1.73483	3.67754	0.471736	0.637115	0.999703	Not_Sig	no
ENSMUSG00000103530	0.51638	-2.52572	3.01205	-0.838536	0.40173	0.999703	Not_Sig	no
ENSMUSG00000058622	0.306662	1.71782	4.03633	0.425591	0.670406	0.999703	Not_Sig	no
ENSMUSG00000015222	12767.8	-0.0058837	0.0409119	-0.143814	0.885648	0.999703	Not_Sig	no
ENSMUSG00000073656	463.591	-0.0439348	0.110759	-0.396669	0.691611	0.999703	Not_Sig	no
ENSMUSG00000065694	1.68313	-0.022764	1.60625	-0.0141722	0.988693	0.999703	Not_Sig	no
ENSMUSG00000026683	121.672	-0.00258083	0.194861	-0.0132445	0.989433	0.999703	Not_Sig	no
ENSMUSG00000026678	11.5594	0.0762332	0.605776	0.125844	0.899856	0.999703	Not_Sig	no
ENSMUSG00000038530	279.389	0.0203534	0.127627	0.159476	0.873294	0.999703	Not_Sig	no
ENSMUSG00000070532	31.6203	-0.155196	0.385767	-0.402305	0.68746	0.999703	Not_Sig	no
ENSMUSG00000089990	22.4507	-0.129874	0.427451	-0.303834	0.761255	0.999703	Not_Sig	no
ENSMUSG00000026276	36.9696	-0.390511	0.350011	-1.11571	0.264546	0.999703	Not_Sig	no
ENSMUSG00000026675	646.244	-0.0315514	0.104209	-0.302769	0.762066	0.999703	Not_Sig	no
ENSMUSG00000034066	69.521	-0.0267699	0.245361	-0.109104	0.91312	0.999703	Not_Sig	no
ENSMUSG00000103854	0.530762	-2.56055	3.24593	-0.788848	0.430201	0.999703	Not_Sig	no
ENSMUSG00000060771	323.808	0.189543	0.124187	1.52627	0.126943	0.999703	Not_Sig	no
ENSMUSG00000097268	2.62327	0.639717	1.24772	0.512707	0.608156	0.999703	Not_Sig	no
ENSMUSG00000026674	119.968	-0.0425737	0.192828	-0.220786	0.825259	0.999703	Not_Sig	no
ENSMUSG00000037216	32.1084	0.223312	0.365839	0.61041	0.541591	0.999703	Not_Sig	no
ENSMUSG00000026277	1756.6	0.0385431	0.0590725	0.652471	0.514098	0.999703	Not_Sig	no
ENSMUSG00000100927	300.259	-0.0192698	0.121179	-0.15902	0.873653	0.999703	Not_Sig	no
ENSMUSG00000026088	73.9636	-0.0522465	0.246751	-0.211737	0.832312	0.999703	Not_Sig	no
ENSMUSG00000026278	361.324	-0.0153826	0.12392	-0.124133	0.90121	0.999703	Not_Sig	no
ENSMUSG00000055567	172.259	0.172635	0.157673	1.09489	0.273564	0.999703	Not_Sig	no
ENSMUSG00000103375	4.485	0.219248	1.00443	0.218282	0.827209	0.999703	Not_Sig	no
ENSMUSG00000026087	320.913	-0.0978977	0.116953	-0.837065	0.402556	0.999703	Not_Sig	no
ENSMUSG00000026279	230.213	0.0343086	0.136764	0.25086	0.801922	0.999703	Not_Sig	no
ENSMUSG00000101952	123.184	0.0819592	0.185294	0.442321	0.658257	0.999703	Not_Sig	no
ENSMUSG00000061584	0.328691	-0.0700148	3.64259	-0.0192212	0.984665	0.999703	Not_Sig	no
ENSMUSG00000026005	182.966	0.130498	0.163766	0.796857	0.425534	0.999703	Not_Sig	no
ENSMUSG00000026670	529.953	-0.0134994	0.100179	-0.134753	0.892807	0.999703	Not_Sig	no
ENSMUSG00000104266	1.51494	-1.07538	1.63375	-0.658227	0.510392	0.999703	Not_Sig	no
ENSMUSG00000026280	752.515	0.06537	0.0813042	0.804017	0.421387	0.999703	Not_Sig	no
ENSMUSG00000026281	567.013	-0.0492086	0.0913472	-0.538698	0.590095	0.999703	Not_Sig	no
ENSMUSG00000058407	481.586	-0.0192648	0.0979139	-0.196752	0.844021	0.999703	Not_Sig	no
ENSMUSG00000026667	1481.59	-0.119661	0.0626344	-1.91047	0.0560727	0.999703	Not_Sig	no
ENSMUSG00000044306	81.6002	-0.0506491	0.236548	-0.214117	0.830455	0.999703	Not_Sig	no
ENSMUSG00000073494	0.491229	-0.945569	2.92695	-0.323056	0.746653	0.999703	Not_Sig	no
ENSMUSG00000026004	219.935	0.0223516	0.138214	0.161717	0.871529	0.999703	Not_Sig	no
ENSMUSG00000102559	23.971	0.373352	0.455291	0.820029	0.4122	0.999703	Not_Sig	no
ENSMUSG00000102374	10.126	-0.121575	0.627794	-0.193655	0.846446	0.999703	Not_Sig	no
ENSMUSG00000102776	45.6821	-0.644588	0.317371	-2.03102	0.042253	0.999703	Not_Sig	no
ENSMUSG00000026283	160.082	0.0232202	0.167693	0.138468	0.88987	0.999703	Not_Sig	no
ENSMUSG00000082057	4.12247	-0.181016	1.00599	-0.179938	0.857201	0.999703	Not_Sig	no
ENSMUSG00000088961	0.176921	-1.03178	4.08047	-0.252859	0.800377	0.999703	Not_Sig	no
ENSMUSG00000103756	4.52542	-0.590058	0.949625	-0.621359	0.534363	0.999703	Not_Sig	no
ENSMUSG00000103382	9.57334	0.217229	0.656945	0.330665	0.740898	0.999703	Not_Sig	no
ENSMUSG00000103553	2.8133	0.0326942	1.54343	0.0211829	0.9831	0.999703	Not_Sig	no
ENSMUSG00000102752	62.6097	0.00241142	0.264132	0.00912961	0.992716	0.999703	Not_Sig	no
ENSMUSG00000026083	1443.68	0.0503876	0.0586565	0.859028	0.390325	0.999703	Not_Sig	no
ENSMUSG00000026003	120.612	-0.385006	0.192117	-2.00402	0.0450675	0.999703	Not_Sig	no
ENSMUSG00000082769	0.485794	0.790446	3.1508	0.250871	0.801914	0.999703	Not_Sig	no
ENSMUSG00000073609	109.498	-0.0614163	0.20852	-0.294534	0.76835	0.999703	Not_Sig	no
ENSMUSG00000094651	0.339459	-1.92382	3.55464	-0.541214	0.58836	0.999703	Not_Sig	no
ENSMUSG00000101660	2.9613	1.35405	1.32355	1.02304	0.306287	0.999703	Not_Sig	no
ENSMUSG00000093805	2.47058	-0.268107	1.39912	-0.191626	0.848035	0.999703	Not_Sig	no
ENSMUSG00000099624	1.36145	-2.78503	1.96289	-1.41884	0.155946	0.999703	Not_Sig	no
ENSMUSG00000061816	0.79095	1.78822	2.64526	0.67601	0.499034	0.999703	Not_Sig	no
ENSMUSG00000073608	2.52474	-0.592885	1.39464	-0.425117	0.670751	0.999703	Not_Sig	no
ENSMUSG00000094191	0.501998	0.844684	2.90599	0.29067	0.771304	0.999703	Not_Sig	no
ENSMUSG00000026082	546.74	-0.0903829	0.0918901	-0.983598	0.325313	0.999703	Not_Sig	no
ENSMUSG00000034000	2.73002	0.425942	1.42768	0.298346	0.765439	0.999703	Not_Sig	no
ENSMUSG00000103804	12.3409	0.694671	0.65994	1.05263	0.292512	0.999703	Not_Sig	no
ENSMUSG00000102716	0.812432	1.81184	2.29806	0.788423	0.430449	0.999703	Not_Sig	no
ENSMUSG00000038473	212.64	-0.00954246	0.157445	-0.0606081	0.951671	0.999703	Not_Sig	no
ENSMUSG00000026285	0.334024	-0.0700149	3.62104	-0.0193356	0.984573	0.999703	Not_Sig	no
ENSMUSG00000042800	9.11145	-0.332846	0.664856	-0.500628	0.616633	0.999703	Not_Sig	no
ENSMUSG00000100347	5.47659	-0.687723	0.867252	-0.792991	0.427783	0.999703	Not_Sig	no
ENSMUSG00000038463	87.5064	0.173039	0.224927	0.769313	0.441707	0.999703	Not_Sig	no
ENSMUSG00000051185	79.1371	-0.0513276	0.244332	-0.210073	0.83361	0.999703	Not_Sig	no
ENSMUSG00000103973	3.51954	-2.16054	1.19403	-1.80945	0.0703805	0.999703	Not_Sig	no
ENSMUSG00000081051	371.067	0.0661142	0.11404	0.579746	0.562086	0.999703	Not_Sig	no
ENSMUSG00000026663	308.395	-0.0825192	0.125578	-0.657115	0.511107	0.999703	Not_Sig	no
ENSMUSG00000040710	326.093	0.231926	0.122235	1.89737	0.0577788	0.999703	Not_Sig	no
ENSMUSG00000119556	0.325076	-1.87028	3.94275	-0.474358	0.635244	0.999703	Not_Sig	no
ENSMUSG00000100362	0.328691	-0.0700148	3.64259	-0.0192212	0.984665	0.999703	Not_Sig	no
ENSMUSG00000026000	571.313	-0.077946	0.088578	-0.879971	0.378875	0.999703	Not_Sig	no
ENSMUSG00000026659	172.317	-0.0837572	0.167534	-0.49994	0.617117	0.999703	Not_Sig	no
ENSMUSG00000037138	2077.28	-0.0174242	0.0650546	-0.267839	0.788823	0.999703	Not_Sig	no
ENSMUSG00000096968	46.5989	0.145967	0.328462	0.444396	0.656756	0.999703	Not_Sig	no
ENSMUSG00000040693	18.4264	0.0543902	0.472053	0.115221	0.90827	0.999703	Not_Sig	no
ENSMUSG00000085391	1.50035	-0.425842	1.80153	-0.236378	0.813139	0.999703	Not_Sig	no
ENSMUSG00000085280	1.00228	-0.0768761	2.11054	-0.0364249	0.970944	0.999703	Not_Sig	no
ENSMUSG00000070524	2.48313	1.39704	1.32926	1.05099	0.293262	0.999703	Not_Sig	no
ENSMUSG00000087131	1.18107	-0.437383	1.86375	-0.234679	0.814458	0.999703	Not_Sig	no
ENSMUSG00000100454	30.1315	-0.650348	0.38701	-1.68044	0.0928713	0.999703	Not_Sig	no
ENSMUSG00000044757	19.5687	0.0458021	0.468439	0.0977759	0.92211	0.999703	Not_Sig	no
ENSMUSG00000025991	5.04673	0.987362	0.951113	1.03811	0.299218	0.999703	Not_Sig	no
ENSMUSG00000082473	0.482022	0.778934	2.94565	0.264435	0.791445	0.999703	Not_Sig	no
ENSMUSG00000026414	0.662715	-0.125286	2.63358	-0.0475724	0.962057	0.999703	Not_Sig	no
ENSMUSG00000089838	5.95888	0.590269	0.829416	0.711669	0.47667	0.999703	Not_Sig	no
ENSMUSG00000101482	0.664536	-0.0355193	2.48576	-0.0142891	0.988599	0.999703	Not_Sig	no
ENSMUSG00000101348	0.670027	1.45727	2.60825	0.558716	0.576356	0.999703	Not_Sig	no
ENSMUSG00000044768	539.172	0.0378441	0.0974593	0.388307	0.697789	0.999703	Not_Sig	no
ENSMUSG00000118489	84.7025	0.215453	0.229435	0.939058	0.347701	0.999703	Not_Sig	no
ENSMUSG00000026078	319.783	-0.034803	0.116565	-0.29857	0.765268	0.999703	Not_Sig	no
ENSMUSG00000062209	360.165	0.0646986	0.121118	0.534177	0.593219	0.999703	Not_Sig	no
ENSMUSG00000103046	36.145	0.0411398	0.356859	0.115283	0.908221	0.999703	Not_Sig	no
ENSMUSG00000026656	3.18412	-0.197839	1.17652	-0.168155	0.866461	0.999703	Not_Sig	no
ENSMUSG00000103809	0.655171	-0.149867	2.64388	-0.0566847	0.954796	0.999703	Not_Sig	no
ENSMUSG00000087514	1.11004	2.38012	2.09517	1.136	0.255955	0.999703	Not_Sig	no
ENSMUSG00000101387	2.54067	1.50409	1.56883	0.958731	0.337695	0.999703	Not_Sig	no
ENSMUSG00000100354	0.511103	0.857206	2.88906	0.296707	0.76669	0.999703	Not_Sig	no
ENSMUSG00000101156	3.33514	-0.961406	1.12136	-0.857355	0.391249	0.999703	Not_Sig	no
ENSMUSG00000059089	5.43805	-0.00542105	0.89259	-0.0060734	0.995154	0.999703	Not_Sig	no
ENSMUSG00000026077	155.732	0.0761648	0.171096	0.445159	0.656205	0.999703	Not_Sig	no
ENSMUSG00000059498	12.0352	-0.190142	0.597483	-0.318238	0.750305	0.999703	Not_Sig	no
ENSMUSG00000025997	57.2122	0.125223	0.285343	0.438851	0.66077	0.999703	Not_Sig	no
ENSMUSG00000026411	416.785	0.0104129	0.108292	0.0961559	0.923397	0.999703	Not_Sig	no
ENSMUSG00000073702	2144.24	-0.0696593	0.0548831	-1.26923	0.204359	0.999703	Not_Sig	no
ENSMUSG00000097918	1.00415	-2.25436	2.28958	-0.984617	0.324812	0.999703	Not_Sig	no
ENSMUSG00000040648	980.744	0.0132743	0.0734211	0.180797	0.856527	0.999703	Not_Sig	no
ENSMUSG00000026649	0.945944	0.923416	2.27031	0.406736	0.684202	0.999703	Not_Sig	no
ENSMUSG00000053153	2.57741	0.572756	1.34237	0.426674	0.669617	0.999703	Not_Sig	no
ENSMUSG00000058076	683.555	-0.0970481	0.0850479	-1.1411	0.253828	0.999703	Not_Sig	no
ENSMUSG00000045648	30.3982	0.134751	0.369459	0.364724	0.715318	0.999703	Not_Sig	no
ENSMUSG00000026333	64.8506	0.178015	0.252795	0.704188	0.481316	0.999703	Not_Sig	no
ENSMUSG00000003134	287.483	0.00485843	0.124065	0.0391603	0.968763	0.999703	Not_Sig	no
ENSMUSG00000026196	76.0068	-0.0310067	0.246505	-0.125785	0.899902	0.999703	Not_Sig	no
ENSMUSG00000089965	0.511205	-0.945752	2.88977	-0.327276	0.743459	0.999703	Not_Sig	no
ENSMUSG00000003135	358.023	0.0100983	0.112472	0.0897847	0.928458	0.999703	Not_Sig	no
ENSMUSG00000056569	0.482022	0.778934	2.94565	0.264435	0.791445	0.999703	Not_Sig	no
ENSMUSG00000085894	20.1463	-0.537868	0.469914	-1.14461	0.252371	0.999703	Not_Sig	no
ENSMUSG00000077704	2.50585	0.483982	1.36447	0.354704	0.722812	0.999703	Not_Sig	no
ENSMUSG00000038370	11.046	0.325848	0.62819	0.51871	0.603963	0.999703	Not_Sig	no
ENSMUSG00000048234	174.295	0.0288369	0.161363	0.178708	0.858167	0.999703	Not_Sig	no
ENSMUSG00000050296	2.15837	2.4253	1.61556	1.50121	0.133301	0.999703	Not_Sig	no
ENSMUSG00000064936	2.08546	3.39119	1.73616	1.95327	0.0507872	0.999703	Not_Sig	no
ENSMUSG00000050967	59.7109	0.238778	0.2728	0.875285	0.381419	0.999703	Not_Sig	no
ENSMUSG00000097083	8.05307	-0.140254	0.750986	-0.18676	0.851849	0.999703	Not_Sig	no
ENSMUSG00000057173	0.343176	-1.93752	3.85887	-0.502096	0.6156	0.999703	Not_Sig	no
ENSMUSG00000026335	1561.8	-0.146637	0.0687371	-2.13331	0.0328997	0.999703	Not_Sig	no
ENSMUSG00000101634	0.314206	1.74828	3.99701	0.437396	0.661824	0.999703	Not_Sig	no
ENSMUSG00000104140	5.32682	0.89497	0.974677	0.918223	0.358502	0.999703	Not_Sig	no
ENSMUSG00000089782	26.712	-0.0902159	0.392087	-0.230091	0.818021	0.999703	Not_Sig	no
ENSMUSG00000119063	0.803224	0.46907	2.29705	0.204205	0.838193	0.999703	Not_Sig	no
ENSMUSG00000100711	0.487513	2.37445	2.85925	0.830444	0.406288	0.999703	Not_Sig	no
ENSMUSG00000099634	0.483741	2.36504	3.08369	0.76695	0.443111	0.999703	Not_Sig	no
ENSMUSG00000026192	740.351	0.0667084	0.0802817	0.830929	0.406013	0.999703	Not_Sig	no
ENSMUSG00000005677	266.423	-0.0165574	0.12734	-0.130025	0.896546	0.999703	Not_Sig	no
ENSMUSG00000089791	6.34902	-0.373834	0.795652	-0.469846	0.638465	0.999703	Not_Sig	no
ENSMUSG00002075992	0.319641	-0.0700146	3.68042	-0.0190235	0.984822	0.999703	Not_Sig	no
ENSMUSG00000100009	2.22138	-0.722279	1.41236	-0.5114	0.609071	0.999703	Not_Sig	no
ENSMUSG00000005674	324.032	-0.0273431	0.121383	-0.225263	0.821774	0.999703	Not_Sig	no
ENSMUSG00000026407	3.42654	-0.236781	1.12839	-0.209839	0.833793	0.999703	Not_Sig	no
ENSMUSG00000067028	36.5262	0.0124981	0.33888	0.0368806	0.97058	0.999703	Not_Sig	no
ENSMUSG00000082431	11.4061	-0.480269	0.651634	-0.737023	0.461108	0.999703	Not_Sig	no
ENSMUSG00000102838	0.687865	-1.59567	2.77722	-0.574557	0.565591	0.999703	Not_Sig	no
ENSMUSG00000099835	0.177079	0.891769	4.08047	0.218545	0.827004	0.999703	Not_Sig	no
ENSMUSG00000100794	0.68285	1.46572	2.59311	0.565236	0.571913	0.999703	Not_Sig	no
ENSMUSG00000058715	8.10464	-0.233643	0.731098	-0.319579	0.749288	0.999703	Not_Sig	no
ENSMUSG00000100222	0.982514	0.94537	2.1505	0.439604	0.660224	0.999703	Not_Sig	no
ENSMUSG00000099375	0.176921	-1.03178	4.08047	-0.252859	0.800377	0.999703	Not_Sig	no
ENSMUSG00000101890	0.306662	1.71782	4.03633	0.425591	0.670406	0.999703	Not_Sig	no
ENSMUSG00000100955	0.334024	-0.0700149	3.62104	-0.0193356	0.984573	0.999703	Not_Sig	no
ENSMUSG00000050840	106.133	0.117491	0.199451	0.589074	0.555812	0.999703	Not_Sig	no
ENSMUSG00000103991	0.502155	-0.9143	3.11476	-0.293538	0.769111	0.999703	Not_Sig	no
ENSMUSG00000103060	0.505612	-0.990958	2.89901	-0.341826	0.732482	0.999703	Not_Sig	no
ENSMUSG00000013593	1079.02	0.039663	0.0690749	0.574203	0.565831	0.999703	Not_Sig	no
ENSMUSG00000047496	454.4	0.170124	0.107226	1.58659	0.112605	0.999703	Not_Sig	no
ENSMUSG00000101214	0.4692	0.762759	3.1899	0.239117	0.811015	0.999703	Not_Sig	no
ENSMUSG00000067017	377.428	-0.180067	0.107427	-1.67618	0.0937028	0.999703	Not_Sig	no
ENSMUSG00000006403	30.2842	0.179518	0.409833	0.438027	0.661367	0.999703	Not_Sig	no
ENSMUSG00000056536	118.755	0.00346825	0.189532	0.018299	0.9854	0.999703	Not_Sig	no
ENSMUSG00000100672	0.339459	-1.92382	3.55464	-0.541214	0.58836	0.999703	Not_Sig	no
ENSMUSG00000041570	2632.52	0.0227262	0.0716751	0.317072	0.751189	0.999703	Not_Sig	no
ENSMUSG00000097403	9.75331	-1.10175	0.665077	-1.65658	0.0976039	0.999703	Not_Sig	no
ENSMUSG00000026404	85.4273	-0.316149	0.219738	-1.43875	0.150221	0.999703	Not_Sig	no
ENSMUSG00000041498	111.055	-0.11338	0.201716	-0.562077	0.574063	0.999703	Not_Sig	no
ENSMUSG00000101413	1.02743	-1.08092	2.10352	-0.51386	0.60735	0.999703	Not_Sig	no
ENSMUSG00000097229	0.653823	1.42128	2.62749	0.540928	0.588557	0.999703	Not_Sig	no
ENSMUSG00000041483	691.325	-0.0582141	0.0845702	-0.688352	0.491231	0.999703	Not_Sig	no
ENSMUSG00000097448	0.958664	2.10541	2.32031	0.907384	0.364204	0.999703	Not_Sig	no
ENSMUSG00000104360	0.177079	0.891769	4.08047	0.218545	0.827004	0.999703	Not_Sig	no
ENSMUSG00000103953	1.14495	1.2473	2.0532	0.60749	0.543525	0.999703	Not_Sig	no
ENSMUSG00000104261	0.325076	-1.87028	3.94275	-0.474358	0.635244	0.999703	Not_Sig	no
ENSMUSG00000026398	1.11759	2.38944	2.06541	1.15688	0.247319	0.999703	Not_Sig	no
ENSMUSG00000104118	11.4999	-0.992745	0.67584	-1.46891	0.141858	0.999703	Not_Sig	no
ENSMUSG00000098045	4.90293	-0.319324	1.01185	-0.315585	0.752318	0.999703	Not_Sig	no
ENSMUSG00000103038	4.97019	-0.109402	1.00485	-0.108873	0.913303	0.999703	Not_Sig	no
ENSMUSG00000102277	4.26282	-1.00135	1.03541	-0.967098	0.333495	0.999703	Not_Sig	no
ENSMUSG00000098145	3.48841	-1.40287	1.1225	-1.24978	0.211382	0.999703	Not_Sig	no
ENSMUSG00000102142	4.53686	-1.3597	1.05702	-1.28635	0.198323	0.999703	Not_Sig	no
ENSMUSG00000026074	6481.13	0.0152549	0.0445361	0.342529	0.731953	0.999703	Not_Sig	no
ENSMUSG00000104145	5.86533	-0.479898	0.891158	-0.538511	0.590225	0.999703	Not_Sig	no
ENSMUSG00000103427	14.6928	-0.000182411	0.55769	-0.000327083	0.999739	0.999864	Not_Sig	no
ENSMUSG00000098206	43.9108	-0.128029	0.32562	-0.393186	0.694182	0.999703	Not_Sig	no
ENSMUSG00000104197	0.631738	-0.0801866	2.85731	-0.0280636	0.977611	0.999703	Not_Sig	no
ENSMUSG00002075181	0.334024	-0.0700149	3.62104	-0.0193356	0.984573	0.999703	Not_Sig	no
ENSMUSG00000102985	0.967816	0.880815	2.27249	0.387598	0.698313	0.999703	Not_Sig	no
ENSMUSG00000026319	844.405	-0.0245164	0.0773236	-0.317062	0.751197	0.999703	Not_Sig	no
ENSMUSG00000104044	0.998718	0.969037	2.02936	0.47751	0.632999	0.999703	Not_Sig	no
ENSMUSG00000101330	1.30522	0.64536	1.72772	0.373532	0.708753	0.999703	Not_Sig	no
ENSMUSG00000026073	4.3708	0.882165	1.01661	0.867752	0.38553	0.999703	Not_Sig	no
ENSMUSG00000097899	3.70831	0.562619	1.09305	0.514724	0.606746	0.999703	Not_Sig	no
ENSMUSG00000026321	14.3082	0.411223	0.552503	0.744291	0.456701	0.999703	Not_Sig	no
ENSMUSG00000051951	584.066	0.124476	0.10554	1.17942	0.23823	0.999703	Not_Sig	no
ENSMUSG00000102851	0.496507	-0.974896	3.12641	-0.311826	0.755173	0.999703	Not_Sig	no
ENSMUSG00000103377	0.306662	1.71782	4.03633	0.425591	0.670406	0.999703	Not_Sig	no
ENSMUSG00000103025	0.653823	1.42128	2.62749	0.540928	0.588557	0.999703	Not_Sig	no
ENSMUSG00000103201	0.487614	-2.4549	3.34938	-0.732941	0.463595	0.999703	Not_Sig	no
ENSMUSG00000103147	1.16612	-0.562572	1.97855	-0.284335	0.776154	0.999703	Not_Sig	no
ENSMUSG00000103161	0.660503	-0.170142	2.8127	-0.0604906	0.951765	0.999703	Not_Sig	no
ENSMUSG00000102331	9.08008	-0.148865	0.704392	-0.211339	0.832623	0.999703	Not_Sig	no
ENSMUSG00000102592	0.476744	0.790309	3.17163	0.249181	0.803221	0.999703	Not_Sig	no
ENSMUSG00000102343	0.530762	-2.56055	3.24593	-0.788848	0.430201	0.999703	Not_Sig	no
ENSMUSG00000025900	0.823358	1.84611	2.41411	0.764717	0.44444	0.999703	Not_Sig	no
ENSMUSG00000026072	6.51766	0.613829	0.861183	0.712775	0.475985	0.999703	Not_Sig	no
ENSMUSG00000025902	0.657382	-0.111891	2.81713	-0.039718	0.968318	0.999703	Not_Sig	no
ENSMUSG00000104328	0.339617	-0.0700151	3.59901	-0.019454	0.984479	0.999703	Not_Sig	no
ENSMUSG00000102735	0.176921	-1.03178	4.08047	-0.252859	0.800377	0.999703	Not_Sig	no
ENSMUSG00000098104	3.6905	1.42385	1.1465	1.24191	0.21427	0.999703	Not_Sig	no
ENSMUSG00000103922	14.9823	0.00623728	0.526502	0.0118467	0.990548	0.999703	Not_Sig	no
ENSMUSG00000038866	327.262	-0.0923479	0.11888	-0.776817	0.437267	0.999703	Not_Sig	no
ENSMUSG00000070942	2.61809	-1.22333	1.35741	-0.901218	0.367472	0.999703	Not_Sig	no
ENSMUSG00000102501	0.324919	-0.0700147	3.65816	-0.0191393	0.98473	0.999703	Not_Sig	no
ENSMUSG00000097612	1.96045	1.47495	1.5388	0.958506	0.337808	0.999703	Not_Sig	no
ENSMUSG00000101583	1.97181	-0.0835612	1.41262	-0.0591533	0.95283	0.999703	Not_Sig	no
ENSMUSG00000044340	741.009	-0.0376638	0.0875264	-0.430314	0.666967	0.999703	Not_Sig	no
ENSMUSG00000103291	1.28902	0.624233	1.80033	0.346733	0.728792	0.999703	Not_Sig	no
ENSMUSG00000100247	0.4692	0.762759	3.1899	0.239117	0.811015	0.999703	Not_Sig	no
ENSMUSG00000057329	237.056	-0.0521387	0.134726	-0.387	0.698757	0.999703	Not_Sig	no
ENSMUSG00000033845	283.272	0.0838571	0.130776	0.641226	0.521376	0.999703	Not_Sig	no
ENSMUSG00000054006	24.5342	-0.0469027	0.426083	-0.110079	0.912347	0.999703	Not_Sig	no
ENSMUSG00000102275	13.2352	-0.0878958	0.584206	-0.150454	0.880407	0.999703	Not_Sig	no
ENSMUSG00000103348	0.471309	2.333	3.39414	0.687361	0.491855	0.999703	Not_Sig	no
ENSMUSG00000009905	237.452	0.218173	0.139631	1.5625	0.118171	0.999703	Not_Sig	no
ENSMUSG00000009907	521.463	-0.0331355	0.100697	-0.329063	0.742108	0.999703	Not_Sig	no
ENSMUSG00000026395	7.57572	-0.0847142	0.7406	-0.114386	0.908932	0.999703	Not_Sig	no
ENSMUSG00000026068	0.985579	-1.11634	2.24395	-0.497488	0.618845	0.999703	Not_Sig	no
ENSMUSG00000084228	0.176921	-1.03178	4.08047	-0.252859	0.800377	0.999703	Not_Sig	no
ENSMUSG00000104441	0.315869	-0.0700145	3.69668	-0.0189398	0.984889	0.999703	Not_Sig	no
ENSMUSG00000091993	68.0597	0.171321	0.247336	0.692663	0.488521	0.999703	Not_Sig	no
ENSMUSG00000060244	84.3208	-0.140835	0.239023	-0.589211	0.55572	0.999703	Not_Sig	no
ENSMUSG00000026065	2.30006	0.335085	1.3733	0.243999	0.807232	0.999703	Not_Sig	no
ENSMUSG00000038218	1.12453	1.23874	2.06319	0.600401	0.548239	0.999703	Not_Sig	no
ENSMUSG00000102676	0.863432	-1.97534	2.5731	-0.767688	0.442673	0.999703	Not_Sig	no
ENSMUSG00000025903	169.44	0.116887	0.172907	0.676011	0.499034	0.999703	Not_Sig	no
ENSMUSG00000026062	9.14795	0.521759	0.741635	0.703526	0.481728	0.999703	Not_Sig	no
ENSMUSG00000081114	0.353842	-1.97527	3.81245	-0.51811	0.604381	0.999703	Not_Sig	no
ENSMUSG00000038209	0.826917	0.500201	2.40577	0.207917	0.835294	0.999703	Not_Sig	no
ENSMUSG00000041945	94.268	0.0123597	0.226125	0.0546586	0.95641	0.999703	Not_Sig	no
ENSMUSG00000026393	79.4907	-0.294203	0.239154	-1.23018	0.218629	0.999703	Not_Sig	no
ENSMUSG00000099510	10.2011	0.477102	0.671927	0.710051	0.477672	0.999703	Not_Sig	no
ENSMUSG00000026327	0.177079	0.891769	4.08047	0.218545	0.827004	0.999703	Not_Sig	no
ENSMUSG00000079588	1.18862	1.29188	2.10676	0.613209	0.539738	0.999703	Not_Sig	no
ENSMUSG00000033813	685.112	-0.0667705	0.0842966	-0.79209	0.428308	0.999703	Not_Sig	no
ENSMUSG00000062588	41.838	-0.0152084	0.330002	-0.0460859	0.963242	0.999703	Not_Sig	no
ENSMUSG00000103280	14.7383	-0.219565	0.583895	-0.376036	0.70689	0.999703	Not_Sig	no
ENSMUSG00000004709	1.53859	-0.386383	1.77065	-0.218215	0.827261	0.999703	Not_Sig	no
ENSMUSG00000053640	2.2752	1.22012	1.44586	0.843872	0.398741	0.999703	Not_Sig	no
ENSMUSG00000026193	2136.96	-0.1617	0.138298	-1.16921	0.24232	0.999703	Not_Sig	no
ENSMUSG00000103106	0.821695	3.12471	2.35579	1.32639	0.184709	0.999703	Not_Sig	no
ENSMUSG00000073652	72.2228	0.162821	0.263928	0.616917	0.53729	0.999703	Not_Sig	no
ENSMUSG00000104199	7.30597	-0.213427	0.751843	-0.283871	0.776509	0.999703	Not_Sig	no
ENSMUSG00000101834	0.325076	-1.87028	3.94275	-0.474358	0.635244	0.999703	Not_Sig	no
ENSMUSG00000100319	0.993125	0.904327	2.0288	0.445744	0.655782	0.999703	Not_Sig	no
ENSMUSG00000002459	83.869	0.057607	0.239995	0.240034	0.810304	0.999703	Not_Sig	no
ENSMUSG00000093436	6.0354	-0.359176	0.848525	-0.423295	0.67208	0.999703	Not_Sig	no
ENSMUSG00000102653	0.825355	-1.94443	2.41031	-0.806711	0.419833	0.999703	Not_Sig	no
ENSMUSG00000045515	6856.63	-0.0515019	0.0480316	-1.07225	0.283608	0.999703	Not_Sig	no
ENSMUSG00000085623	1.30501	-0.146361	2.0149	-0.0726393	0.942093	0.999703	Not_Sig	no
ENSMUSG00000099784	7.11673	-0.236858	0.857031	-0.276371	0.782263	0.999703	Not_Sig	no
ENSMUSG00000019230	17.7211	0.283719	0.4785	0.592933	0.553226	0.999703	Not_Sig	no
ENSMUSG00000102123	1.46981	-0.419495	1.68815	-0.248493	0.803753	0.999703	Not_Sig	no
ENSMUSG00000039395	24.8482	-0.410865	0.423658	-0.969802	0.332145	0.999703	Not_Sig	no
ENSMUSG00000119668	0.682635	-2.93048	2.52873	-1.15887	0.246507	0.999703	Not_Sig	no
ENSMUSG00000079283	29.1552	-0.132315	0.398889	-0.331709	0.740109	0.999703	Not_Sig	no
ENSMUSG00000119873	3.68192	-1.18033	1.13683	-1.03826	0.299148	0.999703	Not_Sig	no
ENSMUSG00000026315	3.67503	-1.84181	1.19346	-1.54324	0.122771	0.999703	Not_Sig	no
ENSMUSG00000118790	2.00585	-1.12436	1.49551	-0.751822	0.452158	0.999703	Not_Sig	no
ENSMUSG00000086161	0.177079	0.891769	4.08047	0.218545	0.827004	0.999703	Not_Sig	no
ENSMUSG00000102365	0.980144	-0.127505	2.10464	-0.0605829	0.951691	0.999703	Not_Sig	no
ENSMUSG00000077237	0.177079	0.891769	4.08047	0.218545	0.827004	0.999703	Not_Sig	no
ENSMUSG00000060679	280.679	0.0674505	0.12345	0.546377	0.584807	0.999703	Not_Sig	no
ENSMUSG00000004707	2.46062	-0.313494	1.43728	-0.218115	0.827339	0.999703	Not_Sig	no
ENSMUSG00000026189	44.0645	0.278866	0.303	0.920351	0.357389	0.999703	Not_Sig	no
ENSMUSG00000041907	195.962	0.224424	0.149757	1.49859	0.133981	0.999703	Not_Sig	no
ENSMUSG00000026188	207.738	0.136701	0.151082	0.904809	0.365567	0.999703	Not_Sig	no
ENSMUSG00000026187	184.485	-0.111323	0.166297	-0.669425	0.503225	0.999703	Not_Sig	no
ENSMUSG00000039372	788.71	-0.189151	0.0786807	-2.40403	0.0162155	0.999703	Not_Sig	no
ENSMUSG00000085812	0.314206	1.74828	3.99701	0.437396	0.661824	0.999703	Not_Sig	no
ENSMUSG00000033793	1152.63	-0.0766085	0.0723093	-1.05946	0.289392	0.999703	Not_Sig	no
ENSMUSG00000070939	770.639	-0.023333	0.0784768	-0.297323	0.76622	0.999703	Not_Sig	no
ENSMUSG00000100269	1.14656	-1.40593	1.94287	-0.723636	0.469289	0.999703	Not_Sig	no
ENSMUSG00000041878	7.5411	0.410514	0.750134	0.547254	0.584204	0.999703	Not_Sig	no
ENSMUSG00000010290	381.652	0.0224312	0.118919	0.188625	0.850386	0.999703	Not_Sig	no
ENSMUSG00000038179	0.334024	-0.0700149	3.62104	-0.0193356	0.984573	0.999703	Not_Sig	no
ENSMUSG00000025905	1.17171	-2.54708	2.1538	-1.1826	0.236968	0.999703	Not_Sig	no
ENSMUSG00000103083	0.314206	1.74828	3.99701	0.437396	0.661824	0.999703	Not_Sig	no
ENSMUSG00002076544	0.176921	-1.03178	4.08047	-0.252859	0.800377	0.999703	Not_Sig	no
ENSMUSG00000033774	5.65589	0.630445	0.851154	0.740694	0.458879	0.999703	Not_Sig	no
ENSMUSG00000008136	69.4164	-0.506769	0.24946	-2.03147	0.0422075	0.999703	Not_Sig	no
ENSMUSG00000094497	73.7891	-0.0711374	0.246971	-0.28804	0.773316	0.999703	Not_Sig	no
ENSMUSG00000015355	0.315869	-0.0700145	3.69668	-0.0189398	0.984889	0.999703	Not_Sig	no
ENSMUSG00000059058	65.252	-0.357626	0.253845	-1.40883	0.158885	0.999703	Not_Sig	no
ENSMUSG00000119062	0.502155	-0.9143	3.11476	-0.293538	0.769111	0.999703	Not_Sig	no
ENSMUSG00000056268	129.431	-0.120802	0.191928	-0.629414	0.529078	0.999703	Not_Sig	no
ENSMUSG00000066877	639.287	0.0157322	0.0896657	0.175454	0.860723	0.999703	Not_Sig	no
ENSMUSG00000103945	18.6286	0.0195965	0.489952	0.0399968	0.968096	0.999703	Not_Sig	no
ENSMUSG00000104436	0.505612	-0.990958	2.89901	-0.341826	0.732482	0.999703	Not_Sig	no
ENSMUSG00000104900	0.353842	-1.97527	3.81245	-0.51811	0.604381	0.999703	Not_Sig	no
ENSMUSG00000026051	23.7613	0.211211	0.542067	0.389639	0.696803	0.999703	Not_Sig	no
ENSMUSG00000015316	0.354158	1.89676	3.81161	0.497627	0.618747	0.999703	Not_Sig	no
ENSMUSG00000105936	0.176921	-1.03178	4.08047	-0.252859	0.800377	0.999703	Not_Sig	no
ENSMUSG00000102451	2.38396	-1.34845	1.40678	-0.958535	0.337793	0.999703	Not_Sig	no
ENSMUSG00000085481	0.328691	-0.0700148	3.64259	-0.0192212	0.984665	0.999703	Not_Sig	no
ENSMUSG00000102243	1.35079	-2.775	1.93984	-1.43053	0.152564	0.999703	Not_Sig	no
ENSMUSG00000039354	435.34	-0.0405661	0.102805	-0.39459	0.693145	0.999703	Not_Sig	no
ENSMUSG00000110712	2.65908	0.247442	1.3522	0.182992	0.854804	0.999703	Not_Sig	no
ENSMUSG00000063681	15.6069	0.112639	0.582432	0.193394	0.846651	0.999703	Not_Sig	no
ENSMUSG00000025907	800.262	0.00718321	0.0876316	0.0819706	0.93467	0.999703	Not_Sig	no
ENSMUSG00000033964	978.013	-0.0172605	0.0799058	-0.21601	0.82898	0.999703	Not_Sig	no
ENSMUSG00000039342	0.971588	0.885527	2.43826	0.363179	0.716471	0.999703	Not_Sig	no
ENSMUSG00000087247	0.324919	-0.0700147	3.65816	-0.0191393	0.98473	0.999703	Not_Sig	no
ENSMUSG00000103355	0.328691	-0.0700148	3.64259	-0.0192212	0.984665	0.999703	Not_Sig	no
ENSMUSG00000103845	32.6536	0.197481	0.379605	0.520227	0.602906	0.999703	Not_Sig	no
ENSMUSG00000046330	1276.95	0.0767338	0.0704247	1.08959	0.275895	0.999703	Not_Sig	no
ENSMUSG00000039323	845.25	-0.013833	0.0783857	-0.176473	0.859922	0.999703	Not_Sig	no
ENSMUSG00000026185	1037.87	0.0767886	0.0942969	0.814328	0.415457	0.999703	Not_Sig	no
ENSMUSG00000026556	1255.87	-0.0131224	0.0687176	-0.190961	0.848556	0.999703	Not_Sig	no
ENSMUSG00000051251	52.1612	0.195912	0.286759	0.683196	0.494483	0.999703	Not_Sig	no
ENSMUSG00000100444	0.334182	1.8232	3.57578	0.509876	0.610138	0.999703	Not_Sig	no
ENSMUSG00000033952	345.754	-0.0659328	0.142849	-0.461556	0.6444	0.999703	Not_Sig	no
ENSMUSG00000100301	0.496562	-0.962309	2.91644	-0.32996	0.74143	0.999703	Not_Sig	no
ENSMUSG00000101344	0.325076	-1.87028	3.94275	-0.474358	0.635244	0.999703	Not_Sig	no
ENSMUSG00000026368	0.841456	-3.2354	2.50325	-1.29248	0.196192	0.999703	Not_Sig	no
ENSMUSG00000003458	792.733	-0.00595856	0.0813415	-0.0732536	0.941604	0.999703	Not_Sig	no
ENSMUSG00000104496	7.78755	-0.0216626	0.716005	-0.0302549	0.975864	0.999703	Not_Sig	no
ENSMUSG00000085867	0.353842	-1.97527	3.81245	-0.51811	0.604381	0.999703	Not_Sig	no
ENSMUSG00000026553	3104.75	0.0329372	0.0443045	0.743428	0.457222	0.999703	Not_Sig	no
ENSMUSG00000103380	213.839	-0.130062	0.153027	-0.849929	0.395364	0.999703	Not_Sig	no
ENSMUSG00000003464	695.387	0.10356	0.0837655	1.23631	0.216342	0.999703	Not_Sig	no
ENSMUSG00000089803	3.97037	0.681534	1.11006	0.613964	0.539239	0.999703	Not_Sig	no
ENSMUSG00000055322	141.231	-0.491853	0.180217	-2.72924	0.00634814	0.999703	Not_Sig	no
ENSMUSG00000026365	4.83119	-0.413406	0.965799	-0.428046	0.668618	0.999703	Not_Sig	no
ENSMUSG00000026554	1158.31	0.0611868	0.0668371	0.915463	0.359949	0.999703	Not_Sig	no
ENSMUSG00000013698	2472.74	-0.0958251	0.0613752	-1.5613	0.118453	0.999703	Not_Sig	no
ENSMUSG00000061815	3.09118	3.00971	1.45993	2.06155	0.039251	0.999703	UP	yes
ENSMUSG00000007122	16.0618	0.37421	0.533546	0.701364	0.483076	0.999703	Not_Sig	no
ENSMUSG00000048480	2.00638	1.52072	1.5209	0.99988	0.317369	0.999703	Not_Sig	no
ENSMUSG00000092085	5.33671	0.0652451	1.0078	0.06474	0.948381	0.999703	Not_Sig	no
ENSMUSG00000052726	147.717	-0.0460303	0.171831	-0.267882	0.78879	0.999703	Not_Sig	no
ENSMUSG00000102368	15.3232	-0.772297	0.525415	-1.46988	0.141594	0.999703	Not_Sig	no
ENSMUSG00000095238	1.30356	-0.104334	1.86663	-0.0558945	0.955426	0.999703	Not_Sig	no
ENSMUSG00000033740	104.369	0.226659	0.205253	1.10429	0.269468	0.999703	Not_Sig	no
ENSMUSG00000007107	1.11366	1.20442	2.03923	0.590621	0.554774	0.999703	Not_Sig	no
ENSMUSG00000103858	0.353842	-1.97527	3.81245	-0.51811	0.604381	0.999703	Not_Sig	no
ENSMUSG00000101795	7.22618	0.746974	0.764446	0.977144	0.328498	0.999703	Not_Sig	no
ENSMUSG00000103329	1.3671	-0.768155	1.85178	-0.414819	0.678274	0.999703	Not_Sig	no
ENSMUSG00000026361	694.34	-0.115986	0.0813888	-1.42509	0.154132	0.999703	Not_Sig	no
ENSMUSG00000006304	1680.85	-0.125567	0.057696	-2.17635	0.0295289	0.999703	Not_Sig	no
ENSMUSG00000033849	504.699	-0.137983	0.0966462	-1.42771	0.153374	0.999703	Not_Sig	no
ENSMUSG00000089640	9.33667	-0.326442	0.691544	-0.472048	0.636893	0.999703	Not_Sig	no
ENSMUSG00000038034	1002	0.00919853	0.0732672	0.125548	0.90009	0.999703	Not_Sig	no
ENSMUSG00000006299	941.26	-0.00161958	0.0724645	-0.0223499	0.982169	0.999703	Not_Sig	no
ENSMUSG00000018196	528.701	-0.0039981	0.0947718	-0.0421866	0.96635	0.999703	Not_Sig	no
ENSMUSG00000101503	295.641	0.0260558	0.127522	0.204325	0.8381	0.999703	Not_Sig	no
ENSMUSG00000018199	1324.22	-0.0568028	0.0741131	-0.766435	0.443418	0.999703	Not_Sig	no
ENSMUSG00000007097	1399.28	0.15996	0.0738107	2.16716	0.0302227	0.999703	Not_Sig	no
ENSMUSG00000038026	39.4732	-0.0412718	0.324262	-0.127279	0.898719	0.999703	Not_Sig	no
ENSMUSG00000102413	7.77892	0.365982	0.719334	0.508779	0.610907	0.999703	Not_Sig	no
ENSMUSG00000044708	604.859	-0.115669	0.0903118	-1.28078	0.200272	0.999703	Not_Sig	no
ENSMUSG00000050229	240.885	0.00994166	0.144213	0.0689374	0.945039	0.999703	Not_Sig	no
ENSMUSG00000102278	2.01726	1.54081	1.62448	0.948496	0.342877	0.999703	Not_Sig	no
ENSMUSG00000103357	0.339617	-0.0700151	3.59901	-0.019454	0.984479	0.999703	Not_Sig	no
ENSMUSG00000026179	518.228	-0.0512862	0.0930457	-0.551193	0.581501	0.999703	Not_Sig	no
ENSMUSG00000103013	0.348667	-0.0700153	3.56453	-0.0196422	0.984329	0.999703	Not_Sig	no
ENSMUSG00000018189	162.402	0.069502	0.167899	0.413952	0.678909	0.999703	Not_Sig	no
ENSMUSG00000100455	149.89	0.205116	0.175796	1.16679	0.243297	0.999703	Not_Sig	no
ENSMUSG00000026360	462.863	-0.0945753	0.118533	-0.797884	0.424938	0.999703	Not_Sig	no
ENSMUSG00000051079	9.27412	-0.898844	0.725573	-1.23881	0.215417	0.999703	Not_Sig	no
ENSMUSG00000100389	1.14672	-0.45173	1.89697	-0.238132	0.811779	0.999703	Not_Sig	no
ENSMUSG00000006301	40.7771	0.178687	0.324099	0.551334	0.581405	0.999703	Not_Sig	no
ENSMUSG00000099931	4.38433	-1.52331	1.01211	-1.50509	0.132301	0.999703	Not_Sig	no
ENSMUSG00000103403	1.96049	-1.10777	1.5881	-0.697542	0.485464	0.999703	Not_Sig	no
ENSMUSG00000037995	874.974	0.0653248	0.0755325	0.864857	0.387117	0.999703	Not_Sig	no
ENSMUSG00000026358	3.20503	-1.57837	1.17831	-1.33952	0.1804	0.999703	Not_Sig	no
ENSMUSG00000100441	0.319641	-0.0700146	3.68042	-0.0190235	0.984822	0.999703	Not_Sig	no
ENSMUSG00000026547	65.1326	-0.565973	0.288269	-1.96335	0.0496053	0.999703	Not_Sig	no
ENSMUSG00000099964	10.0274	-0.357694	0.656242	-0.545065	0.585709	0.999703	Not_Sig	no
ENSMUSG00000090323	1.53869	0.266605	1.67025	0.15962	0.87318	0.999703	Not_Sig	no
ENSMUSG00000102403	1.68653	-1.29837	1.56061	-0.831962	0.405431	0.999703	Not_Sig	no
ENSMUSG00000035131	149.025	0.0414232	0.187007	0.221506	0.824698	0.999703	Not_Sig	no
ENSMUSG00000080078	6.98466	-0.0859666	0.788825	-0.108981	0.913218	0.999703	Not_Sig	no
ENSMUSG00000087627	0.177079	0.891769	4.08047	0.218545	0.827004	0.999703	Not_Sig	no
ENSMUSG00000085822	0.177079	0.891769	4.08047	0.218545	0.827004	0.999703	Not_Sig	no
ENSMUSG00000104331	0.531238	2.48244	3.24704	0.764524	0.444555	0.999703	Not_Sig	no
ENSMUSG00000101735	0.353842	-1.97527	3.81245	-0.51811	0.604381	0.999703	Not_Sig	no
ENSMUSG00000026546	5.44567	0.0291707	0.90088	0.0323803	0.974169	0.999703	Not_Sig	no
ENSMUSG00000101564	0.176921	-1.03178	4.08047	-0.252859	0.800377	0.999703	Not_Sig	no
ENSMUSG00000082588	0.655486	-0.00590574	2.64333	-0.0022342	0.998217	0.999703	Not_Sig	no
ENSMUSG00000102309	0.339459	-1.92382	3.55464	-0.541214	0.58836	0.999703	Not_Sig	no
ENSMUSG00000103724	0.662715	-0.125286	2.63358	-0.0475724	0.962057	0.999703	Not_Sig	no
ENSMUSG00000104036	0.330252	-0.0700148	3.63623	-0.0192548	0.984638	0.999703	Not_Sig	no
ENSMUSG00000049598	2.32953	-0.0780424	1.33754	-0.0583478	0.953472	0.999703	Not_Sig	no
ENSMUSG00000053318	1.01336	-0.953891	2.23781	-0.426262	0.669917	0.999703	Not_Sig	no
ENSMUSG00000070504	0.310434	1.73483	3.67754	0.471736	0.637115	0.999703	Not_Sig	no
ENSMUSG00000026544	20.8084	0.375906	0.466595	0.805636	0.420453	0.999703	Not_Sig	no
ENSMUSG00000060128	0.83225	0.486998	2.27279	0.214273	0.830334	0.999703	Not_Sig	no
ENSMUSG00000056220	4.74528	1.59207	0.984095	1.61781	0.105705	0.999703	Not_Sig	no
ENSMUSG00000079180	0.501997	-2.49163	3.04199	-0.819079	0.412741	0.999703	Not_Sig	no
ENSMUSG00000037872	288.117	-0.172808	0.126877	-1.36201	0.173196	0.999703	Not_Sig	no
ENSMUSG00000032487	5.91933	-0.978743	0.915893	-1.06862	0.28524	0.999703	Not_Sig	no
ENSMUSG00000101199	0.176921	-1.03178	4.08047	-0.252859	0.800377	0.999703	Not_Sig	no
ENSMUSG00000099875	27.3027	-0.261546	0.398685	-0.656023	0.511809	0.999703	Not_Sig	no
ENSMUSG00000100690	4.94143	0.0970608	0.908168	0.106875	0.914888	0.999703	Not_Sig	no
ENSMUSG00000099447	0.491127	0.790526	3.13881	0.251855	0.801153	0.999703	Not_Sig	no
ENSMUSG00000102990	0.176921	-1.03178	4.08047	-0.252859	0.800377	0.999703	Not_Sig	no
ENSMUSG00000033364	505.26	-0.0546381	0.09576	-0.570574	0.568289	0.999703	Not_Sig	no
ENSMUSG00000103227	2.17216	-0.332427	1.43255	-0.232052	0.816497	0.999703	Not_Sig	no
ENSMUSG00000005338	3086.02	0.018566	0.0539737	0.343982	0.73086	0.999703	Not_Sig	no
ENSMUSG00000026174	620.911	-0.00388894	0.0902323	-0.0430992	0.965622	0.999703	Not_Sig	no
ENSMUSG00000037860	18.8256	0.00395548	0.473134	0.00836018	0.99333	0.999703	Not_Sig	no
ENSMUSG00000037849	0.314206	1.74828	3.99701	0.437396	0.661824	0.999703	Not_Sig	no
ENSMUSG00000073491	0.463765	2.3145	3.13006	0.739444	0.459638	0.999703	Not_Sig	no
ENSMUSG00000066677	0.487513	2.37445	2.85925	0.830444	0.406288	0.999703	Not_Sig	no
ENSMUSG00000103105	0.306662	1.71782	4.03633	0.425591	0.670406	0.999703	Not_Sig	no
ENSMUSG00000073490	2.74796	0.753811	1.33729	0.563685	0.572969	0.999703	Not_Sig	no
ENSMUSG00000073489	0.639125	1.36652	2.64529	0.516586	0.605445	0.999703	Not_Sig	no
ENSMUSG00000090222	0.471309	2.333	3.39414	0.687361	0.491855	0.999703	Not_Sig	no
ENSMUSG00000006010	306.295	-0.00440704	0.125958	-0.0349881	0.972089	0.999703	Not_Sig	no
ENSMUSG00000026173	187.694	-0.13791	0.159685	-0.863639	0.387786	0.999703	Not_Sig	no
ENSMUSG00000039997	1.30909	-1.66214	1.87272	-0.887554	0.374781	0.999703	Not_Sig	no
ENSMUSG00000026535	1.30361	-0.835938	1.8772	-0.44531	0.656096	0.999703	Not_Sig	no
ENSMUSG00000026135	744.839	-0.0213952	0.0793773	-0.269538	0.787516	0.999703	Not_Sig	no
ENSMUSG00000006005	1989.51	-0.0340263	0.0565476	-0.601729	0.547354	0.999703	Not_Sig	no
ENSMUSG00002075545	0.702509	-1.58236	2.56979	-0.615755	0.538056	0.999703	Not_Sig	no
ENSMUSG00000026532	0.662715	-0.125286	2.63358	-0.0475724	0.962057	0.999703	Not_Sig	no
ENSMUSG00000026172	162.249	0.0342862	0.162753	0.210664	0.83315	0.999703	Not_Sig	no
ENSMUSG00000050788	0.525747	0.924639	3.06461	0.301715	0.76287	0.999703	Not_Sig	no
ENSMUSG00000028354	507.094	-0.0278274	0.10529	-0.264294	0.791553	0.999703	Not_Sig	no
ENSMUSG00000050069	50.3733	0.259864	0.291538	0.891359	0.372737	0.999703	Not_Sig	no
ENSMUSG00000026171	268.621	0.153107	0.125439	1.22057	0.22225	0.999703	Not_Sig	no
ENSMUSG00000006014	72.8711	-0.183718	0.249651	-0.735899	0.461792	0.999703	Not_Sig	no
ENSMUSG00000026527	408.797	-0.0526549	0.116345	-0.452576	0.650854	0.999703	Not_Sig	no
ENSMUSG00000104343	0.983916	-0.119502	2.10225	-0.0568448	0.954669	0.999703	Not_Sig	no
ENSMUSG00000103079	0.635353	1.35741	2.65008	0.512215	0.6085	0.999703	Not_Sig	no
ENSMUSG00000026526	471.334	-0.121905	0.103672	-1.17588	0.239644	0.999703	Not_Sig	no
ENSMUSG00000039783	2.33067	-0.557871	1.47332	-0.37865	0.704948	0.999703	Not_Sig	no
ENSMUSG00000026525	18.0645	-0.0570109	0.501425	-0.113698	0.909477	0.999703	Not_Sig	no
ENSMUSG00000033276	356.038	-0.0729678	0.116802	-0.624716	0.532158	0.999703	Not_Sig	no
ENSMUSG00000078185	155.779	0.179149	0.16562	1.08169	0.279391	0.999703	Not_Sig	no
ENSMUSG00000066842	9.18998	0.305023	0.677871	0.449972	0.652731	0.999703	Not_Sig	no
ENSMUSG00000093650	0.687865	-1.59567	2.77722	-0.574557	0.565591	0.999703	Not_Sig	no
ENSMUSG00000033257	817.243	-0.0574784	0.0796165	-0.721941	0.470331	0.999703	Not_Sig	no
ENSMUSG00000026170	0.848947	-0.635865	2.40563	-0.264324	0.79153	0.999703	Not_Sig	no
ENSMUSG00000026523	0.314206	1.74828	3.99701	0.437396	0.661824	0.999703	Not_Sig	no
ENSMUSG00000006542	0.693459	-1.56279	2.57969	-0.605807	0.544643	0.999703	Not_Sig	no
ENSMUSG00000033227	1.16653	-1.36071	1.93051	-0.704846	0.480906	0.999703	Not_Sig	no
ENSMUSG00000026167	1.32171	-0.8628	2.03018	-0.424986	0.670847	0.999703	Not_Sig	no
ENSMUSG00000026197	112.681	-0.19286	0.195869	-0.984635	0.324803	0.999703	Not_Sig	no
ENSMUSG00000026198	35.8068	-0.0363709	0.344386	-0.105611	0.915891	0.999703	Not_Sig	no
ENSMUSG00000033124	389.548	-0.079423	0.107066	-0.741814	0.4582	0.999703	Not_Sig	no
ENSMUSG00000026199	249.969	0.214014	0.134049	1.59653	0.11037	0.999703	Not_Sig	no
ENSMUSG00000026200	223.952	-0.0382962	0.139788	-0.27396	0.784115	0.999703	Not_Sig	no
ENSMUSG00000026201	617.801	0.0770089	0.0859923	0.895532	0.370503	0.999703	Not_Sig	no
ENSMUSG00000026202	163.28	-0.0586793	0.163816	-0.358203	0.720191	0.999703	Not_Sig	no
ENSMUSG00000118482	0.530762	-2.56055	3.24593	-0.788848	0.430201	0.999703	Not_Sig	no
ENSMUSG00000026203	405.254	-0.00918137	0.11441	-0.0802493	0.936039	0.999703	Not_Sig	no
ENSMUSG00000026204	1192.85	-0.0441267	0.0783207	-0.563411	0.573155	0.999703	Not_Sig	no
ENSMUSG00000101840	202.158	-0.126624	0.149143	-0.849005	0.395879	0.999703	Not_Sig	no
ENSMUSG00000033061	8.06172	-0.0200104	0.726265	-0.0275525	0.978019	0.999703	Not_Sig	no
ENSMUSG00000100556	4.64795	-0.697507	0.930197	-0.749849	0.453346	0.999703	Not_Sig	no
ENSMUSG00000026209	545.803	0.137823	0.100377	1.37305	0.169736	0.999703	Not_Sig	no
ENSMUSG00000026208	1.51322	-0.418896	1.67651	-0.249862	0.802694	0.999703	Not_Sig	no
ENSMUSG00000026207	466.314	0.226136	0.102481	2.20661	0.0273413	0.999703	Not_Sig	no
ENSMUSG00000026385	738.61	0.0138034	0.108011	0.127797	0.89831	0.999703	Not_Sig	no
ENSMUSG00000026388	30.4201	-0.196625	0.383423	-0.512814	0.608082	0.999703	Not_Sig	no
ENSMUSG00000026389	8.4232	0.811098	0.711546	1.13991	0.254324	0.999703	Not_Sig	no
ENSMUSG00000036907	14.7529	-0.301795	0.545206	-0.553542	0.579892	0.999703	Not_Sig	no
ENSMUSG00000026390	0.354158	1.89676	3.81161	0.497627	0.618747	0.999703	Not_Sig	no
ENSMUSG00000038147	13.001	0.297314	0.57263	0.519207	0.603616	0.999703	Not_Sig	no
ENSMUSG00000073492	1.30743	0.66346	1.79502	0.369611	0.711672	0.999703	Not_Sig	no
ENSMUSG00000052423	613.779	0.0100192	0.0850162	0.11785	0.906186	0.999703	Not_Sig	no
ENSMUSG00000062729	413.036	-0.106554	0.112373	-0.948213	0.343021	0.999703	Not_Sig	no
ENSMUSG00000062963	253.839	0.00530438	0.136754	0.0387879	0.96906	0.999703	Not_Sig	no
ENSMUSG00000103983	44.7184	-0.106176	0.307805	-0.344947	0.730134	0.999703	Not_Sig	no
ENSMUSG00000013973	396.653	-0.00542116	0.105339	-0.0514639	0.958956	0.999703	Not_Sig	no
ENSMUSG00000013997	561.193	-0.0398923	0.0952958	-0.418615	0.675498	0.999703	Not_Sig	no
ENSMUSG00000006412	488.635	0.0195527	0.106725	0.183206	0.854636	0.999703	Not_Sig	no
ENSMUSG00000102929	8.91974	0.570798	0.679091	0.840533	0.40061	0.999703	Not_Sig	no
ENSMUSG00000045259	69.528	-0.154512	0.308526	-0.500809	0.616506	0.999703	Not_Sig	no
ENSMUSG00000006411	5.72362	0.479769	0.916155	0.523676	0.600504	0.999703	Not_Sig	no
ENSMUSG00000048865	5.48936	0.19048	0.849504	0.224225	0.822582	0.999703	Not_Sig	no
ENSMUSG00000026641	1094.86	-0.00235957	0.0729603	-0.0323405	0.974201	0.999703	Not_Sig	no
ENSMUSG00000103711	20.8146	0.465064	0.488132	0.952743	0.34072	0.999703	Not_Sig	no
ENSMUSG00000038235	2.7114	1.62241	1.49981	1.08174	0.279366	0.999703	Not_Sig	no
ENSMUSG00000053483	521.617	-0.0345725	0.0952915	-0.362808	0.716748	0.999703	Not_Sig	no
ENSMUSG00000103878	1.30577	1.49551	2.07388	0.721114	0.47084	0.999703	Not_Sig	no
ENSMUSG00000038599	1.99366	0.967808	1.49862	0.645801	0.518409	0.999703	Not_Sig	no
ENSMUSG00000038576	274.715	0.179371	0.130085	1.37887	0.167934	0.999703	Not_Sig	no
ENSMUSG00000079164	1.69972	1.17907	1.72188	0.684757	0.493497	0.999703	Not_Sig	no
ENSMUSG00000030768	91.2158	0.197923	0.217207	0.911218	0.362181	0.999703	Not_Sig	no
ENSMUSG00000102478	4.56394	0.112215	0.962936	0.116534	0.907229	0.999703	Not_Sig	no
ENSMUSG00000046836	1216.87	0.0628236	0.0667944	0.940552	0.346934	0.999703	Not_Sig	no
ENSMUSG00000042901	530	0.0898762	0.0929304	0.967135	0.333477	0.999703	Not_Sig	no
ENSMUSG00000104212	6.83684	-0.550817	0.818086	-0.6733	0.500757	0.999703	Not_Sig	no
ENSMUSG00000053461	9.55388	-1.43957	0.688911	-2.08964	0.0366504	0.999703	DOWN	yes
ENSMUSG00000103451	0.177079	0.891769	4.08047	0.218545	0.827004	0.999703	Not_Sig	no
ENSMUSG00000056050	1563.74	-0.0532743	0.0584332	-0.911714	0.361919	0.999703	Not_Sig	no
ENSMUSG00000089964	0.314206	1.74828	3.99701	0.437396	0.661824	0.999703	Not_Sig	no
ENSMUSG00000090071	785.541	-0.137177	0.0913062	-1.50239	0.132997	0.999703	Not_Sig	no
ENSMUSG00000065616	0.671867	-1.56015	2.79823	-0.557549	0.577152	0.999703	Not_Sig	no
ENSMUSG00000047021	3.40425	0.00907147	1.19985	0.00756052	0.993968	0.999703	Not_Sig	no
ENSMUSG00000089653	0.485794	0.790446	3.1508	0.250871	0.801914	0.999703	Not_Sig	no
ENSMUSG00000006538	3.76405	0.296183	1.08458	0.273086	0.784787	0.999703	Not_Sig	no
ENSMUSG00000103145	0.796385	0.526451	2.61403	0.201394	0.84039	0.999703	Not_Sig	no
ENSMUSG00000026162	28.7522	-0.35927	0.387145	-0.927997	0.353409	0.999703	Not_Sig	no
ENSMUSG00000026205	1.77346	1.35082	1.74946	0.772134	0.440035	0.999703	Not_Sig	no
ENSMUSG00000033159	520.674	0.0329048	0.0983158	0.334685	0.737863	0.999703	Not_Sig	no
ENSMUSG00000049339	1189.12	-0.0543716	0.0711342	-0.764352	0.444657	0.999703	Not_Sig	no
ENSMUSG00000072258	180.051	-0.189591	0.153242	-1.2372	0.216013	0.999703	Not_Sig	no
ENSMUSG00000049353	1.37787	-0.0340904	1.8593	-0.0183351	0.985372	0.999703	Not_Sig	no
ENSMUSG00000102915	0.177079	0.891769	4.08047	0.218545	0.827004	0.999703	Not_Sig	no
ENSMUSG00000026637	6.228	0.0895426	0.857717	0.104397	0.916855	0.999703	Not_Sig	no
ENSMUSG00000103653	46.7129	0.076955	0.305807	0.251646	0.801315	0.999703	Not_Sig	no
ENSMUSG00000097089	50.3374	0.0329567	0.306045	0.107686	0.914245	0.999703	Not_Sig	no
ENSMUSG00000032997	722.773	-0.0248588	0.0808636	-0.307416	0.758527	0.999703	Not_Sig	no
ENSMUSG00000026211	613.65	-0.00123447	0.0871418	-0.0141662	0.988697	0.999703	Not_Sig	no
ENSMUSG00000051703	435.449	-0.0109004	0.107196	-0.101686	0.919006	0.999703	Not_Sig	no
ENSMUSG00000032968	296.588	0.0839217	0.124303	0.675136	0.499589	0.999703	Not_Sig	no
ENSMUSG00000026213	306.928	0.0808753	0.128092	0.631384	0.52779	0.999703	Not_Sig	no
ENSMUSG00000006576	1003.17	-0.0522997	0.0707217	-0.739514	0.459595	0.999703	Not_Sig	no
ENSMUSG00000041670	545.826	0.107715	0.0971497	1.10876	0.267535	0.999703	Not_Sig	no
ENSMUSG00000025993	15.4417	1.02819	0.552788	1.86	0.0628853	0.999703	Not_Sig	no
ENSMUSG00000090682	0.176921	-1.03178	4.08047	-0.252859	0.800377	0.999703	Not_Sig	no
ENSMUSG00000098549	0.325076	-1.87028	3.94275	-0.474358	0.635244	0.999703	Not_Sig	no
ENSMUSG00000062345	0.843456	-1.97537	2.59257	-0.761937	0.446097	0.999703	Not_Sig	no
ENSMUSG00000060985	16.5337	0.0849359	0.505179	0.16813	0.866481	0.999703	Not_Sig	no
ENSMUSG00000102372	0.801663	0.491375	2.29909	0.213726	0.830761	0.999703	Not_Sig	no
ENSMUSG00000103705	0.707683	-2.97586	2.9183	-1.01972	0.307859	0.999703	Not_Sig	no
ENSMUSG00000026601	3.96677	-0.565259	1.05377	-0.536416	0.591671	0.999703	Not_Sig	no
ENSMUSG00000078193	150.879	0.136586	0.175818	0.776858	0.437243	0.999703	Not_Sig	no
ENSMUSG00000026600	418.047	0.203917	0.115475	1.76589	0.0774144	0.999703	Not_Sig	no
ENSMUSG00000103199	0.459993	2.30238	3.42531	0.672166	0.501478	0.999703	Not_Sig	no
ENSMUSG00000025995	562.247	-0.0146894	0.0922537	-0.159229	0.873489	0.999703	Not_Sig	no
ENSMUSG00000084817	9.93887	-0.690847	0.692373	-0.997797	0.318378	0.999703	Not_Sig	no
ENSMUSG00000101693	5.76024	0.541613	0.879268	0.615982	0.537907	0.999703	Not_Sig	no
ENSMUSG00000070645	4.62038	-0.714802	0.978261	-0.730687	0.46497	0.999703	Not_Sig	no
ENSMUSG00000070644	31.8909	0.341444	0.366722	0.93107	0.351817	0.999703	Not_Sig	no
ENSMUSG00000070643	49.561	-0.0959111	0.314423	-0.305038	0.760337	0.999703	Not_Sig	no
ENSMUSG00000100108	0.176921	-1.03178	4.08047	-0.252859	0.800377	0.999703	Not_Sig	no
ENSMUSG00000099342	19.6066	-0.525938	0.539494	-0.974871	0.329624	0.999703	Not_Sig	no
ENSMUSG00000026226	3.29351	1.16295	1.13449	1.02509	0.30532	0.999703	Not_Sig	no
ENSMUSG00000026227	241.444	0.388544	0.137837	2.81886	0.00481942	0.999703	Not_Sig	no
ENSMUSG00000026229	1328.37	-0.0527725	0.064652	-0.816255	0.414354	0.999703	Not_Sig	no
ENSMUSG00000077274	0.622531	1.34543	2.8697	0.468842	0.639183	0.999703	Not_Sig	no
ENSMUSG00000026228	3.33348	-0.0738409	1.09335	-0.0675362	0.946155	0.999703	Not_Sig	no
ENSMUSG00000103272	3.64908	-0.357778	1.07455	-0.332956	0.739167	0.999703	Not_Sig	no
ENSMUSG00000094638	0.530762	-2.56055	3.24593	-0.788848	0.430201	0.999703	Not_Sig	no
ENSMUSG00000062590	254.11	-0.0919383	0.136059	-0.675723	0.499216	0.999703	Not_Sig	no
ENSMUSG00000087538	0.668308	-0.0241715	2.4813	-0.00974149	0.992228	0.999703	Not_Sig	no
ENSMUSG00000079445	58.966	0.1704	0.263545	0.646568	0.517912	0.999703	Not_Sig	no
ENSMUSG00000099644	11.7178	-0.735323	0.598197	-1.22923	0.218984	0.999703	Not_Sig	no
ENSMUSG00000048814	2332.02	0.0253656	0.0523608	0.484439	0.628074	0.999703	Not_Sig	no
ENSMUSG00000026080	671.427	0.00808867	0.0872822	0.0926726	0.926164	0.999703	Not_Sig	no
ENSMUSG00000102447	0.637072	2.76507	2.78476	0.99293	0.320744	0.999703	Not_Sig	no
ENSMUSG00000067604	0.325076	-1.87028	3.94275	-0.474358	0.635244	0.999703	Not_Sig	no
ENSMUSG00000016181	402.113	-0.00253572	0.103942	-0.0243955	0.980537	0.999703	Not_Sig	no
ENSMUSG00000026638	3.86219	-0.204077	1.03888	-0.196439	0.844266	0.999703	Not_Sig	no
ENSMUSG00000079144	79.7346	0.00998675	0.22876	0.0436561	0.965179	0.999703	Not_Sig	no
ENSMUSG00000037318	26.6294	0.0771902	0.391428	0.197201	0.84367	0.999703	Not_Sig	no
ENSMUSG00000090080	0.80182	-0.634909	2.60728	-0.243514	0.807607	0.999703	Not_Sig	no
ENSMUSG00000114591	0.177079	0.891769	4.08047	0.218545	0.827004	0.999703	Not_Sig	no
ENSMUSG00000023150	4609.9	0.0138208	0.0443939	0.311323	0.755555	0.999703	Not_Sig	no
ENSMUSG00000052748	118.292	0.132311	0.189045	0.699891	0.483995	0.999703	Not_Sig	no
ENSMUSG00000053286	288.353	0.114874	0.127618	0.900136	0.368048	0.999703	Not_Sig	no
ENSMUSG00000103928	31.9518	-0.512872	0.363024	-1.41278	0.157721	0.999703	Not_Sig	no
ENSMUSG00000026484	751.39	0.0878871	0.0790192	1.11222	0.266041	0.999703	Not_Sig	no
ENSMUSG00000103238	4.23109	-1.12054	1.06101	-1.05611	0.29092	0.999703	Not_Sig	no
ENSMUSG00000100981	0.353842	-1.97527	3.81245	-0.51811	0.604381	0.999703	Not_Sig	no
ENSMUSG00000042474	0.306662	1.71782	4.03633	0.425591	0.670406	0.999703	Not_Sig	no
ENSMUSG00000026416	0.324919	-0.0700147	3.65816	-0.0191393	0.98473	0.999703	Not_Sig	no
ENSMUSG00000016524	0.64456	-0.0936222	2.51002	-0.0372993	0.970246	0.999703	Not_Sig	no
ENSMUSG00000081429	0.4692	0.762759	3.1899	0.239117	0.811015	0.999703	Not_Sig	no
ENSMUSG00000101599	43.6528	0.278684	0.332925	0.837077	0.402549	0.999703	Not_Sig	no
ENSMUSG00000025968	807.688	-0.0254056	0.0771183	-0.329436	0.741826	0.999703	Not_Sig	no
ENSMUSG00002076280	0.496507	-0.974896	3.12641	-0.311826	0.755173	0.999703	Not_Sig	no
ENSMUSG00000025967	1517.5	-0.101322	0.0696724	-1.45427	0.145872	0.999703	Not_Sig	no
ENSMUSG00000064612	0.176921	-1.03178	4.08047	-0.252859	0.800377	0.999703	Not_Sig	no
ENSMUSG00000064602	3.43937	1.21509	1.16665	1.04152	0.297634	0.999703	Not_Sig	no
ENSMUSG00000046856	3.17495	0.148323	1.25475	0.11821	0.905902	0.999703	Not_Sig	no
ENSMUSG00000040865	682.142	-0.0246515	0.0851973	-0.289346	0.772316	0.999703	Not_Sig	no
ENSMUSG00000102717	0.52543	-2.54687	2.9939	-0.850684	0.394945	0.999703	Not_Sig	no
ENSMUSG00000087230	3.78829	0.0543244	1.01876	0.0533243	0.957474	0.999703	Not_Sig	no
ENSMUSG00000097315	12.3968	0.174324	0.634139	0.274898	0.783394	0.999703	Not_Sig	no
ENSMUSG00000103594	0.314206	1.74828	3.99701	0.437396	0.661824	0.999703	Not_Sig	no
ENSMUSG00000102941	0.991406	-0.121705	2.23453	-0.0544653	0.956564	0.999703	Not_Sig	no
ENSMUSG00000097433	251.938	-0.0662106	0.135584	-0.488335	0.625313	0.999703	Not_Sig	no
ENSMUSG00000052759	53.1062	0.339711	0.280533	1.21095	0.225915	0.999703	Not_Sig	no
ENSMUSG00000041605	83.7272	0.156003	0.221492	0.704325	0.481231	0.999703	Not_Sig	no
ENSMUSG00000041642	7206.04	-0.0181057	0.0423674	-0.42735	0.669124	0.999703	Not_Sig	no
ENSMUSG00000102360	0.848947	-0.635865	2.40563	-0.264324	0.79153	0.999703	Not_Sig	no
ENSMUSG00000026177	12.5831	-0.227763	0.573524	-0.39713	0.691272	0.999703	Not_Sig	no
ENSMUSG00000026176	204.406	-0.213369	0.150661	-1.41621	0.156713	0.999703	Not_Sig	no
ENSMUSG00000065468	0.177079	0.891769	4.08047	0.218545	0.827004	0.999703	Not_Sig	no
ENSMUSG00000026175	5.73765	-0.0679666	0.947882	-0.0717037	0.942838	0.999703	Not_Sig	no
ENSMUSG00000073650	4.15818	0.0336464	0.981098	0.0342947	0.972642	0.999703	Not_Sig	no
ENSMUSG00000026435	20.71	-0.356973	0.45469	-0.785091	0.4324	0.999703	Not_Sig	no
ENSMUSG00000026436	346.903	-0.119666	0.112921	-1.05973	0.289266	0.999703	Not_Sig	no
ENSMUSG00000059149	230.47	0.0256861	0.146025	0.175901	0.860371	0.999703	Not_Sig	no
ENSMUSG00000103966	11.4509	0.168426	0.61302	0.274748	0.78351	0.999703	Not_Sig	no
ENSMUSG00000026437	9.91623	0.0199496	0.672943	0.0296454	0.97635	0.999703	Not_Sig	no
ENSMUSG00000099874	0.306662	1.71782	4.03633	0.425591	0.670406	0.999703	Not_Sig	no
ENSMUSG00000079330	31.0742	-0.607061	0.381202	-1.59249	0.111274	0.999703	Not_Sig	no
ENSMUSG00000118219	112.12	-0.035564	0.225491	-0.157718	0.874679	0.999703	Not_Sig	no
ENSMUSG00000065435	0.682533	-1.58255	2.59281	-0.610361	0.541623	0.999703	Not_Sig	no
[truncated: 29,982 more rows]
