# Supplementary material for: Coconut oil derived medium-chain triglycerides ameliorated memory deficits via promoting neurite outgrowth and maintaining gut homeostasis in 5×FAD mice
Source: Front Nutr. 2025 Jun 2;12:1585640. doi: 10.3389/fnut.2025.1585640 (PMC12171442; doi:10.3389/fnut.2025.1585640)
Supplement: Supplementary file 2 [file Data_Sheet_1.zip › Supplementary materials.xlsx]

## Sheet: Process and weight
	Cont							Veh							VCO							MCT							RBDCO
0	21.1	22.7	19.7	21.4	20.6	22.6	22.5	20	21.6	20.4	20.5	21.9	19.9	20.5	20.5	21.2	22.1	20.4	20.6	20.9		21.2	20.2	21.8	21	20.8	22.4		21.4	20.7	20.3	21	21.7	22.4	22
1	20.9	22.6	20.2	21.7	20.5	22.5	23	20	21.6	20.9	21.2	21.3	20	21	20.7	21.2	22.4	21	21.6	21.2		21.7	20.8	21.6	21.3	20.8	21.7		21.9	22.9	20.5	20.7	22	22	22.5
2	21.1	22.9	19.9	21.2	20.1	21.9	23.6	20.3	22	21.6	21.3	21.8	20.6	21.5	20.6	21.5	23.4	20.6	20.6	21.5		21.5	19.2	21.9	21.1	20.2	22.2		21.6	22.3	20.8	20.4	21.1	22.2	22.6
3	20.9	22.5	20	21.4	20	22.3	23.9	19.8	21.7	21.3	22	21.8	20.3	21.5	21.1	21.3	22.8	20.2	21.1	21.2		21.3	19.9	21.6	20.3	20.4	21.3		21.5	21.7	21	20.2	22	22.3	22.3
4	21	22.2	20.2	21.3	20.3	23	23.9	20.4	22	21.4	21.2	21.7	20.2	20.9	21.1	20.8	22.7	20.1	20.8	20.9		21.5	20.6	21.5	20.7	20.4	21.3		21.8	21.9	19.9	20.5	21.1	21.8	22.3
5	21.2	22.7	20	21.3	20.4	22.5	23.6	20.3	21.5	21.5	20.8	21.5	20	20.6	21.5	19.6	22.2	20.6	21.3	20.5		21.3	21.2	21.1	21.2	20	22.2		22.1	22.1	20.8	20.7	21.4	21.7	22
6	21.2	23	20.3	22.6	20.2	22.6	23.7	19.7	21.5	21.2	21.4	21.9	19.7	21.1	21.6	19.9	22.8	20.3	21.1	21.2		22.7	22.2	20.9	21.3	20	21.7		22.2	22.2	20.5	20.3	21.6	22.2	22.8
7	22.1	24.2	20.2	22.4	20.7	22.6	24.1	20	21.9	21.5	21.6	21.7	21.2	21.5	21.5	20	22.3	20.3	21.2	21.2		22.4	21.4	20.5	21.4	20	21.7		21.5	21.7	20	20.7	21.5	21.9	21.8
8	22.4	23.3	20.9	22.7	21.1	24	22.5	20.2	21.3	20.8	21.1	21.8	20.7	20.6	21.1	20.5	22.2	20	21.5	21.3		21.8	21.2	20.5	20.5	20.1	21.7		22	21.8	20.5	20.8	21.2	21.8	21.9
9	22.1	22.4	20.5	22.6	20.5	23.3	23.3	20.5	22	20.9	21.5	22	21.2	21	21	21	22.6	20.5	21.3	21.6		21.6	21.3	20.4	20.5	19.8	21.5		21.8	21.6	20.5	21.2	21.9	21.9	22.2
