# Supplementary material for: Coconut oil derived medium-chain triglycerides ameliorated memory deficits via promoting neurite outgrowth and maintaining gut homeostasis in 5×FAD mice
Source: Front Nutr. 2025 Jun 2;12:1585640. doi: 10.3389/fnut.2025.1585640 (PMC12171442; doi:10.3389/fnut.2025.1585640)
Supplement: Supplementary file 2 [file Data_Sheet_1.zip › Table.xlsx]

## Sheet: Fatty acid composition
			Fatty acids (%)	VCO	RBDCO	MCT
			Caproic acid (C6:0)	1.27	1.28	1.6
			Caprylic acid (C8:0)	10.06	10.57	63.66
			Nonanoic acid (C9:0)	0.01	0.01	0.05
			Capric acid (C10:0)	7.57	7.6	34.25
			Lauric acid (C12:0)	52.33	51.96	1.69
			Tridecanoic acid (C13:0)	0.03	0.03
			Myristic acid (C14:0)	16.62	16.8	0.11
			Pentadecanoic acid (C15:0)	0.01	0.01
			Palmitoleic acid (C16:1, n9c)	0.04	0.04
			Palmitic acid (C16:0)	6.51	6.43	0.13
			Linoleic acid (C18:2, n6c)	0.61	0.93	0.01
			Oleic acid (C18:1, cis-9)	3.52	3.65	0.04
			Oleic acid (C18:1, trans-9)	0.06	0.12
			Stearic acid (C18:0)	2.5	1.78	0.07
			Arachidic acid (C20:0)	0.05	0.03
			Lignoceric acid (C24:0)	0.06	0.03

## Sheet: Polyphenolic acid contents
					Polyphenols (µg/kg)	VCO	RBDCO	MCT
					Cinnamic acid	1440	429	247
					p-Coumaric acid	63.9	60.8	97.8
					Hydroxybenzoic acid	36.1	N/A	35.9
					Protocatechuic acid	32	30.1	30.5
					Erucic acid	21.8	N/A	N/A
					Vanillic acid	14.8	47.7	19.9
					Total	1608.6	567.6	431.1

## Sheet: Tocopherols (vitamin E)
					Samples	Content (mg/kg)
						α-Tocopherol	γ-Tocopherol	Total
					VCO	5.54	12.54	18.08
					RBDCO	5.07	13.26	18.33
					MCT	2.03	8.06	10.09

## Sheet: Primer Sequences
						Gene name	Forward primer (5' to 3')	Reverse primer (5' to 3')
						GAPDH	CAGCAAGGACACTGAGCAAG	GGTCTGGGATGGAAATTGTG
						Occludin	TTGACTGGGCTGAACACTCC	ACATCACAGCTCACACCAGG
						ZO-1	AAACAGCCCTACCAACCTCG	TTCGAGGCAGCTGCTCATAG
						Bcl-2	GCTACCGTCGTGACTTCGC	CCCAGCCTCCGTTATCC
						Bax	TCATCCAGGATCGAGCAGG	GCAAAGTAGAAGAGGGCAACC
						Ucp1	TTGGGCTTCTATGCTGGGAG	GTGAATGCTATGCTCTTCTGTCT
						Gpx2	CAGGGCTGTGCTGATTGA	CAAGGGAAGCCGAGAACTA
						Folr1	AGTTGTTGCTCCTGGTGATG	TTATGTGCTTCCTGGCTTG
						Myod1	ACATGGGAGCCCTCCTGAAA	CCTTGGGTAGCCGCTGGTT

## Sheet: RNA-seq data
						Before reads	After reads	After reads%	Q20%	Q30%
					Cont-1	49113190	48796124	99.35	0.980331	0.980331
					Cont-2	43476538	43205212	99.38	0.980089	0.980089
					Cont-3	50924616	50579256	99.32	0.978691	0.978691
					Veh-1	47177932	46891544	99.39	0.979463	0.979463
					Veh-2	43884372	43616554	99.39	0.979399	0.979399
					Veh-3	45732968	45449432	99.38	0.979421	0.979421
					MCT-1	42700202	42414828	99.33	0.978614	0.978614
					MCT-2	47779440	47455548	99.32	0.977744	0.977744
					MCT-3	47852494	47526948	99.32	0.977863	0.977863
