# Supplementary material for: Coconut oil derived medium-chain triglycerides ameliorated memory deficits via promoting neurite outgrowth and maintaining gut homeostasis in 5×FAD mice
Source: Front Nutr. 2025 Jun 2;12:1585640. doi: 10.3389/fnut.2025.1585640 (PMC12171442; doi:10.3389/fnut.2025.1585640)
Supplement: Supplementary file 2 [file Data_Sheet_1.zip › Water maze.xlsx]

## Sheet: Escape latency (s)
Escape latency (s)
Day1
Cont-1	60	Veh-1	51.085	VCO-1	60	RBDCO-1	51.455	MCT-1	50.785
Cont-2	60	Veh-2	37.415	VCO-2	60	RBDCO-2	46.9275	MCT-2	60
Cont-3	60	Veh-3	60	VCO-3	60	RBDCO-3	60	MCT-3	58.75
Cont-4	55.1825	Veh-4	44.1775	VCO-4	35.885	RBDCO-4	60	MCT-4	60
Cont-5	49.8575	Veh-5	60	VCO-5	38.44	RBDCO-5	60	MCT-5	60
Cont-6	60	Veh-6	46.405	VCO-6	59.57	RBDCO-6	48.6575	MCT-6	60
Day2
Cont-1	36.54	Veh-1	27.5625	VCO-1	46.2625	RBDCO-1	12.215	MCT-1	10.68
Cont-2	37.36	Veh-2	54.5975	VCO-2	60	RBDCO-2	46.345	MCT-2	50.5
Cont-3	34.96	Veh-3	60	VCO-3	60	RBDCO-3	43.9125	MCT-3	39.6425
Cont-4	14.395	Veh-4	40.0825	VCO-4	47.9825	RBDCO-4	20.18	MCT-4	57.915
Cont-5	38.93	Veh-5	52.645	VCO-5	35.6075	RBDCO-5	51.6525	MCT-5	60
Cont-6	35.5675	Veh-6	34.185	VCO-6	60	RBDCO-6	60	MCT-6	60
Day3
Cont-1	12.4575	Veh-1	43.985	VCO-1	51.9	RBDCO-1	28.7425	MCT-1	48.2375
Cont-2	25.31	Veh-2	46.3975	VCO-2	60	RBDCO-2	36.415	MCT-2	21.865
Cont-3	43.55	Veh-3	60	VCO-3	60	RBDCO-3	29.2625	MCT-3	19.3075
Cont-4	20.7775	Veh-4	20.055	VCO-4	47.0325	RBDCO-4	29.505	MCT-4	16.585
Cont-5	31.52	Veh-5	60	VCO-5	27.91	RBDCO-5	41.0725	MCT-5	32.82
Cont-6	39.6425	Veh-6	42.05	VCO-6	54.5	RBDCO-6	60	MCT-6	60
Day4
Cont-1	14.6	Veh-1	13.98	VCO-1	17.79	RBDCO-1	11.8175	MCT-1	27.375
Cont-2	42	Veh-2	26.5875	VCO-2	60	RBDCO-2	35.7375	MCT-2	9.42
Cont-3	12.15	Veh-3	60	VCO-3	59.5525	RBDCO-3	26.86	MCT-3	16.925
Cont-4	30.2125	Veh-4	46.1475	VCO-4	22.51	RBDCO-4	13.0675	MCT-4	25.7875
Cont-5	20.69	Veh-5	50.825	VCO-5	55.53	RBDCO-5	4.8325	MCT-5	27.165
Cont-6	21.32	Veh-6	31.005	VCO-6	60	RBDCO-6	35.295	MCT-6	27.06
Day5
Cont-1	14.18	Veh-1	21.2225	VCO-1	18.2	RBDCO-1	17.895	MCT-1	9.5875
Cont-2	17	Veh-2	28.365	VCO-2	60	RBDCO-2	26.5775	MCT-2	11.1275
Cont-3	6.6975	Veh-3	60	VCO-3	38.6925	RBDCO-3	19.2875	MCT-3	22.7625
Cont-4	24.0975	Veh-4	60	VCO-4	27.06	RBDCO-4	19.97	MCT-4	20.7625
Cont-5	13	Veh-5	48.005	VCO-5	40.2125	RBDCO-5	6.585	MCT-5	13.2025
Cont-6	13	Veh-6	48.925	VCO-6	60	RBDCO-6	23.9675	MCT-6	18.1875

## Sheet: Target quadrant time (s)
Target quadrant time (s)
Cont-1	31.9		RBDCO-1	31.11
Cont-2	33.75		RBDCO-2	52.41
Cont-3	39.75		RBDCO-3	37.44
Cont-4	39.66		RBDCO-4	20.92
Cont-5	34.43		RBDCO-5	32.43
Cont-6	29.64		RBDCO-6	20.44
Veh-1	20.28		MCT-1	41.83
Veh-2	8.58		MCT-2	27.06
Veh-3	15.45		MCT-3	40.01
Veh-4	0		MCT-4	16.78
Veh-5	1.87		MCT-5	50.03
Veh-6	9.91		MCT-6	39.36
VCO-1	3.04
VCO-2	9.75
VCO-3	19.03
VCO-4	13.58
VCO-5	30.51
VCO-6	37.99

## Sheet: Platform cross number
Platform cross number
Cont-1	8		RBDCO-1	4
Cont-2	6		RBDCO-2	6
Cont-3	9		RBDCO-3	6
Cont-4	4		RBDCO-4	8
Cont-5	6		RBDCO-5	4
Cont-6	6		RBDCO-6	3
Veh-1	2		MCT-1	8
Veh-2	3		MCT-2	4
Veh-3	2		MCT-3	4
Veh-4	0		MCT-4	4
Veh-5	1		MCT-5	5
Veh-6	1		MCT-6	8
VCO-1	4
VCO-2	3
VCO-3	1
VCO-4	1
VCO-5	5
VCO-6	1
