# Supplementary material for: Coconut oil derived medium-chain triglycerides ameliorated memory deficits via promoting neurite outgrowth and maintaining gut homeostasis in 5×FAD mice
Source: Front Nutr. 2025 Jun 2;12:1585640. doi: 10.3389/fnut.2025.1585640 (PMC12171442; doi:10.3389/fnut.2025.1585640)
Supplement: Supplementary file 2 [file Data_Sheet_1.zip › qPCR.xlsx]

## Sheet: Ucp1-Folr1-Gpx2-Myod1
	Folr1
	Internal reference gene		Target gene			Internal reference gene		Target gene			Internal reference gene		Target gene			Internal reference gene		Target gene			Internal reference gene		Target gene		GraphPad
Cont-1	16.8762	Cont-1	26.8951		Cont-1	18.0217	Cont-1	28.5808		Cont-1	17.9844	Cont-1	28.2708		Cont-1	17.5826	Cont-1	27.8412		Cont-1	17.2728	Cont-1	27.5719			Cont	Veh	RBDCO	MCT
Cont-2	16.1543	Cont-2	27.1215		Cont-2	18.0994	Cont-2	28.3281		Cont-2	17.9972	Cont-2	28.2762		Cont-2	17.4945	Cont-2	27.7134		Cont-2	17.6122	Cont-2	27.6005			1.03068	0.615303	0.775328	0.914518
Cont-3	17.2377	Cont-3	28.009		Cont-3	18.0261	Cont-3	28.1984		Cont-3	18.1612	Cont-3	28.0372		Cont-3	17.6491	Cont-3	28.1593		Cont-3	17.1023	Cont-3	27.5489			1.00598	0.90977	0.778421	0.876573
Veh-1	18.0011	Veh-1	28.2708		Veh-1	17.8613	Veh-1	28.9634		Veh-1	18.0468	Veh-1	27.6389		Veh-1	18.1517	Veh-1	28.4775		Veh-1	18.184	Veh-1	28.9221			1.00304	0.913407	0.827133	1.03063
Veh-2	17.1121	Veh-2	28.2779		Veh-2	17.8473	Veh-2	28.8796		Veh-2	17.3901	Veh-2	27.52		Veh-2	17.3554	Veh-2	28.5449		Veh-2	18.2659	Veh-2	28.9785			1.00829	0.859682	0.780673	1.15374
Veh-3	17.7405	Veh-3	28.4815		Veh-3	18.0341	Veh-3	28.9633		Veh-3	17.1371	Veh-3	28.3939		Veh-3	18.0354	Veh-3	28.1876		Veh-3	18.2411	Veh-3	28.5679			1.00011	0.792181	0.756836	1.01494
RBDCO-1	16.7528	RBDCO-1	27.6335		RBDCO-1	17.768	RBDCO-1	28.2762		RBDCO-1	17.9035	RBDCO-1	28.5079		RBDCO-1	17.8052	RBDCO-1	28.0189		RBDCO-1	17.5476	RBDCO-1	28.075
RBDCO-2	16.718	RBDCO-2	27.3434		RBDCO-2	17.4971	RBDCO-2	28.1263		RBDCO-2	17.9547	RBDCO-2	28.5963		RBDCO-2	17.1325	RBDCO-2	28.0229		RBDCO-2	17.4002	RBDCO-2	28.056
RBDCO-3	16.5426	RBDCO-3	27.9392		RBDCO-3	17.3703	RBDCO-3	28.3006		RBDCO-3	18.3166	RBDCO-3	28.3447		RBDCO-3	17.1733	RBDCO-3	28.1313		RBDCO-3	17.3416	RBDCO-3	28.0986
MCT-1	17.1405	MCT-1	28.2235		MCT-1	17.4002	MCT-1	27.6745		MCT-1	17.2791	MCT-1	27.0154		MCT-1	16.6688	MCT-1	26.8562		MCT-1	16.1186	MCT-1	27.6451
MCT-2	17.3307	MCT-2	28.2664		MCT-2	16.7916	MCT-2	27.4392		MCT-2	16.8792	MCT-2	27.2296		MCT-2	17.1089	MCT-2	27.5149		MCT-2	17.268	MCT-2	28.1211
MCT-3	17.532	MCT-3	27.8738		MCT-3	17.1236	MCT-3	27.5581		MCT-3	16.7908	MCT-3	27.0248		MCT-3	17.5327	MCT-3	27.3963		MCT-3	18.1523	MCT-3	27.7182
	Gpx2
	Internal reference gene		Target gene			Internal reference gene		Target gene			Internal reference gene		Target gene			Internal reference gene		Target gene			Internal reference gene		Target gene		GraphPad
Cont-1	18.38	Cont-1	27.15		Cont-1	17.61	Cont-1	27.68		Cont-1	18.6965	Cont-1	27.2753		Cont-1	17.1444	Cont-1	26.9358		Cont-1	17.7933	Cont-1	26.934			Cont	Veh	RBDCO	MCT
Cont-2	18.31	Cont-2	27.3		Cont-2	17.65	Cont-2	27.21		Cont-2	18.9592	Cont-2	27.5166		Cont-2	17.3697	Cont-2	27.5678		Cont-2	17.9649	Cont-2	26.4964			1.00582	0.678902	0.51277	0.793903
Cont-3	18.77	Cont-3	27.53		Cont-3	17.68	Cont-3	27.65		Cont-3	18.6474	Cont-3	28.0199		Cont-3	17.2458	Cont-3	27.1652		Cont-3	17.9734	Cont-3	27.3454			1.0115	1.24399	1.11997	1.47764
Veh-1	18.22	Veh-1	26.99		Veh-1	17.39	Veh-1	27.47		Veh-1	17.3631	Veh-1	26.9538		Veh-1	18.2506	Veh-1	28.0976		Veh-1	18.6942	Veh-1	27.9726			1.02258	0.583539	0.902637	0.585549
Veh-2	17.53	Veh-2	27.02		Veh-2	18.11	Veh-2	27.33		Veh-2	17.584	Veh-2	27.0699		Veh-2	18.2553	Veh-2	28.0251		Veh-2	18.0766	Veh-2	27.4435			1.01614	1.00079	1.17841	1.64587
Veh-3	17.63	Veh-3	27.66		Veh-3	18.12	Veh-3	27.48		Veh-3	17.5831	Veh-3	27.3794		Veh-3	17.9915	Veh-3	28.2935		Veh-3	18.2836	Veh-3	27.8413			1.02916	0.774698	1.18111	0.946945
RBDCO-1	17.84	RBDCO-1	27.79		RBDCO-1	17.02	RBDCO-1	27.24		RBDCO-1	16.4394	RBDCO-1	25.4835		RBDCO-1	16.6368	RBDCO-1	26.4725		RBDCO-1	17.4661	RBDCO-1	26.5775
RBDCO-2	17.61	RBDCO-2	27.28		RBDCO-2	17.18	RBDCO-2	26.65		RBDCO-2	17.0427	RBDCO-2	26.0087		RBDCO-2	17.1106	RBDCO-2	26.8312		RBDCO-2	18.1688	RBDCO-2	26.542
RBDCO-3	17.81	RBDCO-3	27.65		RBDCO-3	17.48	RBDCO-3	26.96		RBDCO-3	16.8604	RBDCO-3	25.8539		RBDCO-3	17.2265	RBDCO-3	26.907		RBDCO-3	18.1888	RBDCO-3	27.0905
MCT-1	18.11	MCT-1	27.42		MCT-1	17.42	MCT-1	26.81		MCT-1	17.5656	MCT-1	27.4733		MCT-1	17.1476	MCT-1	27.0428		MCT-1	17.6946	MCT-1	27.3288
MCT-2	18.01	MCT-2	27.12		MCT-2	17.26	MCT-2	26.81		MCT-2	17.8343	MCT-2	27.2073		MCT-2	18.0582	MCT-2	26.7725		MCT-2	18.1957	MCT-2	27.1787
MCT-3	17.61	MCT-3	26.78		MCT-3	17.23	MCT-3	26.27		MCT-3	17.5284	MCT-3	27.0983		MCT-3	17.504	MCT-3	26.6719		MCT-3	18.265	MCT-3	26.9528
	Myod1
	Internal reference gene		Target gene			Internal reference gene		Target gene			Internal reference gene		Target gene			Internal reference gene		Target gene			Internal reference gene		Target gene		GraphPad
Cont-1	17.1272	Cont-1	31.8702		Cont-1	18.125	Cont-1	34.2609		Cont-1	17.9844	Cont-1	33.6944		Cont-1	18.028	Cont-1	32.7949		Cont-1	17.48	Cont-1	33.44			Cont	Veh	RBDCO	MCT
Cont-2	16.6851	Cont-2	32.2702		Cont-2	18.2062	Cont-2	33.9216		Cont-2	17.6626	Cont-2	32.7893		Cont-2	17.7557	Cont-2	34.1183		Cont-2	17.88	Cont-2	32.4			1.00697	0.998024	0.999712	1.2117
Cont-3	18.1349	Cont-3	32.1588		Cont-3	18.0772	Cont-3	33.0638		Cont-3	17.6628	Cont-3	33.5255		Cont-3	17.6491	Cont-3	33.7738		Cont-3	18.25	Cont-3	32.38			1.06531	1.2318	1.24743	1.25158
Veh-1	17.8824	Veh-1	33.0191		Veh-1	18.1302	Veh-1	33.4544		Veh-1	18.0848	Veh-1	33.8496		Veh-1	18.0844	Veh-1	35.2262		Veh-1	18.17	Veh-1	32.52			1.03952	0.849909	0.924779	0.791783
Veh-2	17.6269	Veh-2	31.741		Veh-2	17.6448	Veh-2	32.9588		Veh-2	17.6382	Veh-2	33.7073		Veh-2	18.159	Veh-2	35.0293		Veh-2	18.36	Veh-2	33.95			1.08203	0.636464	1.05778	1.55408
Veh-3	17.0318	Veh-3	32.4234		Veh-3	17.4649	Veh-3	32.8338		Veh-3	17.7937	Veh-3	33.4002		Veh-3	18.334	Veh-3	33.9054		Veh-3	18.43	Veh-3	32.66			1.05492	1.2085	0.672149	1.28
RBDCO-1	17.8031	RBDCO-1	33.0356		RBDCO-1	18.1158	RBDCO-1	32.585		RBDCO-1	17.1296	RBDCO-1	32.3709		RBDCO-1	17.4695	RBDCO-1	32.7074		RBDCO-1	17.12	RBDCO-1	33.11
RBDCO-2	17.5127	RBDCO-2	32.3687		RBDCO-2	16.9031	RBDCO-2	33.0179		RBDCO-2	17.057	RBDCO-2	32.3293		RBDCO-2	17.3133	RBDCO-2	33.4988		RBDCO-2	17.34	RBDCO-2	33.15
RBDCO-3	18.0948	RBDCO-3	32.4471		RBDCO-3	17.4536	RBDCO-3	32.7829		RBDCO-3	16.4449	RBDCO-3	33.0871		RBDCO-3	17.2427	RBDCO-3	32.9405		RBDCO-3	17.4	RBDCO-3	32.16
MCT-1	18.0427	MCT-1	32.3496		MCT-1	17.5255	MCT-1	32.4685		MCT-1	17.4417	MCT-1	33.2087		MCT-1	16.9496	MCT-1	32.5314		MCT-1	17.58	MCT-1	32.35
MCT-2	18.2995	MCT-2	32.8241		MCT-2	16.8032	MCT-2	32.2205		MCT-2	17.3365	MCT-2	32.9166		MCT-2	16.8297	MCT-2	32.3385		MCT-2	18.25	MCT-2	31.95
MCT-3	17.3044	MCT-3	32.0877		MCT-3	17.2655	MCT-3	32.8375		MCT-3	16.8506	MCT-3	33.2356		MCT-3	18.1322	MCT-3	32.3944		MCT-3	17.32	MCT-3	32.44
	Ucp1
	Internal reference gene		Target gene			Internal reference gene		Target gene			Internal reference gene		Target gene			Internal reference gene		Target gene			Internal reference gene		Target gene		GraphPad
Cont-1	17.7002	Cont-1	30.8246		Cont-1	18.208	Cont-1	31.1343		Cont-1	18.5803	Cont-1	26.6812		Cont-1	18.5848	Cont-1	32.5676		Cont-1	17.7002	Cont-1	30.8246			Cont	Veh	RBDCO	MCT
Cont-2	17.7472	Cont-2	31.79		Cont-2	18.2238	Cont-2	30.2662		Cont-2	18.4183	Cont-2	26.7246		Cont-2	18.5309	Cont-2	32.2385		Cont-2	17.7472	Cont-2	31.79			1.00029	0.889628	0.946918	0.960703
Cont-3	17.6927	Cont-3	30.7404		Cont-3	18.172	Cont-3	30.3048		Cont-3	18.5957	Cont-3	26.9065		Cont-3	18.6426	Cont-3	32.0897		Cont-3	17.6927	Cont-3	30.7404			1.00129	0.89871	0.866895	0.99499
Veh-1	17.8893	Veh-1	30.1578		Veh-1	18.0345	Veh-1	30.2983		Veh-1	18.3226	Veh-1	31.9819		Veh-1	18.5466	Veh-1	32.0628		Veh-1	18.2179	Veh-1	30.4106			1.00009	0.868796	0.814953	1.04668
Veh-2	17.9277	Veh-2	30.7643		Veh-2	17.8403	Veh-2	30.8891		Veh-2	18.2442	Veh-2	30.8487		Veh-2	18.4768	Veh-2	32.4984		Veh-2	18.0201	Veh-2	30.2925			1.00942	0.777972	0.960703	1.01222
Veh-3	17.8633	Veh-3	30.4741		Veh-3	17.9623	Veh-3	30.6181		Veh-3	18.1382	Veh-3	30.994		Veh-3	18.6639	Veh-3	31.9945		Veh-3	18.1108	Veh-3	29.6782			1.00029	0.856478	0.872241	1.16101
RBDCO-1	17.8012	RBDCO-1	30.9831		RBDCO-1	17.809	RBDCO-1	30.8742		RBDCO-1	17.5819	RBDCO-1	33.5053		RBDCO-1	17.5542	RBDCO-1	31.8839		RBDCO-1	17.8553	RBDCO-1	31.0923
RBDCO-2	17.8035	RBDCO-2	30.75		RBDCO-2	17.794	RBDCO-2	30.5417		RBDCO-2	17.4452	RBDCO-2	33.6656		RBDCO-2	17.4283	RBDCO-2	30.8806		RBDCO-2	17.6965	RBDCO-2	31.2732
RBDCO-3	17.7374	RBDCO-3	30.86		RBDCO-3	17.7858	RBDCO-3	30.8568		RBDCO-3	17.5713	RBDCO-3	32.8557		RBDCO-3	17.529	RBDCO-3	31.7121		RBDCO-3	17.8616	RBDCO-3	31.1542
MCT-1	17.5463	MCT-1	30.6977		MCT-1	16.9218	MCT-1	29.679		MCT-1	17.6863	MCT-1	31.431		MCT-1	17.8263	MCT-1	30.7302		MCT-1	17.441	MCT-1	31.691
MCT-2	17.4712	MCT-2	30.8895		MCT-2	17.0213	MCT-2	29.1401		MCT-2	17.6999	MCT-2	31.3065		MCT-2	17.7817	MCT-2	30.6653		MCT-2	17.5219	MCT-2	30.9126
MCT-3	17.5135	MCT-3	30.66		MCT-3	17.0195	MCT-3	29.9855		MCT-3	17.8421	MCT-3	30.9971		MCT-3	17.7063	MCT-3	31.0052		MCT-3	17.5234	MCT-3	30.8006

## Sheet: ZO-1-Occludin
		Occludin
		Internal reference gene		Target gene				Internal reference gene		Target gene				Internal reference gene		Target gene				Internal reference gene		Target gene				Internal reference gene		Target gene		GraphPad
1	Cont-1	21.403	Cont-1	31.0805		2	Cont-1	22.4373	Cont-1	29.2457		3	Cont-1	18.3226	Cont-1	29.19		4	Cont-1	21.0776	Cont-1	29.7625		5	Cont-1	23.309	Cont-1	31.8561			Cont	Veh	RBDCO	MCT
	Cont-2	21.0395	Cont-2	30.9317			Cont-2	22.2562	Cont-2	29.42			Cont-2	18.5596	Cont-2	29.2453			Cont-2	19.7973	Cont-2	29.9682			Cont-2	22.7032	Cont-2	31.5897			1.015	0.864946	0.811448	1.02421
	Cont-3	21.257	Cont-3	30.882			Cont-3	22.3655	Cont-3	29.3004			Cont-3	18.44	Cont-3	29.2537			Cont-3	19.9758	Cont-3	29.81			Cont-3	22.6493	Cont-3	31.6233			1.04583	0.817029	0.994617	1.18408
	Veh-1	20.2842	Veh-1	29.9888			Veh-1	23.5607	Veh-1	30.793			Veh-1	18.6485	Veh-1	29.8163			Veh-1	23.2305	Veh-1	33.2602			Veh-1	24.3715	Veh-1	33.7019			1.03177	0.868955	1.09441	1.11764
	Veh-2	20.2751	Veh-2	30.2972			Veh-2	23.5481	Veh-2	30.7014			Veh-2	19.0789	Veh-2	29.9895			Veh-2	23.5829	Veh-2	32.9786			Veh-2	24.981	Veh-2	33.7038			1.03091	0.767212	1.04409	0.981204
	Veh-3	20.1189	Veh-3	30.2117			Veh-3	23.4438	Veh-3	30.8416			Veh-3	19.0914	Veh-3	29.8058			Veh-3	23.0063	Veh-3	32.9187			Veh-3	24.3497	Veh-3	33.8594			1.04409	0.907671	1.09441	1.05581
	RBDCO-1	22.5551	RBDCO-1	32.435			RBDCO-1	23.3648	RBDCO-1	30.476			RBDCO-1	19.7309	RBDCO-1	30.3876			RBDCO-1	19.4167	RBDCO-1	29.0398			RBDCO-1	23.1612	RBDCO-1	32.0242
	RBDCO-2	23.0118	RBDCO-2	32.3797			RBDCO-2	23.8423	RBDCO-2	30.5373			RBDCO-2	19.8043	RBDCO-2	30.512			RBDCO-2	19.5142	RBDCO-2	29.1603			RBDCO-2	23.2063	RBDCO-2	32.143
	RBDCO-3	22.7988	RBDCO-3	32.3566			RBDCO-3	23.5498	RBDCO-3	30.6808			RBDCO-3	19.77	RBDCO-3	30.3864			RBDCO-3	18.9577	RBDCO-3	29.2963			RBDCO-3	23.5768	RBDCO-3	32.0029
	MCT-1	20.5336	MCT-1	30.2057			MCT-1	23.6039	MCT-1	30.3574			MCT-1	19.63	MCT-1	29.6131			MCT-1	20.5704	MCT-1	30.161			MCT-1	23.7112	MCT-1	32.6933
	MCT-2	20.7071	MCT-2	30.0917			MCT-2	23.6757	MCT-2	30.3036			MCT-2	18.3221	MCT-2	29.6655			MCT-2	20.8815	MCT-2	30.1286			MCT-2	23.6493	MCT-2	32.4139
	MCT-3	20.4703	MCT-3	30.1283			MCT-3	23.66	MCT-3	30.4782			MCT-3	18.3933	MCT-3	29.2372			MCT-3	20.6428	MCT-3	30.4035			MCT-3	23.8701	MCT-3	32.62
		ZO-1
		Internal reference gene		Target gene				Internal reference gene		Target gene				Internal reference gene		Target gene				Internal reference gene		Target gene				Internal reference gene		Target gene		GraphPad
1	Cont-1	21.403	Cont-1	29.837		2	Cont-1	22.4373	Cont-1	29.8588		3	Cont-1	18.3226	Cont-1	28.9507		4	Cont-1	21.0776	Cont-1	27.7669		5	Cont-1	23.309	Cont-1	30.6743			Cont	Veh	RBDCO	MCT
	Cont-2	21.0395	Cont-2	29.2623			Cont-2	22.2562	Cont-2	29.55			Cont-2	18.5596	Cont-2	29.1061			Cont-2	19.7973	Cont-2	27.8396			Cont-2	22.7032	Cont-2	30.3224			1.03958	0.791239	0.845411	1.0048
	Cont-3	21.257	Cont-3	29.6383			Cont-3	22.3655	Cont-3	29.47			Cont-3	18.44	Cont-3	29.0478			Cont-3	19.9758	Cont-3	28.0294			Cont-3	22.6493	Cont-3	30.1362			1.03483	0.695194	0.960526	1.15162
	Veh-1	20.2842	Veh-1	28.9813			Veh-1	23.5607	Veh-1	31.1773			Veh-1	18.6485	Veh-1	29.5469			Veh-1	23.2305	Veh-1	31.0343			Veh-1	24.3715	Veh-1	32.782			1.03396	0.75123	1.02753	1.00841
	Veh-2	20.2751	Veh-2	28.8753			Veh-2	23.5481	Veh-2	31.3106			Veh-2	19.0789	Veh-2	29.9002			Veh-2	23.5829	Veh-2	31.1902			Veh-2	24.981	Veh-2	32.447			1.01322	0.905985	0.758918	1.17751
	Veh-3	20.1189	Veh-3	28.8926			Veh-3	23.4438	Veh-3	31.1282			Veh-3	19.0914	Veh-3	29.6012			Veh-3	23.0063	Veh-3	30.9037			Veh-3	24.3497	Veh-3	32.5403			1.00473	0.889874	0.865498	0.928099
	RBDCO-1	22.5551	RBDCO-1	31.2808			RBDCO-1	23.3648	RBDCO-1	30.8689			RBDCO-1	18.7309	RBDCO-1	29.7419			RBDCO-1	19.4167	RBDCO-1	27.0711			RBDCO-1	23.1612	RBDCO-1	30.9802
	RBDCO-2	22.66	RBDCO-2	31.2018			RBDCO-2	23.8423	RBDCO-2	30.7054			RBDCO-2	18.8043	RBDCO-2	29.722			RBDCO-2	19.5142	RBDCO-2	27.1484			RBDCO-2	23.2063	RBDCO-2	30.7577
	RBDCO-3	22.7988	RBDCO-3	31.3019			RBDCO-3	23.5498	RBDCO-3	30.8942			RBDCO-3	18.77	RBDCO-3	29.8254			RBDCO-3	18.9577	RBDCO-3	27.0825			RBDCO-3	23.5768	RBDCO-3	30.8619
	MCT-1	20.5336	MCT-1	28.7926			MCT-1	23.6039	MCT-1	30.799			MCT-1	19.63	MCT-1	29.0599			MCT-1	20.5704	MCT-1	28.4554			MCT-1	23.7112	MCT-1	31.0593
	MCT-2	20.7071	MCT-2	29.0165			MCT-2	23.6757	MCT-2	30.9303			MCT-2	18.3221	MCT-2	29.175			MCT-2	20.8815	MCT-2	28.4381			MCT-2	23.6493	MCT-2	31.0723
	MCT-3	20.4703	MCT-3	28.9301			MCT-3	23.66	MCT-3	31.0028			MCT-3	18.3933	MCT-3	29.1992			MCT-3	20.6428	MCT-3	28.3131			MCT-3	23.8701	MCT-3	30.9467

## Sheet: Bcl2-Bax
		Bax
		Internal reference gene		Target gene				Internal reference gene		Target gene				Internal reference gene		Target gene				Internal reference gene		Target gene				Internal reference gene		Target gene		GraphPad
1	Cont-1	16.3137	Cont-1	22.21		2	Cont-1	16.8762	Cont-1	24.21		3	Cont-1	16.1291	Cont-1	20.84		4	Cont-1	17.76	Cont-1	22.45		5	Cont-1	17.1169	Cont-1	22.6776			Cont	Veh	RBDCO	MCT
	Cont-2	16.4829	Cont-2	22.4142			Cont-2	16.9797	Cont-2	24.1			Cont-2	16.636	Cont-2	20.7515			Cont-2	17.6352	Cont-2	22.66			Cont-2	17.33	Cont-2	22.6467			1.0788	1.16952	1.04438	0.989724
	Cont-3	16.39	Cont-3	22.4336			Cont-3	16.7924	Cont-3	24.22			Cont-3	16.3536	Cont-3	20.9154			Cont-3	17.5344	Cont-3	22.323			Cont-3	17.1376	Cont-3	22.2117			1.00126	1.13664	1.00926	1.0714
	Veh-1	16.2227	Veh-1	21.9904			Veh-1	16.1958	Veh-1	23.2609			Veh-1	17.39	Veh-1	21.42			Veh-1	18.5774	Veh-1	23.1139			Veh-1	17.0588	Veh-1	22.2352			1.0242	1.19285	0.986269	0.875398
	Veh-2	16.13	Veh-2	21.9072			Veh-2	16.2377	Veh-2	23.2578			Veh-2	17.22	Veh-2	21.5966			Veh-2	18.4765	Veh-2	23.2843			Veh-2	17.1821	Veh-2	22.2749			1.00067	1.16373	0.948566	0.92387
	Veh-3	16.4	Veh-3	21.965			Veh-3	15.9094	Veh-3	23.2314			Veh-3	17.3505	Veh-3	21.7976			Veh-3	18.4082	Veh-3	23.3415			Veh-3	17.1129	Veh-3	22.1237			1.00436	1.05515	1.157	0.917003
	RBDCO-1	16.7964	RBDCO-1	22.7094			RBDCO-1	16.1283	RBDCO-1	23.7568			RBDCO-1	16.3664	RBDCO-1	20.8431			RBDCO-1	17.2801	RBDCO-1	22.5592			RBDCO-1	17.5149	RBDCO-1	22.605
	RBDCO-2	16.65	RBDCO-2	22.6616			RBDCO-2	16.7107	RBDCO-2	23.5315			RBDCO-2	16.2742	RBDCO-2	20.8164			RBDCO-2	18.1576	RBDCO-2	22.41			RBDCO-2	16.9863	RBDCO-2	22.6891
	RBDCO-3	16.7667	RBDCO-3	22.7583			RBDCO-3	16.0271	RBDCO-3	23.7008			RBDCO-3	16.33	RBDCO-3	20.6988			RBDCO-3	18.2133	RBDCO-3	22.5615			RBDCO-3	17.5004	RBDCO-3	22.4805
	MCT-1	16.8	MCT-1	22.7963			MCT-1	15.6461	MCT-1	22.9043			MCT-1	16.1619	MCT-1	20.6493			MCT-1	17.0751	MCT-1	22.0457			MCT-1	16.4233	MCT-1	22.0083
	MCT-2	16.5548	MCT-2	22.8962			MCT-2	15.69	MCT-2	23.0119			MCT-2	16.1628	MCT-2	20.531			MCT-2	17.33	MCT-2	22.1974			MCT-2	16.6047	MCT-2	21.8031
	MCT-3	16.72	MCT-3	22.8354			MCT-3	15.39	MCT-3	23.0406			MCT-3	16.2742	MCT-3	20.5179			MCT-3	17.13	MCT-3	22.1705			MCT-3	16.76	MCT-3	21.9792
		Bcl-2
		Internal reference gene		Target gene				Internal reference gene		Target gene				Internal reference gene		Target gene				Internal reference gene		Target gene				Internal reference gene		Target gene		GraphPad
1	Cont-1	16.5137	Cont-1	25.2985		2	Cont-1	16.8762	Cont-1	26.0787		3	Cont-1	16.1291	Cont-1	27.1251		4	Cont-1	18.0702	Cont-1	26.33		5	Cont-1	18.1169	Cont-1	27.01			Cont	Veh	RBDCO	MCT
	Cont-2	16.4829	Cont-2	25.5644			Cont-2	16.9797	Cont-2	26.0412			Cont-2	16.636	Cont-2	27.3666			Cont-2	17.6352	Cont-2	26.4177			Cont-2	18.9438	Cont-2	27.069			1.00316	0.799393	1.07124	1.0382
	Cont-3	16.74	Cont-3	25.5044			Cont-3	16.7924	Cont-3	25.8214			Cont-3	16.3536	Cont-3	27.34			Cont-3	17.5344	Cont-3	26.1135			Cont-3	18.2376	Cont-3	26.847			1.00295	0.810582	1.03141	0.987565
	Veh-1	16.35	Veh-1	25.4848			Veh-1	16.1958	Veh-1	25.3701			Veh-1	16.3623	Veh-1	27.5721			Veh-1	18.2774	Veh-1	27.3549			Veh-1	17.0588	Veh-1	25.9641			1.02557	0.73828	0.870793	0.92387
	Veh-2	16.267	Veh-2	25.5638			Veh-2	16.2377	Veh-2	25.3918			Veh-2	16.2491	Veh-2	27.5101			Veh-2	18.0765	Veh-2	27.218			Veh-2	17.1821	Veh-2	25.7901			1.02531	0.859719	0.866248	0.895905
	Veh-3	16.4	Veh-3	25.56			Veh-3	15.9094	Veh-3	25.292			Veh-3	16.24	Veh-3	27.4			Veh-3	18.4082	Veh-3	27.1295			Veh-3	17	Veh-3	25.76			1.00316	0.90828	1.07124	1.1047
	RBDCO-1	16.7964	RBDCO-1	25.6251			RBDCO-1	16.1283	RBDCO-1	25.1012			RBDCO-1	16.3664	RBDCO-1	27.208			RBDCO-1	18.2801	RBDCO-1	27.0789			RBDCO-1	17.5149	RBDCO-1	26.298
	RBDCO-2	16.66	RBDCO-2	25.4371			RBDCO-2	16.1107	RBDCO-2	25.1367			RBDCO-2	16.2742	RBDCO-2	27.2335			RBDCO-2	18.1576	RBDCO-2	26.8322			RBDCO-2	17.45	RBDCO-2	26.2333
	RBDCO-3	16.7667	RBDCO-3	25.4991			RBDCO-3	16.0271	RBDCO-3	25.0276			RBDCO-3	16.3	RBDCO-3	27.083			RBDCO-3	18.2133	RBDCO-3	26.9692			RBDCO-3	17.5004	RBDCO-3	26.183
	MCT-1	16.42	MCT-1	25.2285			MCT-1	16.33	MCT-1	25.3951			MCT-1	16.1619	MCT-1	27.0624			MCT-1	17.0751	MCT-1	25.8691			MCT-1	16.2233	MCT-1	25.0201
	MCT-2	16.5548	MCT-2	25.3261			MCT-2	16.2915	MCT-2	25.2971			MCT-2	16.1628	MCT-2	27.1652			MCT-2	17.06	MCT-2	25.7193			MCT-2	16.6047	MCT-2	25.1852
	MCT-3	16.44	MCT-3	25.33			MCT-3	16.4696	MCT-3	25.25			MCT-3	16.2742	MCT-3	27.139			MCT-3	17.11	MCT-3	25.6279			MCT-3	16.54	MCT-3	25.279
